# Supplementary material for: Concerted genetic and transcriptomic shifts underlie adaptation to a latitudinal thermal gradient within a widespread mantis shrimp
Source: BMC Ecol Evol. 2025 Oct 17;25:109. doi: 10.1186/s12862-025-02452-1 (PMC12535113; doi:10.1186/s12862-025-02452-1)
Supplement: Supplementary file 1 — Supplementary Material 1: Table S1. Temperature-relevant reference candidate genes in arthropods from studies confirmed experimentally [file 12862_2025_2452_MOESM1_ESM.xls]

## Sheet: reference information
List of references providing temperature-relevant reference candidate genes in crustaceans and Drosophila.
Organism	Reference short	Reference
Rimicaris exoculata	Delphine Cottin et al. (2010)	Identification of differentially expressed genes in the hydrothermal vent shrimp Rimicaris exoculata exposed to heat stress
Litopenaeus vannamei	Zhang et al. (2022)	Comparative transcriptomic analysis unveils a network of energy reallocation in Litopenaeus vannamei responsive to heat-stress
Fenneropenaeus chinensis	Meng et al. (2019)	Screening of the candidate genes related to low-temperature tolerance of Fenneropenaeus chinensis based on high-throughput transcriptome sequencing
Litopenaeus vannamei	Huang et al. (2017)	Transcriptomic analyses on muscle tissues of Litopenaeus vannamei provide the first profile insight into the response to low temperature stress
Marsupenaeus japonicus	Zheng et al. (2017)	Comparative transcriptome analysis provides comprehensive insights into the heat stress response of Marsupenaeus japonicus
Procambarus clarkii	Luo et al. (2021)	Transcriptome reveals the important role of metabolic imbalances, immune disorders and apoptosis in the treatment of Procambarus clarkii at super high temperature
Daphnia magna	M.Jansen et al. (2017)	Thermal tolerance in the keystone species Daphnia magna—a candidate gene and an outlier analysis approach
Marsupenaeus japonicus	Ren et al. (2020)	Integrated transcriptomic and metabolomic responses in the hepatopancreas of kuruma shrimp (Marsupenaeus japonicus) under cold stress
Macrobrachium rosenbergii	Xing et al. (2022)	Evaluation of cold tolerance and gene expression patterns associated with low-temperature stress in giant freshwater prawn Macrobrachium rosenbergii
Paratya australiensis	Kimberley A. Rogl et al. (2018)	A transcriptome-wide assessment of differentially expressed genes among two highly divergent, yet sympatric, lineages of the freshwater Atyid shrimp, Paratya australiensis
Oratosquilla oratoria	Lou et al. (2021)	Identification of putative key genes for thermal adaptation in the Japanese mantis shrimp (Oratosquilla oratoria) through population genomic analysis
Oratosquilla oratoria	Lou et al. (2019)	Transcriptome analyses reveal alterations in muscle metabolism, immune responses and reproductive behavior of Japanese mantis shrimp (Oratosquilla oratoria) at different cold temperature
Oratosquilla oratoria	Zhang et al. (2023)	Time-Course and Tissue-Specific Molecular Responses to Acute Thermal Stress in Japanese Mantis Shrimp Oratosquilla oratoria
Scylla serrata	Shrestha, A.M（2021）	Comparative transcriptome profiling of heat stress response of the mangrove crab Scylla serrata across sites of varying climate profiles
Tigriopus californicus	Schoville et al. (2012)	Investigating the molecular basis of local adaptation to thermal stress: population differences in gene expression across the transcriptome of the copepod Tigriopus californicus.
Daphnia pulex	Yampolsky et al. (2014)	Functional genomics of acclimation and adaptation in response to thermal stress in Daphnia.
Daphnia pulex	Schwerin et al. (2009)	Acclimatory responses of the Daphnia pulex proteome to environmental changes. II. chronic exposure to different temperatures (10 and 20 °C) mainly affects protein metabolism.
Daphnia pulex	Gerke et al. (2011)	Adaptive haemoglobin gene control in Daphnia pulex at different oxygen and temperature conditions.
Daphnia pulex	Zeis et al. (2013)	Hypoxia-inducible haemoglobins of Daphnia pulex and their role in the response to acute and chronic temperature increase.
Epischura baikalensis	Thiago G. Lima et al.（2017）	Locally adapted populations of a copepod can evolve different geneexpression patterns under the same environmental pressures.
Cherax quadricarinatus	Wu et al.（2019）	Effects and transcriptional responses in the hepatopancreas of red claw crayfish Cherax quadricarinatus under cold stress
Calanus finmarchicus and Calanus glacialis	Smolina et al. (2015)	Contrasting transcriptome response to thermal stress in two key zooplankton species, Calanus finmarchicus and C. glacialis.
Lepeophtheirus salmonis	Sutherland et al. (2012)	Transcriptomics of coping strategies in free-swimming Lepeophtheirus salmonis (Copepoda) larvae responding to abiotic stress.
Portunus trituberculatus	Zhao et al. (2015)	Identification of genes differentially expressed in swimming crab Portunus trituberculatus response to low temperature
Litopenaeus vannamei	Peng et al. (2015)	Identification of cold responsive genes in Pacific white shrimp (Litopenaeus vannamei) by suppression subtractive hybridization
Drosophila melanogaster	Bochdanovits et al. (2003)	Bochdanovits Z, van der Klis H, de Jong G (2003) Covariation of larval gene expression and adult body size in natural populations of Drosophila melanogaster. Molecular Biology and Evolution 20, 1760-1766.
Drosophila melanogaster	Chen et al. (2015a)	Chen J, Nolte V, Schloetterer C (2015a) Temperature-related reaction norms of gene expression: regulatory architecture and functional implications. Molecular Biology and Evolution 32, 2393-2402.
Drosophila melanogaster	Greenberg et al. (2003)	Greenberg AJ, Moran JR, Coyne JA, Wu C-I (2003) Ecological adaptation during incipient speciation revealed by precise gene replacement. Science 302, 1754-1757.
Drosophila melanogaster	Gruntenko et al. (2003)	Gruntenko NE, Chentsova NA, Andreenkova EV, et al. (2003) Stress response in a juvenile hormone-deficient Drosophila melanogaster mutant apterous56f. Insect Molecular Biology 12, 353-363.
Drosophila melanogaster	Hamada et al. (2008)	Hamada FN, Rosenzweig M, Kang K, et al. (2008) An internal thermal sensor controlling temperature preference in Drosophila. Nature 454, 217-220.
Drosophila melanogaster	Hoffmann & Weeks (2007)	Hoffmann AA, Weeks AR (2007) Climatic selection on genes and traits after a 100 year-old invasion: a critical look at the temperate-tropical clines in Drosophila melanogaster from eastern Australia. Genetica 129, 133-147.
Drosophila melanogaster	Korol et al. (2006)	Korol A, Rashkovetsky E, Iliadi K, Nevo E (2006) Drosophila flies in “Evolution Canyon” as a model for incipient sympatric speciation. Proceedings of the National Academy of Sciences 103, 18184-18189.
Drosophila melanogaster	Landis et al. (2012)	Landis G, Shen J, Tower J (2012) Gene expression changes in response to aging compared to heat stress, oxidative stress and ionizing radiation in Drosophila melanogaster. Aging-Us 4, 768-789.
Drosophila melanogaster	Lee et al. (2005)	Lee Y, Lee Y, Lee J, et al. (2005) Pyrexia is a new thermal transient receptor potential channel endowing tolerance to high temperatures in Drosophila melanogaster. Nature Genetics 37, 305-310.
Drosophila melanogaster	Levine et al. (2011)	Levine MT, Eckert ML, Begun DJ (2011) Whole-genome expression plasticity across tropical and temperate Drosophila melanogaster populations from Eastern Australia. Molecular Biology and Evolution 28, 249-256.
Drosophila melanogaster	Nielsen et al. (2006)	Nielsen MM, Sørensen JG, Kruhøffer M, Justesen J, Loeschcke V (2006) Phototransduction genes are up-regulated in a global gene expression study of Drosophila melanogaster selected for heat resistance. Cell Stress & Chaperones 11, 325-333.
Drosophila melanogaster	Rako et al. (2007)	Rako LEA, Blacket MJ, McKechnie SW, Hoffmann AA (2007) Candidate genes and thermal phenotypes: identifying ecologically important genetic variation for thermotolerance in the Australian Drosophila melanogaster cline. Molecular Ecology 16, 2948-2957.
Drosophila melanogaster	Rieder et al. (2015)	Rieder LE, Savva YA, Reyna MA, et al. (2015) Dynamic response of RNA editing to temperature in Drosophila. BMC Biology 13.
Drosophila melanogaster	Sinclair et al. (2007)	Sinclair BJ, Gibbs AG, Roberts SP (2007) Gene transcription during exposure to, and recovery from, cold and desiccation stress in Drosophila melanogaster. Insect Molecular Biology 16, 435-443.
Drosophila melanogaster	Sørensen et al. (2005)	Sørensen JG, Nielsen MM, Kruhøffer M, Justesen J, Loeschcke V (2005) Full genome gene expression analysis of the heat stress response in Drosophila melanogaster. Cell Stress & Chaperones 10, 312-328.
Drosophila melanogaster	Sørensen et al. (2007)	Sørensen JG, Nielsen MM, Loeschcke V (2007) Gene expression profile analysis of Drosophila melanogaster selected for resistance to environmental stressors. Journal of Evolutionary Biology 20, 1624-1636.
Drosophila melanogaster	Stocker et al. (2013)	Stocker J, Huang H-W, Wang H-M, et al. (2013) Reduction of RNA A-to-I editing in Drosophila acclimated to heat shock. The Kaohsiung Journal of Medical Sciences 29, 478-483.
Drosophila melanogaster	Telonis-Scott et al. (2009)	Telonis-Scott M, Hallas R, McKechnie SW, Wee CW, Hoffmann AA (2009) Selection for cold resistance alters gene transcript levels in Drosophila melanogaster. Journal of Insect Physiology 55, 549-555.
Drosophila melanogaster	Telonis-Scott et al. (2013)	Telonis-Scott M, van Heerwaarden B, Johnson TK, Hoffmann AA, Sgrò CM (2013) New levels of transcriptome complexity at upper thermal limits in wild Drosophila revealed by exon expression analysis. Genetics 195, 809-830.
Drosophila melanogaster	Telonis-Scott et al. (2014)	Telonis-Scott M, Clemson AS, Johnson TK, Sgro CM (2014) Spatial analysis of gene regulation reveals new insights into the molecular basis of upper thermal limits. Molecular Ecology 23, 6135-6151.
Drosophila melanogaster	Vermeulen et al. (2013)	Vermeulen CJ, Sørensen P, Kirilova Gagalova K, Loeschcke V (2013) Transcriptomic analysis of inbreeding depression in cold-sensitive Drosophila melanogaster shows upregulation of the immune response. Journal of Evolutionary Biology 26, 1890-1902.
Drosophila melanogaster	Vermeulen et al. (2014)	Vermeulen CJ, Sorensen P, Gagalova KK, Loeschcke V (2014) Flies who cannot take the heat: genome-wide gene expression analysis of temperature-sensitive lethality in an inbred line of Drosophila melanogaster. Journal of Evolutionary Biology 27, 2152-2162.
Drosophila melanogaster	Weeks et al. (2002)	Weeks AR, McKechnie SW, Hoffmann AA (2002) Dissecting adaptive clinal variation: markers, inversions and size/stress associations in Drosophila melanogaster from a central field population. Ecology Letters 5, 756-763.
Drosophila melanogaster	Zamorzaeva et al. (2005)	Zamorzaeva I, Rashkovetsky E, Nevo E, Korol A (2005) Sequence polymorphism of candidate behavioural genes in Drosophila melanogaster flies from ‘Evolution canyon’. Molecular Ecology 14, 3235-3245.
Drosophila melanogaster	Zhang et al. (2011)	Zhang J, Marshall KE, Westwood JT, Clark MS, Sinclair BJ (2011) Divergent transcriptomic responses to repeated and single cold exposures in Drosophila melanogaster. Journal of Experimental Biology 214, 4021-4029.
Drosophila melanogaster	Zhou et al. (2012)	Zhou S, Campbell TG, Stone EA, Mackay TF, Anholt RR (2012) Phenotypic plasticity of the Drosophila transcriptome. PLoS Genetics 8, e1002593.

## Sheet: crustacean
Reference	gene/gene product ID	gene/gene product symbol	DataBase_ID
Delphine Cottin et al. (2010)	FJ410320		NCBI
Delphine Cottin et al. (2010)	FJ493524		NCBI
Delphine Cottin et al. (2010)	FJ560896		NCBI
Delphine Cottin et al. (2010)	FJ493530		NCBI
Delphine Cottin et al. (2010)	FJ51567		NCBI
Delphine Cottin et al. (2010)	FJ410321		NCBI
Delphine Cottin et al. (2010)	FJ515679		NCBI
Delphine Cottin et al. (2010)	FJ411274		NCBI
Delphine Cottin et al. (2010)	FJ410324		NCBI
Delphine Cottin et al. (2010)	FJ411276		NCBI
Delphine Cottin et al. (2010)	FJ515680		NCBI
Delphine Cottin et al. (2010)	FJ515681		NCBI
Delphine Cottin et al. (2010)	FJ515682		NCBI
Delphine Cottin et al. (2010)	FJ560895		NCBI
Delphine Cottin et al. (2010)	FJ531870		NCBI
Delphine Cottin et al. (2010)	FJ531871		NCBI
Delphine Cottin et al. (2010)	FJ588151		NCBI
Delphine Cottin et al. (2010)	FJ573160		NCBI
Delphine Cottin et al. (2010)	FJ573155		NCBI
Delphine Cottin et al. (2010)	DQ534065		NCBI
Delphine Cottin et al. (2010)	FJ268954		NCBI
Delphine Cottin et al. (2010)	FJ422780		NCBI
Delphine Cottin et al. (2010)	FJ422781		NCBI
Delphine Cottin et al. (2010)	FJ446525		NCBI
Delphine Cottin et al. (2010)	FJ422782		NCBI
Delphine Cottin et al. (2010)	FJ422783		NCBI
Delphine Cottin et al. (2010)	FJ446524		NCBI
Delphine Cottin et al. (2010)	FJ573157		NCBI
Delphine Cottin et al. (2010)	FJ573156		NCBI
Delphine Cottin et al. (2010)	FJ478023		NCBI
Delphine Cottin et al. (2010)	FJ478024		NCBI
Delphine Cottin et al. (2010)	FJ478025		NCBI
Delphine Cottin et al. (2010)	FJ493518		NCBI
Delphine Cottin et al. (2010)	FJ493519		NCBI
Delphine Cottin et al. (2010)	FJ493520		NCBI
Delphine Cottin et al. (2010)	FJ493521		NCBI
Delphine Cottin et al. (2010)	FJ493522		NCBI
Delphine Cottin et al. (2010)	FJ573161		NCBI
Delphine Cottin et al. (2010)	FJ588148		NCBI
Delphine Cottin et al. (2010)	FJ588149		NCBI
Delphine Cottin et al. (2010)	FJ588150		NCBI
Delphine Cottin et al. (2010)	FJ493526		NCBI
Delphine Cottin et al. (2010)	FJ493525		NCBI
Delphine Cottin et al. (2010)	FJ493527		NCBI
Delphine Cottin et al. (2010)	FJ493528		NCBI
Delphine Cottin et al. (2010)	FJ493529		NCBI
Delphine Cottin et al. (2010)	FJ410322		NCBI
Delphine Cottin et al. (2010)	FJ493523		NCBI
Delphine Cottin et al. (2010)	FJ573158		NCBI
Delphine Cottin et al. (2010)	FJ573158		NCBI
Xiaoxi Zhang et al. (2022)		LOC113807823	NCBI
Xiaoxi Zhang et al. (2022)		LOC113809896	NCBI
Xiaoxi Zhang et al. (2022)		LOC113812723	NCBI
Xiaoxi Zhang et al. (2022)		LOC113820677	NCBI
Xiaoxi Zhang et al. (2022)		LOC113820683	NCBI
Xiaoxi Zhang et al. (2022)		LOC113823424	NCBI
Xiaoxi Zhang et al. (2022)		LOC113825958	NCBI
Xiaoxi Zhang et al. (2022)		LOC113807012	NCBI
Xiaoxi Zhang et al. (2022)		LOC113819099	NCBI
Xiaoxi Zhang et al. (2022)		LOC113820686	NCBI
Xiaoxi Zhang et al. (2022)		LOC113812723	NCBI
Xiaoxi Zhang et al. (2022)		LOC113820677	NCBI
Xiaoxi Zhang et al. (2022)		LOC113822077	NCBI
Xiaoxi Zhang et al. (2022)		LOC113820327	NCBI
Xiaoxi Zhang et al. (2022)		LOC113820326	NCBI
Xiaoxi Zhang et al. (2022)		LOC113829017	NCBI
Xiaoxi Zhang et al. (2022)		LOC113823897	NCBI
Xiaoxi Zhang et al. (2022)		LOC113804927	NCBI
Xiaoxi Zhang et al. (2022)		LOC113827073	NCBI
Xiaoxi Zhang et al. (2022)		LOC113825094	NCBI
Xiaoxi Zhang et al. (2022)		LOC113830398	NCBI
Xiaoxi Zhang et al. (2022)		LOC113823576	NCBI
Xiaoxi Zhang et al. (2022)		LOC113804438	NCBI
Xiaoxi Zhang et al. (2022)		LOC113814564	NCBI
Xiaoxi Zhang et al. (2022)		LOC113826065	NCBI
Xiaoxi Zhang et al. (2022)		LOC113808481	NCBI
Xiaoxi Zhang et al. (2022)		LOC113820510	NCBI
Xiaoxi Zhang et al. (2022)		LOC113810108	NCBI
Xiaoxi Zhang et al. (2022)		LOC113806235	NCBI
Xiaoxi Zhang et al. (2022)		LOC113806236	NCBI
Xiaoxi Zhang et al. (2022)		LOC113813163	NCBI
Xiaoxi Zhang et al. (2022)		LOC113819912	NCBI
Xiaoxi Zhang et al. (2022)		LOC113818495	NCBI
Xiaoxi Zhang et al. (2022)		LOC113814586	NCBI
Xiaoxi Zhang et al. (2022)		LOC113807142	NCBI
Xiaoxi Zhang et al. (2022)		LOC113814527	NCBI
Xiaoxi Zhang et al. (2022)		LOC113823494	NCBI
Xiaoxi Zhang et al. (2022)		LOC113819368	NCBI
Xiaoxi Zhang et al. (2022)		LOC113804116	NCBI
Xiaoxi Zhang et al. (2022)		LOC113815485	NCBI
Xiaoxi Zhang et al. (2022)		LOC113800290	NCBI
Xiaoxi Zhang et al. (2022)		LOC113824154	NCBI
Xiaoxi Zhang et al. (2022)		LOC113808413	NCBI
Xiaoxi Zhang et al. (2022)		LOC113821924	NCBI
Xiaoxi Zhang et al. (2022)		LOC113827485	NCBI
Xiaoxi Zhang et al. (2022)		LOC113816703	NCBI
Xiaoxi Zhang et al. (2022)		LOC113829284	NCBI
Xiaoxi Zhang et al. (2022)		LOC113819911	NCBI
Xiaoxi Zhang et al. (2022)		LOC113816480	NCBI
Xiaoxi Zhang et al. (2022)		LOC113825505	NCBI
Xiaoxi Zhang et al. (2022)		LOC113811868	NCBI
Xiaoxi Zhang et al. (2022)		LOC113822645	NCBI
Xiaoxi Zhang et al. (2022)		LOC113803873	NCBI
Xiaoxi Zhang et al. (2022)		LOC113828045	NCBI
Xiaoxi Zhang et al. (2022)		LOC113800550	NCBI
Xiaoxi Zhang et al. (2022)		LOC113803102	NCBI
Xiaoxi Zhang et al. (2022)		LOC113808198	NCBI
Xiaoxi Zhang et al. (2022)		LOC113809434	NCBI
Xiaoxi Zhang et al. (2022)		LOC113809579	NCBI
Xiaoxi Zhang et al. (2022)		LOC113811749	NCBI
Xiaoxi Zhang et al. (2022)		LOC113801974	NCBI
Xiaoxi Zhang et al. (2022)		LOC113819436	NCBI
Xiaoxi Zhang et al. (2022)		LOC113828684	NCBI
Xiaoxi Zhang et al. (2022)		LOC113802492	NCBI
Xiaoxi Zhang et al. (2022)		LOC113821989	NCBI
Xiaoxi Zhang et al. (2022)		LOC113805969	NCBI
Xiaoxi Zhang et al. (2022)		LOC113814573	NCBI
Xiaoxi Zhang et al. (2022)		LOC113825057	NCBI
Xiaoxi Zhang et al. (2022)		LOC113806996	NCBI
Xiaoxi Zhang et al. (2022)		LOC113809245	NCBI
Xiaoxi Zhang et al. (2022)		LOC113813754	NCBI
Xiaoxi Zhang et al. (2022)		LOC113803667	NCBI
Xiaoxi Zhang et al. (2022)		LOC113803310	NCBI
Xiaoxi Zhang et al. (2022)		LOC113828741	NCBI
Xiaoxi Zhang et al. (2022)		LOC113803666	NCBI
Xiaoxi Zhang et al. (2022)		LOC113825956	NCBI
Xiaoxi Zhang et al. (2022)		LOC113825958	NCBI
Xiaoxi Zhang et al. (2022)		LOC113800366	NCBI
Xiaoxi Zhang et al. (2022)		LOC113806287	NCBI
Xiaoxi Zhang et al. (2022)		LOC113812416	NCBI
Xiaoxi Zhang et al. (2022)		LOC113822347	NCBI
Xiaoxi Zhang et al. (2022)		LOC113820421	NCBI
Xiaoxi Zhang et al. (2022)		LOC113817758	NCBI
Xiaoxi Zhang et al. (2022)		LOC113816196	NCBI
Xiaoxi Zhang et al. (2022)		LOC113830162	NCBI
Xiaoxi Zhang et al. (2022)		LOC113819696	NCBI
Xiaoxi Zhang et al. (2022)		LOC113803371	NCBI
Xiaoxi Zhang et al. (2022)		LOC113820906	NCBI
Xiaoxi Zhang et al. (2022)		LOC113824875	NCBI
Xiaoxi Zhang et al. (2022)		LOC113823424	NCBI
Xiaoxi Zhang et al. (2022)		LOC113805490	NCBI
Xiaoxi Zhang et al. (2022)		LOC113814803	NCBI
Xiaoxi Zhang et al. (2022)		LOC113807863	NCBI
Xiaoxi Zhang et al. (2022)		LOC113808052	NCBI
Xiaoxi Zhang et al. (2022)		LOC113808061	NCBI
Xiaoxi Zhang et al. (2022)		LOC113808062	NCBI
Xiaoxi Zhang et al. (2022)		LOC113817804	NCBI
Xiaoxi Zhang et al. (2022)		LOC113821018	NCBI
Xiaoxi Zhang et al. (2022)		LOC113815644	NCBI
Xiaoxi Zhang et al. (2022)		LOC113804544	NCBI
Xiaoxi Zhang et al. (2022)		LOC113824411	NCBI
Xiaoxi Zhang et al. (2022)		LOC113830469	NCBI
Xiaoxi Zhang et al. (2022)		LOC113820823	NCBI
Xiaoxi Zhang et al. (2022)		LOC113821461	NCBI
Xiaoxi Zhang et al. (2022)		LOC113821186	NCBI
Xiaoxi Zhang et al. (2022)		LOC113814392	NCBI
Xiaoxi Zhang et al. (2022)		LOC113811314	NCBI
Xiaoxi Zhang et al. (2022)		LOC113803431	NCBI
Xiaoxi Zhang et al. (2022)		LOC113805918	NCBI
Xiaoxi Zhang et al. (2022)		LOC113806395	NCBI
Xiaoxi Zhang et al. (2022)		LOC113819791	NCBI
Xiaoxi Zhang et al. (2022)		LOC113820639	NCBI
Xiaoxi Zhang et al. (2022)		LOC113803266	NCBI
Xiaoxi Zhang et al. (2022)		LOC113802117	NCBI
Xiaoxi Zhang et al. (2022)		LOC113800232	NCBI
Xiaoxi Zhang et al. (2022)		LOC113824896	NCBI
Xiaoxi Zhang et al. (2022)		LOC113817648	NCBI
Xiaoxi Zhang et al. (2022)		LOC113811259	NCBI
Xiaoxi Zhang et al. (2022)		LOC113818498	NCBI
Xiaoxi Zhang et al. (2022)		LOC113813302	NCBI
Xiaoxi Zhang et al. (2022)		LOC113821090	NCBI
Xiaoxi Zhang et al. (2022)		LOC113818238	NCBI
Xiaoxi Zhang et al. (2022)		LOC113812036	NCBI
Xiaoxi Zhang et al. (2022)		LOC113800275	NCBI
Xiaoxi Zhang et al. (2022)		LOC113806006	NCBI
Xiaoxi Zhang et al. (2022)		LOC113801311	NCBI
Xiaoxi Zhang et al. (2022)		LOC113813106	NCBI
Xiaoxi Zhang et al. (2022)		LOC113800113	NCBI
Xiaoxi Zhang et al. (2022)		LOC113812208	NCBI
Xiaoxi Zhang et al. (2022)		LOC113820186	NCBI
Xiaoxi Zhang et al. (2022)		LOC113809143	NCBI
Xiaoxi Zhang et al. (2022)		LOC113813285	NCBI
Xiaoxi Zhang et al. (2022)		LOC113801275	NCBI
Xiaoxi Zhang et al. (2022)		LOC113817116	NCBI
Xiaoxi Zhang et al. (2022)		LOC113821590	NCBI
Xiaoxi Zhang et al. (2022)		LOC113822492	NCBI
Xiaoxi Zhang et al. (2022)		LOC113802729	NCBI
Xiaoxi Zhang et al. (2022)		LOC113803774	NCBI
Xiaoxi Zhang et al. (2022)		LOC113829113	NCBI
Xiaoxi Zhang et al. (2022)		LOC113826749	NCBI
Xiaoxi Zhang et al. (2022)		LOC113805141	NCBI
Xiaoxi Zhang et al. (2022)		LOC113819923	NCBI
Xiaoxi Zhang et al. (2022)		LOC113813801	NCBI
Xiaoxi Zhang et al. (2022)		LOC113813802	NCBI
Xiaoxi Zhang et al. (2022)		LOC113808337	NCBI
Xiaoxi Zhang et al. (2022)		LOC113808336	NCBI
Xiaoxi Zhang et al. (2022)		LOC113820123	NCBI
Xiaoxi Zhang et al. (2022)		LOC113828374	NCBI
Xiaoxi Zhang et al. (2022)		LOC113825776	NCBI
Xiaoxi Zhang et al. (2022)		LOC113815714	NCBI
Xiaoxi Zhang et al. (2022)		LOC113818926	NCBI
Xiaoxi Zhang et al. (2022)		LOC113820149	NCBI
Xiaoxi Zhang et al. (2022)		LOC113828831	NCBI
Xiaoxi Zhang et al. (2022)		LOC113809991	NCBI
Xiaoxi Zhang et al. (2022)		LOC113817644	NCBI
Xiaoxi Zhang et al. (2022)		LOC113806262	NCBI
Xiaoxi Zhang et al. (2022)		LOC113818169	NCBI
Xiaoxi Zhang et al. (2022)		LOC113802409	NCBI
Xiaoxi Zhang et al. (2022)		LOC113821421	NCBI
Xiaoxi Zhang et al. (2022)		LOC113815228	NCBI
Xiaoxi Zhang et al. (2022)		LOC113810853	NCBI
Xiaoxi Zhang et al. (2022)		LOC113805362	NCBI
Xiaoxi Zhang et al. (2022)		LOC113807827	NCBI
Xiaoxi Zhang et al. (2022)		LOC113820194	NCBI
Xiaoxi Zhang et al. (2022)		LOC113811885	NCBI
Xiaoxi Zhang et al. (2022)		LOC113803333	NCBI
Xiaoxi Zhang et al. (2022)		LOC113830388	NCBI
Xiaoxi Zhang et al. (2022)		LOC113810818	NCBI
Xiaoxi Zhang et al. (2022)		LOC113812969	NCBI
Xiaoxi Zhang et al. (2022)		LOC113814739	NCBI
Xiaoxi Zhang et al. (2022)		LOC113805306	NCBI
Xiaoxi Zhang et al. (2022)		LOC113826605	NCBI
Xiaoxi Zhang et al. (2022)		LOC113827822	NCBI
Xiaoxi Zhang et al. (2022)		LOC113829948	NCBI
Xiaoxi Zhang et al. (2022)		LOC113803653	NCBI
Xiaoxi Zhang et al. (2022)		LOC113820625	NCBI
Xiaoxi Zhang et al. (2022)		LOC113812470	NCBI
Xiaoxi Zhang et al. (2022)		LOC113823464	NCBI
Xiaoxi Zhang et al. (2022)		LOC113815645	NCBI
Xiaoxi Zhang et al. (2022)		LOC113817335	NCBI
Xiaoxi Zhang et al. (2022)		LOC113811537	NCBI
Xiaoxi Zhang et al. (2022)		LOC113816830	NCBI
Xiaoxi Zhang et al. (2022)		LOC113820410	NCBI
Xiaoxi Zhang et al. (2022)		LOC113826013	NCBI
Xiaoxi Zhang et al. (2022)		LOC113820574	NCBI
Xiaoxi Zhang et al. (2022)		LOC113816732	NCBI
Xiaoxi Zhang et al. (2022)		LOC113809853	NCBI
Xiaoxi Zhang et al. (2022)		LOC113818783	NCBI
Xiaoxi Zhang et al. (2022)		LOC113823895	NCBI
Xiaoxi Zhang et al. (2022)		LOC113829397	NCBI
Xiaoxi Zhang et al. (2022)		LOC113809108	NCBI
Xiaoxi Zhang et al. (2022)		LOC113812602	NCBI
Xiaoxi Zhang et al. (2022)		LOC113810606	NCBI
Xiaoxi Zhang et al. (2022)		LOC113820474	NCBI
Xiaoxi Zhang et al. (2022)		LOC113810113	NCBI
Xiaoxi Zhang et al. (2022)		LOC113829387	NCBI
Xiaoxi Zhang et al. (2022)		LOC113811052	NCBI
Xiaoxi Zhang et al. (2022)		LOC113814681	NCBI
Xiaoxi Zhang et al. (2022)		LOC113814714	NCBI
Xiaoxi Zhang et al. (2022)		LOC113805854	NCBI
Xiaoxi Zhang et al. (2022)		LOC113812436	NCBI
Xiaoxi Zhang et al. (2022)		LOC113818482	NCBI
Xiaoxi Zhang et al. (2022)		LOC113830116	NCBI
Xiaoxi Zhang et al. (2022)		LOC113806423	NCBI
Xiaoxi Zhang et al. (2022)		LOC113810980	NCBI
Xiaoxi Zhang et al. (2022)		LOC113811233	NCBI
Xiaoxi Zhang et al. (2022)		LOC113807082	NCBI
Xiaoxi Zhang et al. (2022)		LOC113821213	NCBI
Xiaoxi Zhang et al. (2022)		LOC113827695	NCBI
Xiaoxi Zhang et al. (2022)		LOC113804395	NCBI
Xiaoxi Zhang et al. (2022)		LOC113812947	NCBI
Xiaoxi Zhang et al. (2022)		LOC113822054	NCBI
Xiaoxi Zhang et al. (2022)		LOC113801840	NCBI
Xiaoxi Zhang et al. (2022)		LOC113820069	NCBI
Xiaoxi Zhang et al. (2022)		LOC113821152	NCBI
Xiaoxi Zhang et al. (2022)		LOC113810268	NCBI
Xiaoxi Zhang et al. (2022)		LOC113811232	NCBI
Xiaoxi Zhang et al. (2022)		LOC113810956	NCBI
Xiaoxi Zhang et al. (2022)		LOC113821990	NCBI
Xiaoxi Zhang et al. (2022)		LOC113815659	NCBI
Xiaoxi Zhang et al. (2022)		LOC113809216	NCBI
Xiaoxi Zhang et al. (2022)		LOC113809213	NCBI
Xiaoxi Zhang et al. (2022)		LOC113826027	NCBI
Xiaoxi Zhang et al. (2022)		LOC113811217	NCBI
Xiaoxi Zhang et al. (2022)		LOC113825370	NCBI
Xiaoxi Zhang et al. (2022)		LOC113816618	NCBI
Xiaoxi Zhang et al. (2022)		LOC113820574	NCBI
Xiaoxi Zhang et al. (2022)		LOC113821104	NCBI
Xiaoxi Zhang et al. (2022)		LOC113810598	NCBI
Xiaoxi Zhang et al. (2022)		LOC113809393	NCBI
Xiaoxi Zhang et al. (2022)		LOC113813311	NCBI
Xiaoxi Zhang et al. (2022)		LOC113805744	NCBI
Xiaoxi Zhang et al. (2022)		LOC113814946	NCBI
Xiaoxi Zhang et al. (2022)		LOC113810086	NCBI
Xiaoxi Zhang et al. (2022)		LOC113814912	NCBI
Xiaoxi Zhang et al. (2022)		LOC113803489	NCBI
Xiaoxi Zhang et al. (2022)		LOC113804290	NCBI
Xiaoxi Zhang et al. (2022)		LOC113807367	NCBI
Xiaoxi Zhang et al. (2022)		LOC113815924	NCBI
Xiaoxi Zhang et al. (2022)		LOC113804955	NCBI
Xiaoxi Zhang et al. (2022)		LOC113807431	NCBI
Xiaoxi Zhang et al. (2022)		LOC113806145	NCBI
Xiaoxi Zhang et al. (2022)		LOC113814025	NCBI
Xiaoxi Zhang et al. (2022)		LOC113814572	NCBI
Xiaoxi Zhang et al. (2022)		LOC113828445	NCBI
Xiaoxi Zhang et al. (2022)		LOC113815053	NCBI
Xiaoxi Zhang et al. (2022)		LOC113826424	NCBI
Xiaoxi Zhang et al. (2022)		LOC113802513	NCBI
Xiaoxi Zhang et al. (2022)		LOC113813757	NCBI
Xiaoxi Zhang et al. (2022)		LOC113826425	NCBI
Xiaoxi Zhang et al. (2022)		LOC113801067	NCBI
Xiaoxi Zhang et al. (2022)		LOC113825204	NCBI
Xiaoxi Zhang et al. (2022)		LOC113813354	NCBI
Xiaoxi Zhang et al. (2022)		LOC113804951	NCBI
Xiaoxi Zhang et al. (2022)		LOC113810020	NCBI
Xiaoxi Zhang et al. (2022)		LOC113813365	NCBI
Xiaoxi Zhang et al. (2022)		LOC113821387	NCBI
Xiaoxi Zhang et al. (2022)		LOC113805385	NCBI
Xiaoxi Zhang et al. (2022)		LOC113800144	NCBI
Xiaoxi Zhang et al. (2022)		LOC113816732	NCBI
Xiaoxi Zhang et al. (2022)		LOC113809853	NCBI
Xiaoxi Zhang et al. (2022)		LOC113818783	NCBI
Xiaoxi Zhang et al. (2022)		LOC113823895	NCBI
Xiaoxi Zhang et al. (2022)		LOC113829397	NCBI
Xiaoxi Zhang et al. (2022)		LOC113809108	NCBI
Xiaoxi Zhang et al. (2022)		LOC113812602	NCBI
Xiaoxi Zhang et al. (2022)		LOC113810606	NCBI
Xiaoxi Zhang et al. (2022)		LOC113820474	NCBI
Xiaoxi Zhang et al. (2022)		LOC113810113	NCBI
Xiaoxi Zhang et al. (2022)		LOC113829387	NCBI
Xiaoxi Zhang et al. (2022)		LOC113811052	NCBI
Xiaoxi Zhang et al. (2022)		LOC113814681	NCBI
Xiaoxi Zhang et al. (2022)		LOC113814714	NCBI
Xiaoxi Zhang et al. (2022)		LOC113805854	NCBI
Xiaoxi Zhang et al. (2022)		LOC113821152	NCBI
Xiaoxi Zhang et al. (2022)		LOC113821104	NCBI
Xiaoxi Zhang et al. (2022)		LOC113822054	NCBI
Xiaoxi Zhang et al. (2022)		LOC113813311	NCBI
Xiaoxi Zhang et al. (2022)		LOC113801067	NCBI
Xiaoxi Zhang et al. (2022)		LOC113828445	NCBI
Xiaoxi Zhang et al. (2022)		LOC113806145	NCBI
Xiaoxi Zhang et al. (2022)		LOC113809216	NCBI
Xiaoxi Zhang et al. (2022)		LOC113803489	NCBI
Xiaoxi Zhang et al. (2022)		LOC113821990	NCBI
Xiaoxi Zhang et al. (2022)		LOC113815659	NCBI
Xiaoxi Zhang et al. (2022)		LOC113826027	NCBI
Xiaoxi Zhang et al. (2022)		LOC113820069	NCBI
Xiaoxi Zhang et al. (2022)		LOC113814912	NCBI
Xiaoxi Zhang et al. (2022)		LOC113814946	NCBI
Xiaoxi Zhang et al. (2022)		LOC113821387	NCBI
Xiaoxi Zhang et al. (2022)		LOC113809213	NCBI
Xiaoxi Zhang et al. (2022)		LOC113825370	NCBI
Xiaoxi Zhang et al. (2022)		LOC113812947	NCBI
Xiaoxi Zhang et al. (2022)		LOC113814572	NCBI
Xiaoxi Zhang et al. (2022)		LOC113804951	NCBI
Xiaoxi Zhang et al. (2022)		LOC113818482	NCBI
Xiaoxi Zhang et al. (2022)		LOC113810598	NCBI
Xiaoxi Zhang et al. (2022)		LOC113809393	NCBI
Xiaoxi Zhang et al. (2022)		LOC113830116	NCBI
Xiaoxi Zhang et al. (2022)		LOC113820574	NCBI
Xiaoxi Zhang et al. (2022)		LOC113807431	NCBI
Xiaoxi Zhang et al. (2022)		LOC113813757	NCBI
Xiaoxi Zhang et al. (2022)		LOC113811232	NCBI
Xiaoxi Zhang et al. (2022)		LOC113806423	NCBI
Xiaoxi Zhang et al. (2022)		LOC113804395	NCBI
Xiaoxi Zhang et al. (2022)		LOC113804955	NCBI
Xiaoxi Zhang et al. (2022)		LOC113810956	NCBI
Xiaoxi Zhang et al. (2022)		LOC113801840	NCBI
Xiaoxi Zhang et al. (2022)		LOC113804290	NCBI
Xiaoxi Zhang et al. (2022)		LOC113805385	NCBI
Xiaoxi Zhang et al. (2022)		LOC113812436	NCBI
Xiaoxi Zhang et al. (2022)		LOC113807367	NCBI
Xiaoxi Zhang et al. (2022)		LOC113811217	NCBI
Xiaoxi Zhang et al. (2022)		LOC113814025	NCBI
Xiaoxi Zhang et al. (2022)		LOC113826424	NCBI
Xiaoxi Zhang et al. (2022)		LOC113826425	NCBI
Xiaoxi Zhang et al. (2022)		LOC113811233	NCBI
Xiaoxi Zhang et al. (2022)		LOC113821213	NCBI
Xiaoxi Zhang et al. (2022)		LOC113827695	NCBI
Xiaoxi Zhang et al. (2022)		LOC113816618	NCBI
Xiaoxi Zhang et al. (2022)		LOC113810268	NCBI
Xiaoxi Zhang et al. (2022)		LOC113815924	NCBI
Xiaoxi Zhang et al. (2022)		LOC113802513	NCBI
Xiaoxi Zhang et al. (2022)		LOC113805744	NCBI
Xiaoxi Zhang et al. (2022)		LOC113810980	NCBI
Xiaoxi Zhang et al. (2022)		LOC113800144	NCBI
Xiaoxi Zhang et al. (2022)		LOC113816732	NCBI
Xiaoxi Zhang et al. (2022)		LOC113809853	NCBI
Xiaoxi Zhang et al. (2022)		LOC113818783	NCBI
Xiaoxi Zhang et al. (2022)		LOC113823895	NCBI
Xiaoxi Zhang et al. (2022)		LOC113829397	NCBI
Xiaoxi Zhang et al. (2022)		LOC113809108	NCBI
Xiaoxi Zhang et al. (2022)		LOC113812602	NCBI
Xiaoxi Zhang et al. (2022)		LOC113810113	NCBI
Xiaoxi Zhang et al. (2022)		LOC113829387	NCBI
Xiaoxi Zhang et al. (2022)		LOC113811052	NCBI
Xiaoxi Zhang et al. (2022)		LOC113814681	NCBI
Xiaoxi Zhang et al. (2022)		LOC113814714	NCBI
Xiaoxi Zhang et al. (2022)		LOC113805854	NCBI
Xiaoxi Zhang et al. (2022)		LOC113806423	NCBI
Xiaoxi Zhang et al. (2022)		LOC113821152	NCBI
Xiaoxi Zhang et al. (2022)		LOC113809213	NCBI
Xiaoxi Zhang et al. (2022)		LOC113810956	NCBI
Xiaoxi Zhang et al. (2022)		LOC113813311	NCBI
Xiaoxi Zhang et al. (2022)		LOC113815924	NCBI
Xiaoxi Zhang et al. (2022)		LOC113822054	NCBI
Xiaoxi Zhang et al. (2022)		LOC113810268	NCBI
Xiaoxi Zhang et al. (2022)		LOC113809216	NCBI
Xiaoxi Zhang et al. (2022)		LOC113805744	NCBI
Xiaoxi Zhang et al. (2022)		LOC113826027	NCBI
Xiaoxi Zhang et al. (2022)		LOC113815659	NCBI
Xiaoxi Zhang et al. (2022)		LOC113810980	NCBI
Xiaoxi Zhang et al. (2022)		LOC113828445	NCBI
Xiaoxi Zhang et al. (2022)		LOC113814946	NCBI
Xiaoxi Zhang et al. (2022)		LOC113816618	NCBI
Xiaoxi Zhang et al. (2022)		LOC113820069	NCBI
Xiaoxi Zhang et al. (2022)		LOC113821104	NCBI
Xiaoxi Zhang et al. (2022)		LOC113807431	NCBI
Xiaoxi Zhang et al. (2022)		LOC113810598	NCBI
Xiaoxi Zhang et al. (2022)		LOC113801840	NCBI
Xiaoxi Zhang et al. (2022)		LOC113812947	NCBI
Xiaoxi Zhang et al. (2022)		LOC113803489	NCBI
Xiaoxi Zhang et al. (2022)		LOC113814572	NCBI
Xiaoxi Zhang et al. (2022)		LOC113821387	NCBI
Xiaoxi Zhang et al. (2022)		LOC113827695	NCBI
Xiaoxi Zhang et al. (2022)		LOC113801067	NCBI
Xiaoxi Zhang et al. (2022)		LOC113814912	NCBI
Xiaoxi Zhang et al. (2022)		LOC113804290	NCBI
Xiaoxi Zhang et al. (2022)		LOC113823782	NCBI
Xiaoxi Zhang et al. (2022)		LOC113813057	NCBI
Xiaoxi Zhang et al. (2022)		LOC113824281	NCBI
Xianhong Meng et al. (2019)		ABCC3	NCBI
Xianhong Meng et al. (2019)		ASAH	NCBI
Xianhong Meng et al. (2019)		GST	NCBI
Xianhong Meng et al. (2019)		C-type lectin	NCBI
Xianhong Meng et al. (2019)		HSP70	NCBI
Xianhong Meng et al. (2019)		HEXA	NCBI
Xianhong Meng et al. (2019)		ACSBG2	NCBI
Wen Huang et al. (2017)	195341202		NCBI
Wen Huang et al. (2017)	146432688		NCBI
Wen Huang et al. (2017)	290908988		NCBI
Wen Huang et al. (2017)	354797070		NCBI
Wen Huang et al. (2017)	111226723		NCBI
Wen Huang et al. (2017)	73912780		NCBI
Wen Huang et al. (2017)	354789390		NCBI
Wen Huang et al. (2017)	31616705		NCBI
Wen Huang et al. (2017)	524912590		NCBI
Wen Huang et al. (2017)	21844650		NCBI
Wen Huang et al. (2017)	325111403		NCBI
Wen Huang et al. (2017)	378947922		NCBI
Wen Huang et al. (2017)	38045871		NCBI
Wen Huang et al. (2017)	115291339		NCBI
Wen Huang et al. (2017)	471361006		NCBI
Wen Huang et al. (2017)	195485243		NCBI
Wen Huang et al. (2017)	76880508		NCBI
Wen Huang et al. (2017)	49615131		NCBI
Wen Huang et al. (2017)	349617823		NCBI
Wen Huang et al. (2017)	354787191		NCBI
Wen Huang et al. (2017)	317383199		NCBI
Wen Huang et al. (2017)	195128694		NCBI
Wen Huang et al. (2017)	115647099		NCBI
Wen Huang et al. (2017)	432940843		NCBI
Wen Huang et al. (2017)	68342197		NCBI
Wen Huang et al. (2017)	30407149		NCBI
Wen Huang et al. (2017)	356713485		NCBI
Wen Huang et al. (2017)	224491910		NCBI
Wen Huang et al. (2017)	84580067		NCBI
Wen Huang et al. (2017)	378556262		NCBI
Wen Huang et al. (2017)	262401120		NCBI
Wen Huang et al. (2017)	524912322		NCBI
Wen Huang et al. (2017)	501297523		NCBI
Wen Huang et al. (2017)	543345520		NCBI
Wen Huang et al. (2017)	51036394		NCBI
Wen Huang et al. (2017)	288558000		NCBI
Wen Huang et al. (2017)	164472545		NCBI
Wen Huang et al. (2017)	507643277		NCBI
Wen Huang et al. (2017)	442625972		NCBI
Wen Huang et al. (2017)	545502588		NCBI
Wen Huang et al. (2017)	194757851		NCBI
Wen Huang et al. (2017)	195170724		NCBI
Wen Huang et al. (2017)	350399569		NCBI
Wen Huang et al. (2017)	372461086		NCBI
Wen Huang et al. (2017)	54649953		NCBI
Wen Huang et al. (2017)	386368302		NCBI
Wen Huang et al. (2017)	29134778		NCBI
Wen Huang et al. (2017)	47087054		NCBI
Wen Huang et al. (2017)	262400954		NCBI
Wen Huang et al. (2017)	118498430		NCBI
Wen Huang et al. (2017)	195397962		NCBI
Wen Huang et al. (2017)	498933756		NCBI
Wen Huang et al. (2017)	194765159		NCBI
Wen Huang et al. (2017)	224459351		NCBI
Wen Huang et al. (2017)	449670277		NCBI
Wen Huang et al. (2017)	354790742		NCBI
Wen Huang et al. (2017)	514685981		NCBI
Wen Huang et al. (2017)	195487150		NCBI
Wen Huang et al. (2017)	212289007		NCBI
Wen Huang et al. (2017)	50724747		NCBI
Wen Huang et al. (2017)	449680299		NCBI
Wen Huang et al. (2017)	380016391		NCBI
Wen Huang et al. (2017)	31978946		NCBI
Wen Huang et al. (2017)	462304009		NCBI
Wen Huang et al. (2017)	391344576		NCBI
Wen Huang et al. (2017)	556948854		NCBI
Wen Huang et al. (2017)	441613038		NCBI
Wen Huang et al. (2017)	380028691		NCBI
Wen Huang et al. (2017)	524900800		NCBI
Wen Huang et al. (2017)	533160132		NCBI
Wen Huang et al. (2017)	383865246		NCBI
Wen Huang et al. (2017)	354800084		NCBI
Wen Huang et al. (2017)	29501926		NCBI
Wen Huang et al. (2017)	74013560		NCBI
Wen Huang et al. (2017)	512900454		NCBI
Wen Huang et al. (2017)	380027262		NCBI
Wen Huang et al. (2017)	402743377		NCBI
Wen Huang et al. (2017)	375225166		NCBI
Wen Huang et al. (2017)	106880595		NCBI
Wen Huang et al. (2017)	256574617		NCBI
Wen Huang et al. (2017)	195115466		NCBI
Wen Huang et al. (2017)	483941631		NCBI
Wen Huang et al. (2017)	148228067		NCBI
Wen Huang et al. (2017)	389610572		NCBI
Wen Huang et al. (2017)	195174699		NCBI
Wen Huang et al. (2017)	557784470		NCBI
Wen Huang et al. (2017)	410922077		NCBI
Wen Huang et al. (2017)	67905310		NCBI
Wen Huang et al. (2017)	58197364		NCBI
Wen Huang et al. (2017)	195060399		NCBI
Wen Huang et al. (2017)	432855629		NCBI
Wen Huang et al. (2017)	312190938		NCBI
Wen Huang et al. (2017)	533181554		NCBI
Wen Huang et al. (2017)	114156188		NCBI
Wen Huang et al. (2017)	532065239		NCBI
Wen Huang et al. (2017)	545686768		NCBI
Wen Huang et al. (2017)	9910031		NCBI
Wen Huang et al. (2017)	330371800		NCBI
Wen Huang et al. (2017)	557019155		NCBI
Wen Huang et al. (2017)	122091376		NCBI
Wen Huang et al. (2017)	3907619		NCBI
Wen Huang et al. (2017)	299893922		NCBI
Wen Huang et al. (2017)	380503697		NCBI
Wen Huang et al. (2017)	184198733		NCBI
Wen Huang et al. (2017)	459353542		NCBI
Wen Huang et al. (2017)	62126069		NCBI
Wen Huang et al. (2017)	39540487		NCBI
Wen Huang et al. (2017)	350409756		NCBI
Wen Huang et al. (2017)	71067608		NCBI
Wen Huang et al. (2017)	45332640		NCBI
Wen Huang et al. (2017)	354799196		NCBI
Wen Huang et al. (2017)	307219226		NCBI
Wen Huang et al. (2017)	28268670		NCBI
Wen Huang et al. (2017)	106879227		NCBI
Wen Huang et al. (2017)	374428415		NCBI
Wen Huang et al. (2017)	261327320		NCBI
Wen Huang et al. (2017)	255045898		NCBI
Wen Huang et al. (2017)	354785984		NCBI
Wen Huang et al. (2017)	260823965		NCBI
Wen Huang et al. (2017)	37925238		NCBI
Wen Huang et al. (2017)	388548525		NCBI
Wen Huang et al. (2017)	483941627		NCBI
Wen Huang et al. (2017)	251733948		NCBI
Wen Huang et al. (2017)	505838981		NCBI
Wen Huang et al. (2017)	153928141		NCBI
Wen Huang et al. (2017)	46518601		NCBI
Wen Huang et al. (2017)	134305329		NCBI
Wen Huang et al. (2017)	22038639		NCBI
Wen Huang et al. (2017)	225631926		NCBI
Wen Huang et al. (2017)	254039796		NCBI
Wen Huang et al. (2017)	18873494		NCBI
Wen Huang et al. (2017)	347972509		NCBI
Wen Huang et al. (2017)	403314851		NCBI
Wen Huang et al. (2017)	308522831		NCBI
Wen Huang et al. (2017)	66357621		NCBI
Wen Huang et al. (2017)	296012512		NCBI
Wen Huang et al. (2017)	2895639		NCBI
Wen Huang et al. (2017)	507680331		NCBI
Wen Huang et al. (2017)	156763968		NCBI
Wen Huang et al. (2017)	410509309		NCBI
Wen Huang et al. (2017)	494879549		NCBI
Wen Huang et al. (2017)	545887646		NCBI
Wen Huang et al. (2017)	148613146		NCBI
Wen Huang et al. (2017)	284506735		NCBI
Wen Huang et al. (2017)	558205683		NCBI
Wen Huang et al. (2017)	371914400		NCBI
Wen Huang et al. (2017)	304376972		NCBI
Wen Huang et al. (2017)	544420785		NCBI
Wen Huang et al. (2017)	26185502		NCBI
Wen Huang et al. (2017)	74096709		NCBI
Wen Huang et al. (2017)	218783559		NCBI
Wen Huang et al. (2017)	353230524		NCBI
Wen Huang et al. (2017)	158148894		NCBI
Wen Huang et al. (2017)	514721669		NCBI
Wen Huang et al. (2017)	47059510		NCBI
Wen Huang et al. (2017)	482683151		NCBI
Wen Huang et al. (2017)	45581378		NCBI
Wen Huang et al. (2017)	524916225		NCBI
Wen Huang et al. (2017)	62000933		NCBI
Wen Huang et al. (2017)	153906468		NCBI
Wen Huang et al. (2017)	375240759		NCBI
Wen Huang et al. (2017)	110671858		NCBI
Wen Huang et al. (2017)	62461		NCBI
Wen Huang et al. (2017)	551493122		NCBI
Wen Huang et al. (2017)	549443985		NCBI
Wen Huang et al. (2017)	533528655		NCBI
Wen Huang et al. (2017)	24414590		NCBI
Wen Huang et al. (2017)	543366509		NCBI
Wen Huang et al. (2017)	383864816		NCBI
Wen Huang et al. (2017)	195396458		NCBI
Wen Huang et al. (2017)	544516489		NCBI
Wen Huang et al. (2017)	118724594		NCBI
Wen Huang et al. (2017)	158300977		NCBI
Wen Huang et al. (2017)	124053329		NCBI
Wen Huang et al. (2017)	512884001		NCBI
Wen Huang et al. (2017)	153902980		NCBI
Wen Huang et al. (2017)	116175228		NCBI
Wen Huang et al. (2017)	558214173		NCBI
Wen Huang et al. (2017)	124518459		NCBI
Wen Huang et al. (2017)	148238254		NCBI
Wen Huang et al. (2017)	15887287		NCBI
Wen Huang et al. (2017)	551506665		NCBI
Wen Huang et al. (2017)	524873197		NCBI
Wen Huang et al. (2017)	78157342		NCBI
Wen Huang et al. (2017)	300517061		NCBI
Wen Huang et al. (2017)	257195159		NCBI
Wen Huang et al. (2017)	449501449		NCBI
Wen Huang et al. (2017)	193809884		NCBI
Wen Huang et al. (2017)	401664019		NCBI
Wen Huang et al. (2017)	39841229		NCBI
Wen Huang et al. (2017)	54021870		NCBI
Wen Huang et al. (2017)	110264572		NCBI
Wen Huang et al. (2017)	242014612		NCBI
Wen Huang et al. (2017)	28144660		NCBI
Wen Huang et al. (2017)	50513234		NCBI
Wen Huang et al. (2017)	383847618		NCBI
Wen Huang et al. (2017)	124107699		NCBI
Wen Huang et al. (2017)	558220960		NCBI
Wen Huang et al. (2017)	354797855		NCBI
Wen Huang et al. (2017)	557000573		NCBI
Wen Huang et al. (2017)	78675476		NCBI
Wen Huang et al. (2017)	165909374		NCBI
Wen Huang et al. (2017)	532092564		NCBI
Wen Huang et al. (2017)	77623193		NCBI
Wen Huang et al. (2017)	82830720		NCBI
Wen Huang et al. (2017)	410698467		NCBI
Wen Huang et al. (2017)	283854610		NCBI
Wen Huang et al. (2017)	462320644		NCBI
Wen Huang et al. (2017)	390334817		NCBI
Wen Huang et al. (2017)	391346508		NCBI
Wen Huang et al. (2017)	157420220		NCBI
Wen Huang et al. (2017)	194758885		NCBI
Wen Huang et al. (2017)	148927339		NCBI
Wen Huang et al. (2017)	525028116		NCBI
Wen Huang et al. (2017)	357428998		NCBI
Wen Huang et al. (2017)	300807172		NCBI
Wen Huang et al. (2017)	528881657		NCBI
Wen Huang et al. (2017)	460027842		NCBI
Wen Huang et al. (2017)	195452283		NCBI
Wen Huang et al. (2017)	507572722		NCBI
Wen Huang et al. (2017)	212656626		NCBI
Wen Huang et al. (2017)	195132654		NCBI
Wen Huang et al. (2017)	299772711		NCBI
Wen Huang et al. (2017)	380027877		NCBI
Wen Huang et al. (2017)	195125344		NCBI
Wen Huang et al. (2017)	378747922		NCBI
Wen Huang et al. (2017)	53384960		NCBI
Wen Huang et al. (2017)	332271598		NCBI
Wen Huang et al. (2017)	473324121		NCBI
Wen Huang et al. (2017)	125716508		NCBI
Wen Huang et al. (2017)	34604205		NCBI
Wen Huang et al. (2017)	94966292		NCBI
Wen Huang et al. (2017)	115345803		NCBI
Wen Huang et al. (2017)	347967275		NCBI
Wen Huang et al. (2017)	56605543		NCBI
Wen Huang et al. (2017)	23956417		NCBI
Wen Huang et al. (2017)	77020679		NCBI
Wen Huang et al. (2017)	45593061		NCBI
Wen Huang et al. (2017)	507577971		NCBI
Wen Huang et al. (2017)	346230667		NCBI
Wen Huang et al. (2017)	390367498		NCBI
Wen Huang et al. (2017)	338224466		NCBI
Wen Huang et al. (2017)	70721484		NCBI
Wen Huang et al. (2017)	145974736		NCBI
Wen Huang et al. (2017)	170030689		NCBI
Wen Huang et al. (2017)	33439371		NCBI
Wen Huang et al. (2017)	66473156		NCBI
Wen Huang et al. (2017)	194767096		NCBI
Wen Huang et al. (2017)	255004828		NCBI
Wen Huang et al. (2017)	197927391		NCBI
Wen Huang et al. (2017)	557322215		NCBI
Wen Huang et al. (2017)	543726553		NCBI
Wen Huang et al. (2017)	34604194		NCBI
Wen Huang et al. (2017)	298911608		NCBI
Wen Huang et al. (2017)	55251523		NCBI
Wen Huang et al. (2017)	380503695		NCBI
Wen Huang et al. (2017)	288188853		NCBI
Wen Huang et al. (2017)	194902776		NCBI
Wen Huang et al. (2017)	18042386		NCBI
Wen Huang et al. (2017)	330976858		NCBI
Wen Huang et al. (2017)	23304106		NCBI
Wen Huang et al. (2017)	156523380		NCBI
Wen Huang et al. (2017)	33354419		NCBI
Wen Huang et al. (2017)	71533452		NCBI
Wen Huang et al. (2017)	301072322		NCBI
Wen Huang et al. (2017)	41059474		NCBI
Wen Huang et al. (2017)	56410816		NCBI
Wen Huang et al. (2017)	354785802		NCBI
Wen Huang et al. (2017)	507553373		NCBI
Wen Huang et al. (2017)	338224410		NCBI
Wen Huang et al. (2017)	21912661		NCBI
Wen Huang et al. (2017)	52353889		NCBI
Wen Huang et al. (2017)	120871137		NCBI
Wen Huang et al. (2017)	170054945		NCBI
Wen Huang et al. (2017)	469832435		NCBI
Wen Huang et al. (2017)	67043760		NCBI
Wen Huang et al. (2017)	478534739		NCBI
Wen Huang et al. (2017)	198474830		NCBI
Wen Huang et al. (2017)	347966268		NCBI
Wen Huang et al. (2017)	514781528		NCBI
Wen Huang et al. (2017)	195054151		NCBI
Wen Huang et al. (2017)	61651866		NCBI
Wen Huang et al. (2017)	342326231		NCBI
Wen Huang et al. (2017)	76362940		NCBI
Wen Huang et al. (2017)	390346149		NCBI
Wen Huang et al. (2017)	478500560		NCBI
Wen Huang et al. (2017)	342326453		NCBI
Wen Huang et al. (2017)	529425275		NCBI
Wen Huang et al. (2017)	66808276		NCBI
Wen Huang et al. (2017)	350424199		NCBI
Wen Huang et al. (2017)	545492612		NCBI
Wen Huang et al. (2017)	21655393		NCBI
Wen Huang et al. (2017)	542148017		NCBI
Wen Huang et al. (2017)	77404087		NCBI
Wen Huang et al. (2017)	21666667		NCBI
Wen Huang et al. (2017)	554870487		NCBI
Wen Huang et al. (2017)	195041913		NCBI
Wen Huang et al. (2017)	359754094		NCBI
Wen Huang et al. (2017)	333470575		NCBI
Wen Huang et al. (2017)	482683057		NCBI
Wen Huang et al. (2017)	488548595		NCBI
Wen Huang et al. (2017)	551490991		NCBI
Wen Huang et al. (2017)	346714989		NCBI
Wen Huang et al. (2017)	54649934		NCBI
Wen Huang et al. (2017)	408368254		NCBI
Wen Huang et al. (2017)	15375163		NCBI
Wen Huang et al. (2017)	504139524		NCBI
Wen Huang et al. (2017)	45544823		NCBI
Wen Huang et al. (2017)	76158285		NCBI
Wen Huang et al. (2017)	195477867		NCBI
Wen Huang et al. (2017)	514753537		NCBI
Wen Huang et al. (2017)	215272985		NCBI
Wen Huang et al. (2017)	354798678		NCBI
Wen Huang et al. (2017)	261260018		NCBI
Wen Huang et al. (2017)	62989988		NCBI
Wen Huang et al. (2017)	332256770		NCBI
Wen Huang et al. (2017)	189031344		NCBI
Wen Huang et al. (2017)	22038513		NCBI
Wen Huang et al. (2017)	126153994		NCBI
Wen Huang et al. (2017)	78190093		NCBI
Wen Huang et al. (2017)	152003155		NCBI
Wen Huang et al. (2017)	40354044		NCBI
Wen Huang et al. (2017)	525018632		NCBI
Wen Huang et al. (2017)	50513236		NCBI
Wen Huang et al. (2017)	170067123		NCBI
Wen Huang et al. (2017)	259151659		NCBI
Wen Huang et al. (2017)	354781024		NCBI
Wen Huang et al. (2017)	213032572		NCBI
Wen Huang et al. (2017)	557759669		NCBI
Wen Huang et al. (2017)	312145145		NCBI
Wen Huang et al. (2017)	48059398		NCBI
Wen Huang et al. (2017)	195391876		NCBI
Wen Huang et al. (2017)	541955920		NCBI
Wen Huang et al. (2017)	42627574		NCBI
Wen Huang et al. (2017)	14329066		NCBI
Wen Huang et al. (2017)	528888539		NCBI
Wen Huang et al. (2017)	262401016		NCBI
Wen Huang et al. (2017)	357431151		NCBI
Wen Huang et al. (2017)	74418569		NCBI
Wen Huang et al. (2017)	198465709		NCBI
Wen Huang et al. (2017)	543375561		NCBI
Wen Huang et al. (2017)	116812764		NCBI
Wen Huang et al. (2017)	37202124		NCBI
Wen Huang et al. (2017)	551502630		NCBI
Wen Huang et al. (2017)	342326389		NCBI
Wen Huang et al. (2017)	388267593		NCBI
Wen Huang et al. (2017)	149465802		NCBI
Wen Huang et al. (2017)	31415885		NCBI
Wen Huang et al. (2017)	125858060		NCBI
Wen Huang et al. (2017)	23337542		NCBI
Wen Huang et al. (2017)	452312		NCBI
Wen Huang et al. (2017)	7620106		NCBI
Wen Huang et al. (2017)	241735490		NCBI
Wen Huang et al. (2017)	407280410		NCBI
Wen Huang et al. (2017)	195566330		NCBI
Wen Huang et al. (2017)	542238282		NCBI
Wen Huang et al. (2017)	470294787		NCBI
Wen Huang et al. (2017)	158299597		NCBI
Wen Huang et al. (2017)	402536583		NCBI
Wen Huang et al. (2017)	30985148		NCBI
Wen Huang et al. (2017)	256772758		NCBI
Wen Huang et al. (2017)	298897996		NCBI
Wen Huang et al. (2017)	221272733		NCBI
Wen Huang et al. (2017)	7414465		NCBI
Wen Huang et al. (2017)	163659845		NCBI
Wen Huang et al. (2017)	134024436		NCBI
Wen Huang et al. (2017)	71794965		NCBI
Wen Huang et al. (2017)	432859660		NCBI
Wen Huang et al. (2017)	342326192		NCBI
Wen Huang et al. (2017)	34495167		NCBI
Wen Huang et al. (2017)	20068727		NCBI
Wen Huang et al. (2017)	255528741		NCBI
Wen Huang et al. (2017)	31075215		NCBI
Wen Huang et al. (2017)	195134651		NCBI
Wen Huang et al. (2017)	158830130		NCBI
Wen Huang et al. (2017)	322487456		NCBI
Wen Huang et al. (2017)	13990194		NCBI
Wen Huang et al. (2017)	18916918		NCBI
Wen Huang et al. (2017)	390352566		NCBI
Wen Huang et al. (2017)	442632988		NCBI
Wen Huang et al. (2017)	371910695		NCBI
Wen Huang et al. (2017)	229893780		NCBI
Wen Huang et al. (2017)	353232888		NCBI
Wen Huang et al. (2017)	342326200		NCBI
Wen Huang et al. (2017)	195566447		NCBI
Wen Huang et al. (2017)	163937656		NCBI
Wen Huang et al. (2017)	380853795		NCBI
Wen Huang et al. (2017)	262306268		NCBI
Wen Huang et al. (2017)	470320366		NCBI
Wen Huang et al. (2017)	394785962		NCBI
Wen Huang et al. (2017)	383854833		NCBI
Wen Huang et al. (2017)	525011003		NCBI
Wen Huang et al. (2017)	527273836		NCBI
Wen Huang et al. (2017)	2098752		NCBI
Wen Huang et al. (2017)	332271600		NCBI
Wen Huang et al. (2017)	225382095		NCBI
Wen Huang et al. (2017)	524895341		NCBI
Wen Huang et al. (2017)	170054837		NCBI
Wen Huang et al. (2017)	390356219		NCBI
Wen Huang et al. (2017)	194890753		NCBI
Wen Huang et al. (2017)	158287535		NCBI
Wen Huang et al. (2017)	149695326		NCBI
Wen Huang et al. (2017)	194751134		NCBI
Wen Huang et al. (2017)	259089691		NCBI
Wen Huang et al. (2017)	506968706		NCBI
Wen Huang et al. (2017)	82395157		NCBI
Wen Huang et al. (2017)	325170045		NCBI
Wen Huang et al. (2017)	16444694		NCBI
Wen Huang et al. (2017)	512929087		NCBI
Wen Huang et al. (2017)	342326209		NCBI
Wen Huang et al. (2017)	259651656		NCBI
Wen Huang et al. (2017)	390178413		NCBI
Wen Huang et al. (2017)	356713483		NCBI
Wen Huang et al. (2017)	56605665		NCBI
Wen Huang et al. (2017)	47679233		NCBI
Wen Huang et al. (2017)	60302582		NCBI
Wen Huang et al. (2017)	222088328		NCBI
Wen Huang et al. (2017)	62701384		NCBI
Wen Huang et al. (2017)	81097693		NCBI
Wen Huang et al. (2017)	410917915		NCBI
Wen Huang et al. (2017)	68268232		NCBI
Wen Huang et al. (2017)	506968830		NCBI
Wen Huang et al. (2017)	332380579		NCBI
Wen Huang et al. (2017)	76786567		NCBI
Wen Huang et al. (2017)	449684854		NCBI
Wen Huang et al. (2017)	60678476		NCBI
Wen Huang et al. (2017)	354788081		NCBI
Wen Huang et al. (2017)	442540096		NCBI
Wen Huang et al. (2017)	124245113		NCBI
Wen Huang et al. (2017)	385211789		NCBI
Wen Huang et al. (2017)	390342251		NCBI
Wen Huang et al. (2017)	395844309		NCBI
Wen Huang et al. (2017)	380853793		NCBI
Wen Huang et al. (2017)	269846779		NCBI
Wen Huang et al. (2017)	226346212		NCBI
Wen Huang et al. (2017)	295842426		NCBI
Wen Huang et al. (2017)	262401168		NCBI
Wen Huang et al. (2017)	41222910		NCBI
Wen Huang et al. (2017)	557675230		NCBI
Wen Huang et al. (2017)	260792262		NCBI
Wen Huang et al. (2017)	432959163		NCBI
Wen Huang et al. (2017)	514258349		NCBI
Wen Huang et al. (2017)	328963138		NCBI
Wen Huang et al. (2017)	74039326		NCBI
Wen Huang et al. (2017)	55247510		NCBI
Wen Huang et al. (2017)	20338466		NCBI
Wen Huang et al. (2017)	18855132		NCBI
Wen Huang et al. (2017)	471418563		NCBI
Wen Huang et al. (2017)	350415806		NCBI
Wen Huang et al. (2017)	333980943		NCBI
Wen Huang et al. (2017)	195111399		NCBI
Wen Huang et al. (2017)	554595612		NCBI
Wen Huang et al. (2017)	442631710		NCBI
Wen Huang et al. (2017)	118404865		NCBI
Wen Huang et al. (2017)	268373997		NCBI
Wen Huang et al. (2017)	375209504		NCBI
Wen Huang et al. (2017)	42542952		NCBI
Wen Huang et al. (2017)	67845816		NCBI
Wen Huang et al. (2017)	542168008		NCBI
Wen Huang et al. (2017)	512859092		NCBI
Wen Huang et al. (2017)	1405322		NCBI
Wen Huang et al. (2017)	261330065		NCBI
Wen Huang et al. (2017)	409296011		NCBI
Wen Huang et al. (2017)	542181680		NCBI
Wen Huang et al. (2017)	77920849		NCBI
Wen Huang et al. (2017)	414073169		NCBI
Wen Huang et al. (2017)	211947842		NCBI
Wen Huang et al. (2017)	372461088		NCBI
Wen Huang et al. (2017)	195388751		NCBI
Wen Huang et al. (2017)	380021346		NCBI
Wen Huang et al. (2017)	328796229		NCBI
Wen Huang et al. (2017)	385048245		NCBI
Wen Huang et al. (2017)	354793090		NCBI
Wen Huang et al. (2017)	33694361		NCBI
Wen Huang et al. (2017)	555960462		NCBI
Wen Huang et al. (2017)	543281998		NCBI
Wen Huang et al. (2017)	514747373		NCBI
Wen Huang et al. (2017)	308052946		NCBI
Wen Huang et al. (2017)	498946175		NCBI
Wen Huang et al. (2017)	389611280		NCBI
Wen Huang et al. (2017)	346707487		NCBI
Wen Huang et al. (2017)	61673530		NCBI
Wen Huang et al. (2017)	397881555		NCBI
Wen Huang et al. (2017)	380013107		NCBI
Wen Huang et al. (2017)	338224426		NCBI
Wen Huang et al. (2017)	223954135		NCBI
Wen Huang et al. (2017)	112419815		NCBI
Wen Huang et al. (2017)	134254645		NCBI
Wen Huang et al. (2017)	169805303		NCBI
Wen Huang et al. (2017)	254945348		NCBI
Wen Huang et al. (2017)	37202231		NCBI
Wen Huang et al. (2017)	346715511		NCBI
Wen Huang et al. (2017)	115529298		NCBI
Wen Huang et al. (2017)	194745850		NCBI
Wen Huang et al. (2017)	350397555		NCBI
Wen Huang et al. (2017)	338224294		NCBI
Wen Huang et al. (2017)	322495843		NCBI
Wen Huang et al. (2017)	262401320		NCBI
Wen Huang et al. (2017)	524881414		NCBI
Wen Huang et al. (2017)	542236794		NCBI
Wen Huang et al. (2017)	147904059		NCBI
Wen Huang et al. (2017)	354799633		NCBI
Wen Huang et al. (2017)	545495377		NCBI
Wen Huang et al. (2017)	145370230		NCBI
Wen Huang et al. (2017)	283464146		NCBI
Wen Huang et al. (2017)	354797355		NCBI
Wen Huang et al. (2017)	194749410		NCBI
Wen Huang et al. (2017)	83627257		NCBI
Wen Huang et al. (2017)	237861297		NCBI
Wen Huang et al. (2017)	364503083		NCBI
Wen Huang et al. (2017)	346709066		NCBI
Wen Huang et al. (2017)	23587121		NCBI
Wen Huang et al. (2017)	226440556		NCBI
Wen Huang et al. (2017)	338176930		NCBI
Wen Huang et al. (2017)	551499055		NCBI
Wen Huang et al. (2017)	171702072		NCBI
Wen Huang et al. (2017)	504153958		NCBI
Wen Huang et al. (2017)	29125256		NCBI
Wen Huang et al. (2017)	195438957		NCBI
Wen Huang et al. (2017)	148230063		NCBI
Wen Huang et al. (2017)	512822851		NCBI
Wen Huang et al. (2017)	207298832		NCBI
Wen Huang et al. (2017)	326781694		NCBI
Wen Huang et al. (2017)	543728592		NCBI
Wen Huang et al. (2017)	22779500		NCBI
Wen Huang et al. (2017)	83596294		NCBI
Wen Huang et al. (2017)	195392408		NCBI
Wen Huang et al. (2017)	66841654		NCBI
Wen Huang et al. (2017)	218156522		NCBI
Wen Huang et al. (2017)	182888983		NCBI
Wen Huang et al. (2017)	258596924		NCBI
Wen Huang et al. (2017)	300915719		NCBI
Wen Huang et al. (2017)	488580693		NCBI
Wen Huang et al. (2017)	551516591		NCBI
Wen Huang et al. (2017)	46358484		NCBI
Wen Huang et al. (2017)	66811285		NCBI
Wen Huang et al. (2017)	504169200		NCBI
Wen Huang et al. (2017)	444297090		NCBI
Wen Huang et al. (2017)	66358953		NCBI
Wen Huang et al. (2017)	371913141		NCBI
Wen Huang et al. (2017)	53378873		NCBI
Wen Huang et al. (2017)	330367544		NCBI
Wen Huang et al. (2017)	353231633		NCBI
Wen Huang et al. (2017)	346713147		NCBI
Wen Huang et al. (2017)	545182551		NCBI
Wen Huang et al. (2017)	147906620		NCBI
Wen Huang et al. (2017)	56290047		NCBI
Wen Huang et al. (2017)	157113138		NCBI
Wen Huang et al. (2017)	229608896		NCBI
Wen Huang et al. (2017)	84872420		NCBI
Wen Huang et al. (2017)	333033758		NCBI
Wen Huang et al. (2017)	50511609		NCBI
Wen Huang et al. (2017)	34366519		NCBI
Wen Huang et al. (2017)	38348158		NCBI
Wen Huang et al. (2017)	325114429		NCBI
Wen Huang et al. (2017)	338224340		NCBI
Wen Huang et al. (2017)	51127565		NCBI
Wen Huang et al. (2017)	23337503		NCBI
Wen Huang et al. (2017)	326935506		NCBI
Wen Huang et al. (2017)	195578322		NCBI
Wen Huang et al. (2017)	111153840		NCBI
Wen Huang et al. (2017)	342326463		NCBI
Wen Huang et al. (2017)	170031170		NCBI
Wen Huang et al. (2017)	45120410		NCBI
Wen Huang et al. (2017)	347966183		NCBI
Wen Huang et al. (2017)	28850220		NCBI
Wen Huang et al. (2017)	17402265		NCBI
Wen Huang et al. (2017)	470526544		NCBI
Wen Huang et al. (2017)	326781696		NCBI
Wen Huang et al. (2017)	241998019		NCBI
Wen Huang et al. (2017)	115312560		NCBI
Wen Huang et al. (2017)	27901938		NCBI
Wen Huang et al. (2017)	332078569		NCBI
Wen Huang et al. (2017)	117644644		NCBI
Wen Huang et al. (2017)	556738693		NCBI
Wen Huang et al. (2017)	410509311		NCBI
Wen Huang et al. (2017)	198456004		NCBI
Wen Huang et al. (2017)	283826130		NCBI
Wen Huang et al. (2017)	390177773		NCBI
Wen Huang et al. (2017)	325114199		NCBI
Wen Huang et al. (2017)	23337278		NCBI
Wen Huang et al. (2017)	46358498		NCBI
Wen Huang et al. (2017)	557290602		NCBI
Wen Huang et al. (2017)	83999691		NCBI
Wen Huang et al. (2017)	156387893		NCBI
Wen Huang et al. (2017)	170043861		NCBI
Wen Huang et al. (2017)	397881376		NCBI
Wen Huang et al. (2017)	354799182		NCBI
Wen Huang et al. (2017)	194764223		NCBI
Wen Huang et al. (2017)	193809560		NCBI
Wen Huang et al. (2017)	354793218		NCBI
Wen Huang et al. (2017)	380030496		NCBI
Wen Huang et al. (2017)	472352846		NCBI
Wen Huang et al. (2017)	318063929		NCBI
Wen Huang et al. (2017)	126571556		NCBI
Wen Huang et al. (2017)	389614646		NCBI
Wen Huang et al. (2017)	320463021		NCBI
Wen Huang et al. (2017)	58332623		NCBI
Wen Huang et al. (2017)	380017731		NCBI
Wen Huang et al. (2017)	51921399		NCBI
Wen Huang et al. (2017)	68532123		NCBI
Wen Huang et al. (2017)	403316610		NCBI
Wen Huang et al. (2017)	157115083		NCBI
Wen Huang et al. (2017)	375153527		NCBI
Wen Huang et al. (2017)	342326461		NCBI
Wen Huang et al. (2017)	390176983		NCBI
Wen Huang et al. (2017)	30024528		NCBI
Wen Huang et al. (2017)	410928958		NCBI
Wen Huang et al. (2017)	194879606		NCBI
Wen Huang et al. (2017)	118193729		NCBI
Wen Huang et al. (2017)	73853558		NCBI
Wen Huang et al. (2017)	262306080		NCBI
Wen Huang et al. (2017)	109689876		NCBI
Wen Huang et al. (2017)	50513238		NCBI
Wen Huang et al. (2017)	194754023		NCBI
Wen Huang et al. (2017)	551505722		NCBI
Wen Huang et al. (2017)	494593974		NCBI
Wen Huang et al. (2017)	354790418		NCBI
Wen Huang et al. (2017)	66824122		NCBI
Wen Huang et al. (2017)	19850368		NCBI
Wen Huang et al. (2017)	380017953		NCBI
Wen Huang et al. (2017)	195470321		NCBI
Wen Huang et al. (2017)	124626535		NCBI
Wen Huang et al. (2017)	187466413		NCBI
Wen Huang et al. (2017)	442623180		NCBI
Wen Huang et al. (2017)	557328082		NCBI
Wen Huang et al. (2017)	5019667		NCBI
Wen Huang et al. (2017)	27525134		NCBI
Wen Huang et al. (2017)	372810457		NCBI
Wen Huang et al. (2017)	242107195		NCBI
Wen Huang et al. (2017)	21240742		NCBI
Wen Huang et al. (2017)	391335888		NCBI
Wen Huang et al. (2017)	45535715		NCBI
Wen Huang et al. (2017)	347970148		NCBI
Wen Huang et al. (2017)	449475356		NCBI
Wen Huang et al. (2017)	154091198		NCBI
Wen Huang et al. (2017)	213688467		NCBI
Wen Huang et al. (2017)	346716056		NCBI
Wen Huang et al. (2017)	9558608		NCBI
Wen Huang et al. (2017)	187610696		NCBI
Wen Huang et al. (2017)	356472864		NCBI
Wen Huang et al. (2017)	55734078		NCBI
Wen Huang et al. (2017)	524913667		NCBI
Wen Huang et al. (2017)	30141987		NCBI
Wen Huang et al. (2017)	50428749		NCBI
Wen Huang et al. (2017)	215402071		NCBI
Wen Huang et al. (2017)	309951160		NCBI
Wen Huang et al. (2017)	91680545		NCBI
Wen Huang et al. (2017)	37651863		NCBI
Wen Huang et al. (2017)	374722808		NCBI
Wen Huang et al. (2017)	29373191		NCBI
Wen Huang et al. (2017)	163914432		NCBI
Wen Huang et al. (2017)	46518694		NCBI
Wen Huang et al. (2017)	1272241		NCBI
Wen Huang et al. (2017)	354789022		NCBI
Wen Huang et al. (2017)	340745319		NCBI
Wen Huang et al. (2017)	390352524		NCBI
Wen Huang et al. (2017)	558160040		NCBI
Wen Huang et al. (2017)	41059560		NCBI
Wen Huang et al. (2017)	109692255		NCBI
Wen Huang et al. (2017)	342326261		NCBI
Wen Huang et al. (2017)	124245109		NCBI
Wen Huang et al. (2017)	372618341		NCBI
Wen Huang et al. (2017)	50788429		NCBI
Wen Huang et al. (2017)	410509307		NCBI
Wen Huang et al. (2017)	73476592		NCBI
Wen Huang et al. (2017)	144601467		NCBI
Wen Huang et al. (2017)	607632		NCBI
Wen Huang et al. (2017)	238683708		NCBI
Wen Huang et al. (2017)	380024758		NCBI
Wen Huang et al. (2017)	9616		NCBI
Wen Huang et al. (2017)	414448075		NCBI
Wen Huang et al. (2017)	341650471		NCBI
Wen Huang et al. (2017)	328963140		NCBI
Wen Huang et al. (2017)	33457282		NCBI
Wen Huang et al. (2017)	298916311		NCBI
Wen Huang et al. (2017)	380026116		NCBI
Wen Huang et al. (2017)	33468686		NCBI
Wen Huang et al. (2017)	380743550		NCBI
Wen Huang et al. (2017)	55734035		NCBI
Wen Huang et al. (2017)	229220811		NCBI
Wen Huang et al. (2017)	346710079		NCBI
Wen Huang et al. (2017)	150037002		NCBI
Wen Huang et al. (2017)	354787077		NCBI
Wen Huang et al. (2017)	15187237		NCBI
Wen Huang et al. (2017)	383858849		NCBI
Wen Huang et al. (2017)	554857074		NCBI
Wen Huang et al. (2017)	23499619		NCBI
Wen Huang et al. (2017)	257667122		NCBI
Wen Huang et al. (2017)	195485636		NCBI
Wen Huang et al. (2017)	395844235		NCBI
Wen Huang et al. (2017)	94468457		NCBI
Wen Huang et al. (2017)	60458036		NCBI
Wen Huang et al. (2017)	462311187		NCBI
Wen Huang et al. (2017)	354791355		NCBI
Wen Huang et al. (2017)	478535546		NCBI
Wen Huang et al. (2017)	557761315		NCBI
Wen Huang et al. (2017)	111120413		NCBI
Wen Huang et al. (2017)	38323207		NCBI
Wen Huang et al. (2017)	73853580		NCBI
Wen Huang et al. (2017)	74315185		NCBI
Wen Huang et al. (2017)	213032553		NCBI
Wen Huang et al. (2017)	165972920		NCBI
Wen Huang et al. (2017)	193082063		NCBI
Wen Huang et al. (2017)	543747116		NCBI
Wen Huang et al. (2017)	94556864		NCBI
Wen Huang et al. (2017)	238683674		NCBI
Wen Huang et al. (2017)	189094731		NCBI
Wen Huang et al. (2017)	256367850		NCBI
Wen Huang et al. (2017)	350396338		NCBI
Wen Huang et al. (2017)	46849686		NCBI
Wen Huang et al. (2017)	74035896		NCBI
Wen Huang et al. (2017)	71480348		NCBI
Wen Huang et al. (2017)	315139095		NCBI
Wen Huang et al. (2017)	511887987		NCBI
Wen Huang et al. (2017)	50511591		NCBI
Wen Huang et al. (2017)	34452567		NCBI
Wen Huang et al. (2017)	52219333		NCBI
Wen Huang et al. (2017)	77920836		NCBI
Wen Huang et al. (2017)	26099470		NCBI
Wen Huang et al. (2017)	50199211		NCBI
Wen Huang et al. (2017)	47109738		NCBI
Wen Huang et al. (2017)	432906495		NCBI
Wen Huang et al. (2017)	350414144		NCBI
Wen Huang et al. (2017)	3885967		NCBI
Wen Huang et al. (2017)	224042051		NCBI
Wen Huang et al. (2017)	16554314		NCBI
Wen Huang et al. (2017)	551505270		NCBI
Wen Huang et al. (2017)	341575565		NCBI
Wen Huang et al. (2017)	315583367		NCBI
Wen Huang et al. (2017)	466016073		NCBI
Wen Huang et al. (2017)	444297349		NCBI
Wen Huang et al. (2017)	189017115		NCBI
Wen Huang et al. (2017)	194757767		NCBI
Wen Huang et al. (2017)	504183142		NCBI
Wen Huang et al. (2017)	444175740		NCBI
Wen Huang et al. (2017)	514700825		NCBI
Wen Huang et al. (2017)	190714173		NCBI
Wen Huang et al. (2017)	300385752		NCBI
Wen Huang et al. (2017)	194768281		NCBI
Wen Huang et al. (2017)	514771877		NCBI
Wen Huang et al. (2017)	4433545		NCBI
Wen Huang et al. (2017)	410901760		NCBI
Wen Huang et al. (2017)	49476323		NCBI
Wen Huang et al. (2017)	472235328		NCBI
Wen Huang et al. (2017)	145558757		NCBI
Wen Huang et al. (2017)	260809038		NCBI
Wen Huang et al. (2017)	164685129		NCBI
Wen Huang et al. (2017)	554841619		NCBI
Wen Huang et al. (2017)	82654638		NCBI
Wen Huang et al. (2017)	338825311		NCBI
Wen Huang et al. (2017)	557016564		NCBI
Wen Huang et al. (2017)	514688409		NCBI
Wen Huang et al. (2017)	78190347		NCBI
Wen Huang et al. (2017)	66954944		NCBI
Wen Huang et al. (2017)	556971402		NCBI
Wen Huang et al. (2017)	24527450		NCBI
Wen Huang et al. (2017)	326914886		NCBI
Wen Huang et al. (2017)	17155027		NCBI
Wen Huang et al. (2017)	197632654		NCBI
Wen Huang et al. (2017)	347543879		NCBI
Wen Huang et al. (2017)	78190322		NCBI
Wen Huang et al. (2017)	12188801		NCBI
Wen Huang et al. (2017)	148746894		NCBI
Wen Huang et al. (2017)	410914430		NCBI
Wen Huang et al. (2017)	215272788		NCBI
Wen Huang et al. (2017)	79759608		NCBI
Wen Huang et al. (2017)	66793520		NCBI
Wen Huang et al. (2017)	545176878		NCBI
Wen Huang et al. (2017)	60219423		NCBI
Wen Huang et al. (2017)	242101433		NCBI
Wen Huang et al. (2017)	195581799		NCBI
Wen Huang et al. (2017)	51965687		NCBI
Wen Huang et al. (2017)	22798374		NCBI
Wen Huang et al. (2017)	60498952		NCBI
Wen Huang et al. (2017)	354798691		NCBI
Wen Huang et al. (2017)	38454419		NCBI
Wen Huang et al. (2017)	58330873		NCBI
Wen Huang et al. (2017)	13592279		NCBI
Wen Huang et al. (2017)	548495057		NCBI
Wen Huang et al. (2017)	41059567		NCBI
Wen Huang et al. (2017)	116014491		NCBI
Wen Huang et al. (2017)	68159047		NCBI
Wen Huang et al. (2017)	472350130		NCBI
Wen Huang et al. (2017)	28557979		NCBI
Wen Huang et al. (2017)	16328257		NCBI
Wen Huang et al. (2017)	25990818		NCBI
Wen Huang et al. (2017)	161376761		NCBI
Wen Huang et al. (2017)	20377027		NCBI
Wen Huang et al. (2017)	289063516		NCBI
Wen Huang et al. (2017)	30407147		NCBI
Wen Huang et al. (2017)	512918673		NCBI
Wen Huang et al. (2017)	520189764		NCBI
Wen Huang et al. (2017)	283825465		NCBI
Wen Huang et al. (2017)	225632111		NCBI
Wen Huang et al. (2017)	77404158		NCBI
Wen Huang et al. (2017)	347969405		NCBI
Wen Huang et al. (2017)	556992386		NCBI
Wen Huang et al. (2017)	462300980		NCBI
Wen Huang et al. (2017)	530418177		NCBI
Wen Huang et al. (2017)	442615760		NCBI
Wen Huang et al. (2017)	328899796		NCBI
Wen Huang et al. (2017)	545494133		NCBI
Wen Huang et al. (2017)	293324714		NCBI
Wen Huang et al. (2017)	194762513		NCBI
Wen Huang et al. (2017)	16944168		NCBI
Wen Huang et al. (2017)	44890961		NCBI
Wen Huang et al. (2017)	554876638		NCBI
Wen Huang et al. (2017)	51592287		NCBI
Wen Huang et al. (2017)	549429837		NCBI
Wen Huang et al. (2017)	507955651		NCBI
Wen Huang et al. (2017)	76683118		NCBI
Wen Huang et al. (2017)	17048358		NCBI
Wen Huang et al. (2017)	297520		NCBI
Wen Huang et al. (2017)	350417885		NCBI
Wen Huang et al. (2017)	300431457		NCBI
Wen Huang et al. (2017)	37693750		NCBI
Wen Huang et al. (2017)	229001202		NCBI
Wen Huang et al. (2017)	76573904		NCBI
Wen Huang et al. (2017)	213032562		NCBI
Wen Huang et al. (2017)	340374596		NCBI
Wen Huang et al. (2017)	340805904		NCBI
Wen Huang et al. (2017)	507657330		NCBI
Wen Huang et al. (2017)	514475306		NCBI
Wen Huang et al. (2017)	499003691		NCBI
Wen Huang et al. (2017)	478536537		NCBI
Wen Huang et al. (2017)	511953461		NCBI
Wen Huang et al. (2017)	464801849		NCBI
Wen Huang et al. (2017)	18497322		NCBI
Wen Huang et al. (2017)	347973083		NCBI
Wen Huang et al. (2017)	383859711		NCBI
Wen Huang et al. (2017)	520188172		NCBI
Wen Huang et al. (2017)	488599261		NCBI
Wen Huang et al. (2017)	556999757		NCBI
Wen Huang et al. (2017)	241238530		NCBI
Wen Huang et al. (2017)	49258245		NCBI
Wen Huang et al. (2017)	299885260		NCBI
Wen Huang et al. (2017)	222350601		NCBI
Wen Huang et al. (2017)	86264447		NCBI
Wen Huang et al. (2017)	347973028		NCBI
Wen Huang et al. (2017)	58338282		NCBI
Wen Huang et al. (2017)	342326196		NCBI
Wen Huang et al. (2017)	89032996		NCBI
Wen Huang et al. (2017)	410994567		NCBI
Wen Huang et al. (2017)	442556685		NCBI
Wen Huang et al. (2017)	338224393		NCBI
Wen Huang et al. (2017)	544518555		NCBI
Wen Huang et al. (2017)	194765670		NCBI
Wen Huang et al. (2017)	170068681		NCBI
Wen Huang et al. (2017)	60892781		NCBI
Wen Huang et al. (2017)	159132390		NCBI
Wen Huang et al. (2017)	29788951		NCBI
Wen Huang et al. (2017)	315364805		NCBI
Wen Huang et al. (2017)	170791251		NCBI
Wen Huang et al. (2017)	15425682		NCBI
Wen Huang et al. (2017)	195112731		NCBI
Wen Huang et al. (2017)	262401206		NCBI
Wen Huang et al. (2017)	38044021		NCBI
Wen Huang et al. (2017)	355346731		NCBI
Wen Huang et al. (2017)	195389806		NCBI
Wen Huang et al. (2017)	30061473		NCBI
Wen Huang et al. (2017)	226246987		NCBI
Wen Huang et al. (2017)	71037565		NCBI
Wen Huang et al. (2017)	74136726		NCBI
Wen Huang et al. (2017)	541906807		NCBI
Wen Huang et al. (2017)	524975579		NCBI
Wen Huang et al. (2017)	117644659		NCBI
Wen Huang et al. (2017)	118492176		NCBI
Wen Huang et al. (2017)	288779613		NCBI
Wen Huang et al. (2017)	194756333		NCBI
Wen Huang et al. (2017)	170043957		NCBI
Wen Huang et al. (2017)	78190123		NCBI
Wen Huang et al. (2017)	157087473		NCBI
Wen Huang et al. (2017)	82734397		NCBI
Wen Huang et al. (2017)	557298854		NCBI
Wen Huang et al. (2017)	78190204		NCBI
Wen Huang et al. (2017)	46017865		NCBI
Wen Huang et al. (2017)	399567935		NCBI
Wen Huang et al. (2017)	133922649		NCBI
Wen Huang et al. (2017)	25809498		NCBI
Wen Huang et al. (2017)	194758009		NCBI
Wen Huang et al. (2017)	347972446		NCBI
Wen Huang et al. (2017)	213030812		NCBI
Wen Huang et al. (2017)	158295558		NCBI
Wen Huang et al. (2017)	393659858		NCBI
Wen Huang et al. (2017)	543348471		NCBI
Wen Huang et al. (2017)	543374047		NCBI
Wen Huang et al. (2017)	390355113		NCBI
Wen Huang et al. (2017)	342326172		NCBI
Wen Huang et al. (2017)	344298105		NCBI
Wen Huang et al. (2017)	268619093		NCBI
Wen Huang et al. (2017)	260791201		NCBI
Wen Huang et al. (2017)	61657064		NCBI
Wen Huang et al. (2017)	78190251		NCBI
Wen Huang et al. (2017)	156767191		NCBI
Wen Huang et al. (2017)	240942138		NCBI
Wen Huang et al. (2017)	346705806		NCBI
Wen Huang et al. (2017)	306422086		NCBI
Wen Huang et al. (2017)	514687425		NCBI
Wen Huang et al. (2017)	218847763		NCBI
Wen Huang et al. (2017)	170055687		NCBI
Wen Huang et al. (2017)	507968575		NCBI
Wen Huang et al. (2017)	195428618		NCBI
Wen Huang et al. (2017)	194761817		NCBI
Wen Huang et al. (2017)	378596719		NCBI
Wen Huang et al. (2017)	524871711		NCBI
Wen Huang et al. (2017)	146272110		NCBI
Wen Huang et al. (2017)	41222890		NCBI
Wen Huang et al. (2017)	537501302		NCBI
Wen Huang et al. (2017)	262304776		NCBI
Wen Huang et al. (2017)	255983832		NCBI
Wen Huang et al. (2017)	545715810		NCBI
Wen Huang et al. (2017)	557284734		NCBI
Wen Huang et al. (2017)	156380849		NCBI
Wen Huang et al. (2017)	77404098		NCBI
Wen Huang et al. (2017)	542201618		NCBI
Wen Huang et al. (2017)	3769574		NCBI
Wen Huang et al. (2017)	156106762		NCBI
Wen Huang et al. (2017)	114049756		NCBI
Wen Huang et al. (2017)	84370451		NCBI
Wen Huang et al. (2017)	284793758		NCBI
Wen Huang et al. (2017)	532086161		NCBI
Wen Huang et al. (2017)	298231488		NCBI
Wen Huang et al. (2017)	543382397		NCBI
Wen Huang et al. (2017)	391333831		NCBI
Wen Huang et al. (2017)	444295655		NCBI
Wen Huang et al. (2017)	195566246		NCBI
Wen Huang et al. (2017)	20068649		NCBI
Wen Huang et al. (2017)	557320017		NCBI
Wen Huang et al. (2017)	40354173		NCBI
Wen Huang et al. (2017)	460280		NCBI
Wen Huang et al. (2017)	262301078		NCBI
Wen Huang et al. (2017)	78190065		NCBI
Wen Huang et al. (2017)	170041237		NCBI
Wen Huang et al. (2017)	558229688		NCBI
Wen Huang et al. (2017)	195012707		NCBI
Wen Huang et al. (2017)	395832835		NCBI
Wen Huang et al. (2017)	501294437		NCBI
Wen Huang et al. (2017)	342326427		NCBI
Wen Huang et al. (2017)	513199243		NCBI
Wen Huang et al. (2017)	390333068		NCBI
Wen Huang et al. (2017)	46364909		NCBI
Wen Huang et al. (2017)	432855107		NCBI
Wen Huang et al. (2017)	301755307		NCBI
Wen Huang et al. (2017)	318056016		NCBI
Wen Huang et al. (2017)	268588966		NCBI
Wen Huang et al. (2017)	345452832		NCBI
Wen Huang et al. (2017)	51889390		NCBI
Wen Huang et al. (2017)	110347614		NCBI
Wen Huang et al. (2017)	194741283		NCBI
Wen Huang et al. (2017)	332649788		NCBI
Wen Huang et al. (2017)	67969967		NCBI
Wen Huang et al. (2017)	556952144		NCBI
Wen Huang et al. (2017)	498930676		NCBI
Wen Huang et al. (2017)	336171140		NCBI
Wen Huang et al. (2017)	77735001		NCBI
Wen Huang et al. (2017)	442618809		NCBI
Wen Huang et al. (2017)	56118283		NCBI
Wen Huang et al. (2017)	193808368		NCBI
Wen Huang et al. (2017)	350420843		NCBI
Wen Huang et al. (2017)	557007928		NCBI
Wen Huang et al. (2017)	543245375		NCBI
Wen Huang et al. (2017)	223403272		NCBI
Wen Huang et al. (2017)	488589679		NCBI
Wen Huang et al. (2017)	254922366		NCBI
Wen Huang et al. (2017)	328926933		NCBI
Wen Huang et al. (2017)	545839774		NCBI
Wen Huang et al. (2017)	61162134		NCBI
Wen Huang et al. (2017)	557783425		NCBI
Wen Huang et al. (2017)	55583531		NCBI
Wen Huang et al. (2017)	66812843		NCBI
Wen Huang et al. (2017)	432937269		NCBI
Wen Huang et al. (2017)	126742398		NCBI
Wen Huang et al. (2017)	342326269		NCBI
Wen Huang et al. (2017)	56912338		NCBI
Wen Huang et al. (2017)	308321169		NCBI
Wen Huang et al. (2017)	512925876		NCBI
Wen Huang et al. (2017)	16874868		NCBI
Wen Huang et al. (2017)	195487133		NCBI
Wen Huang et al. (2017)	62318262		NCBI
Wen Huang et al. (2017)	532075991		NCBI
Wen Huang et al. (2017)	262401004		NCBI
Wen Huang et al. (2017)	195592163		NCBI
Wen Huang et al. (2017)	260817771		NCBI
Wen Huang et al. (2017)	195169106		NCBI
Wen Huang et al. (2017)	488532239		NCBI
Wen Huang et al. (2017)	554815914		NCBI
Wen Huang et al. (2017)	22128040		NCBI
Wen Huang et al. (2017)	40949629		NCBI
Wen Huang et al. (2017)	187467375		NCBI
Wen Huang et al. (2017)	156179573		NCBI
Wen Huang et al. (2017)	112419851		NCBI
Wen Huang et al. (2017)	190702286		NCBI
Wen Huang et al. (2017)	195159442		NCBI
Wen Huang et al. (2017)	58330926		NCBI
Wen Huang et al. (2017)	41323498		NCBI
Wen Huang et al. (2017)	126571554		NCBI
Wen Huang et al. (2017)	21912646		NCBI
Wen Huang et al. (2017)	56306699		NCBI
Wen Huang et al. (2017)	78126041		NCBI
Wen Huang et al. (2017)	432911336		NCBI
Wen Huang et al. (2017)	47078041		NCBI
Wen Huang et al. (2017)	465986572		NCBI
Wen Huang et al. (2017)	524936896		NCBI
Wen Huang et al. (2017)	347973135		NCBI
Wen Huang et al. (2017)	311690880		NCBI
Wen Huang et al. (2017)	158295703		NCBI
Wen Huang et al. (2017)	485846831		NCBI
Wen Huang et al. (2017)	307133676		NCBI
Wen Huang et al. (2017)	163954917		NCBI
Wen Huang et al. (2017)	462300398		NCBI
Wen Huang et al. (2017)	530565777		NCBI
Wen Huang et al. (2017)	194763650		NCBI
Wen Huang et al. (2017)	507929132		NCBI
Wen Huang et al. (2017)	193807327		NCBI
Wen Huang et al. (2017)	343887345		NCBI
Wen Huang et al. (2017)	557882175		NCBI
Wen Huang et al. (2017)	66819806		NCBI
Wen Huang et al. (2017)	1907112		NCBI
Wen Huang et al. (2017)	545835550		NCBI
Wen Huang et al. (2017)	212547924		NCBI
Wen Huang et al. (2017)	342326257		NCBI
Wen Huang et al. (2017)	478432607		NCBI
Wen Huang et al. (2017)	395514451		NCBI
Wen Huang et al. (2017)	49903807		NCBI
Wen Huang et al. (2017)	226346194		NCBI
Wen Huang et al. (2017)	471391148		NCBI
Wen Huang et al. (2017)	501296913		NCBI
Wen Huang et al. (2017)	513234390		NCBI
Wen Huang et al. (2017)	13159913		NCBI
Wen Huang et al. (2017)	193807666		NCBI
Wen Huang et al. (2017)	40789211		NCBI
Wen Huang et al. (2017)	238653044		NCBI
Wen Huang et al. (2017)	557754173		NCBI
Wen Huang et al. (2017)	410915347		NCBI
Wen Huang et al. (2017)	45774171		NCBI
Wen Huang et al. (2017)	512937763		NCBI
Wen Huang et al. (2017)	444746653		NCBI
Wen Huang et al. (2017)	229577322		NCBI
Wen Huang et al. (2017)	19850451		NCBI
Wen Huang et al. (2017)	77681169		NCBI
Wen Huang et al. (2017)	390178592		NCBI
Wen Huang et al. (2017)	383848629		NCBI
Wen Huang et al. (2017)	187467173		NCBI
Wen Huang et al. (2017)	246372818		NCBI
Wen Huang et al. (2017)	78126880		NCBI
Wen Huang et al. (2017)	409295973		NCBI
Wen Huang et al. (2017)	543276792		NCBI
Wen Huang et al. (2017)	157112835		NCBI
Wen Huang et al. (2017)	532012997		NCBI
Wen Huang et al. (2017)	262305952		NCBI
Wen Huang et al. (2017)	195110438		NCBI
Wen Huang et al. (2017)	195574409		NCBI
Wen Huang et al. (2017)	21483183		NCBI
Wen Huang et al. (2017)	115550527		NCBI
Wen Huang et al. (2017)	387762415		NCBI
Wen Huang et al. (2017)	554824717		NCBI
Wen Huang et al. (2017)	541954226		NCBI
Wen Huang et al. (2017)	110566969		NCBI
Wen Huang et al. (2017)	557331190		NCBI
Wen Huang et al. (2017)	317453569		NCBI
Wen Huang et al. (2017)	556980122		NCBI
Wen Huang et al. (2017)	22539326		NCBI
Wen Huang et al. (2017)	468186276		NCBI
Wen Huang et al. (2017)	134286091		NCBI
Wen Huang et al. (2017)	30044998		NCBI
Wen Huang et al. (2017)	116745224		NCBI
Wen Huang et al. (2017)	557756071		NCBI
Wen Huang et al. (2017)	507690232		NCBI
Wen Huang et al. (2017)	548532231		NCBI
Wen Huang et al. (2017)	556996909		NCBI
Wen Huang et al. (2017)	132080434		NCBI
Wen Huang et al. (2017)	260064059		NCBI
Wen Huang et al. (2017)	478510342		NCBI
Wen Huang et al. (2017)	350413621		NCBI
Wen Huang et al. (2017)	47023069		NCBI
Wen Huang et al. (2017)	45917465		NCBI
Wen Huang et al. (2017)	557771899		NCBI
Wen Huang et al. (2017)	194763746		NCBI
Wen Huang et al. (2017)	33876773		NCBI
Wen Huang et al. (2017)	345478698		NCBI
Wen Huang et al. (2017)	554818676		NCBI
Wen Huang et al. (2017)	114050832		NCBI
Wen Huang et al. (2017)	354796639		NCBI
Wen Huang et al. (2017)	551516629		NCBI
Wen Huang et al. (2017)	170033855		NCBI
Wen Huang et al. (2017)	260223782		NCBI
Wen Huang et al. (2017)	155368903		NCBI
Wen Huang et al. (2017)	149683131		NCBI
Wen Huang et al. (2017)	284176424		NCBI
Wen Huang et al. (2017)	3420752		NCBI
Wen Huang et al. (2017)	42494880		NCBI
Wen Huang et al. (2017)	543279510		NCBI
Wen Huang et al. (2017)	34419651		NCBI
Wen Huang et al. (2017)	505784550		NCBI
Wen Huang et al. (2017)	262401480		NCBI
Wen Huang et al. (2017)	507682303		NCBI
Wen Huang et al. (2017)	507575153		NCBI
Wen Huang et al. (2017)	112431355		NCBI
Wen Huang et al. (2017)	260835374		NCBI
Wen Huang et al. (2017)	524895422		NCBI
Wen Huang et al. (2017)	462364054		NCBI
Wen Huang et al. (2017)	524986935		NCBI
Wen Huang et al. (2017)	304653575		NCBI
Wen Huang et al. (2017)	21213552		NCBI
Wen Huang et al. (2017)	532028259		NCBI
Wen Huang et al. (2017)	254941585		NCBI
Wen Huang et al. (2017)	524877252		NCBI
Wen Huang et al. (2017)	38229472		NCBI
Wen Huang et al. (2017)	551513918		NCBI
Wen Huang et al. (2017)	112984245		NCBI
Wen Huang et al. (2017)	554813677		NCBI
Wen Huang et al. (2017)	11079189		NCBI
Wen Huang et al. (2017)	46402414		NCBI
Wen Huang et al. (2017)	557288470		NCBI
Wen Huang et al. (2017)	442630394		NCBI
Wen Huang et al. (2017)	225007548		NCBI
Wen Huang et al. (2017)	307950339		NCBI
Wen Huang et al. (2017)	124633758		NCBI
Wen Huang et al. (2017)	459447357		NCBI
Wen Huang et al. (2017)	52137694		NCBI
Wen Huang et al. (2017)	166159115		NCBI
Wen Huang et al. (2017)	408368258		NCBI
Wen Huang et al. (2017)	543341845		NCBI
Wen Huang et al. (2017)	226374369		NCBI
Wen Huang et al. (2017)	514451564		NCBI
Wen Huang et al. (2017)	308210717		NCBI
Wen Huang et al. (2017)	557023444		NCBI
Wen Huang et al. (2017)	545187618		NCBI
Wen Huang et al. (2017)	195135528		NCBI
Wen Huang et al. (2017)	194246986		NCBI
Wen Huang et al. (2017)	21427891		NCBI
Wen Huang et al. (2017)	166240821		NCBI
Wen Huang et al. (2017)	170072964		NCBI
Wen Huang et al. (2017)	426255411		NCBI
Wen Huang et al. (2017)	187465671		NCBI
Wen Huang et al. (2017)	524909812		NCBI
Wen Huang et al. (2017)	399220398		NCBI
Wen Huang et al. (2017)	542165574		NCBI
Wen Huang et al. (2017)	504134047		NCBI
Wen Huang et al. (2017)	390350901		NCBI
Wen Huang et al. (2017)	170047546		NCBI
Wen Huang et al. (2017)	556751658		NCBI
Wen Huang et al. (2017)	527256010		NCBI
Wen Huang et al. (2017)	354798095		NCBI
Wen Huang et al. (2017)	15620638		NCBI
Wen Huang et al. (2017)	54888647		NCBI
Wen Huang et al. (2017)	557776234		NCBI
Wen Huang et al. (2017)	147724159		NCBI
Wen Huang et al. (2017)	296883266		NCBI
Wen Huang et al. (2017)	524993483		NCBI
Wen Huang et al. (2017)	524895135		NCBI
Wen Huang et al. (2017)	551488658		NCBI
Wen Huang et al. (2017)	545197017		NCBI
Wen Huang et al. (2017)	194763272		NCBI
Wen Huang et al. (2017)	147842962		NCBI
Wen Huang et al. (2017)	31873524		NCBI
Wen Huang et al. (2017)	184186098		NCBI
Wen Huang et al. (2017)	125629846		NCBI
Wen Huang et al. (2017)	40254696		NCBI
Wen Huang et al. (2017)	321399685		NCBI
Wen Huang et al. (2017)	342326381		NCBI
Wen Huang et al. (2017)	354798934		NCBI
Wen Huang et al. (2017)	47678856		NCBI
Wen Huang et al. (2017)	218047065		NCBI
Wen Huang et al. (2017)	40217869		NCBI
Wen Huang et al. (2017)	55700257		NCBI
Wen Huang et al. (2017)	54291999		NCBI
Wen Huang et al. (2017)	297210563		NCBI
Wen Huang et al. (2017)	17939711		NCBI
Wen Huang et al. (2017)	116487524		NCBI
Wen Huang et al. (2017)	340727252		NCBI
Wen Huang et al. (2017)	41059628		NCBI
Wen Huang et al. (2017)	375230716		NCBI
Wen Huang et al. (2017)	4140339		NCBI
Wen Huang et al. (2017)	195433263		NCBI
Wen Huang et al. (2017)	260791056		NCBI
Wen Huang et al. (2017)	541950159		NCBI
Wen Huang et al. (2017)	124805416		NCBI
Wen Huang et al. (2017)	262401114		NCBI
Wen Huang et al. (2017)	33342423		NCBI
Wen Huang et al. (2017)	300863313		NCBI
Wen Huang et al. (2017)	383859096		NCBI
Wen Huang et al. (2017)	262301906		NCBI
Wen Huang et al. (2017)	254995948		NCBI
Wen Huang et al. (2017)	297282339		NCBI
Wen Huang et al. (2017)	334085200		NCBI
Wen Huang et al. (2017)	89242904		NCBI
Wen Huang et al. (2017)	557029250		NCBI
Wen Huang et al. (2017)	194440663		NCBI
Wen Huang et al. (2017)	527253647		NCBI
Wen Huang et al. (2017)	356713481		NCBI
Wen Huang et al. (2017)	45385719		NCBI
Wen Huang et al. (2017)	385049220		NCBI
Wen Huang et al. (2017)	533114567		NCBI
Wen Huang et al. (2017)	61741006		NCBI
Wen Huang et al. (2017)	470619429		NCBI
Wen Huang et al. (2017)	51870919		NCBI
Wen Huang et al. (2017)	291190897		NCBI
Wen Huang et al. (2017)	262305002		NCBI
Wen Huang et al. (2017)	527261102		NCBI
Wen Huang et al. (2017)	353233529		NCBI
Wen Huang et al. (2017)	15011398		NCBI
Wen Huang et al. (2017)	557765619		NCBI
Wen Huang et al. (2017)	14010923		NCBI
Wen Huang et al. (2017)	112430960		NCBI
Wen Huang et al. (2017)	158266417		NCBI
Wen Huang et al. (2017)	354780768		NCBI
Wen Huang et al. (2017)	414151637		NCBI
Wen Huang et al. (2017)	343887341		NCBI
Wen Huang et al. (2017)	469658112		NCBI
Wen Huang et al. (2017)	390354352		NCBI
Wen Huang et al. (2017)	330864894		NCBI
Wen Huang et al. (2017)	38198748		NCBI
Wen Huang et al. (2017)	558154582		NCBI
Wen Huang et al. (2017)	304854792		NCBI
Wen Huang et al. (2017)	182409705		NCBI
Wen Huang et al. (2017)	195387013		NCBI
Wen Huang et al. (2017)	516282901		NCBI
Wen Huang et al. (2017)	27544972		NCBI
Wen Huang et al. (2017)	471419078		NCBI
Wen Huang et al. (2017)	33147381		NCBI
Wen Huang et al. (2017)	408366903		NCBI
Wen Huang et al. (2017)	387165443		NCBI
Wen Huang et al. (2017)	383858338		NCBI
Wen Huang et al. (2017)	554583113		NCBI
Wen Huang et al. (2017)	375195601		NCBI
Wen Huang et al. (2017)	194717997		NCBI
Wen Huang et al. (2017)	162295910		NCBI
Wen Huang et al. (2017)	198457246		NCBI
Wen Huang et al. (2017)	195479550		NCBI
Wen Huang et al. (2017)	161353727		NCBI
Wen Huang et al. (2017)	488567934		NCBI
Wen Huang et al. (2017)	157114430		NCBI
Wen Huang et al. (2017)	52077832		NCBI
Wen Huang et al. (2017)	45597663		NCBI
Wen Huang et al. (2017)	545524895		NCBI
Wen Huang et al. (2017)	533191308		NCBI
Wen Huang et al. (2017)	194762627		NCBI
Wen Huang et al. (2017)	325976829		NCBI
Wen Huang et al. (2017)	512012353		NCBI
Wen Huang et al. (2017)	27262769		NCBI
Wen Huang et al. (2017)	51339146		NCBI
Wen Huang et al. (2017)	195181490		NCBI
Wen Huang et al. (2017)	527265135		NCBI
Wen Huang et al. (2017)	158300231		NCBI
Wen Huang et al. (2017)	55167412		NCBI
Wen Huang et al. (2017)	354798472		NCBI
Wen Huang et al. (2017)	306922409		NCBI
Wen Huang et al. (2017)	13549250		NCBI
Wen Huang et al. (2017)	32402858		NCBI
Wen Huang et al. (2017)	307344763		NCBI
Wen Huang et al. (2017)	285027696		NCBI
Wen Huang et al. (2017)	74013549		NCBI
Wen Huang et al. (2017)	366984656		NCBI
Wen Huang et al. (2017)	242102409		NCBI
Wen Huang et al. (2017)	449271200		NCBI
Wen Huang et al. (2017)	501294630		NCBI
Wen Huang et al. (2017)	242024539		NCBI
Wen Huang et al. (2017)	123412829		NCBI
Wen Huang et al. (2017)	158260517		NCBI
Wen Huang et al. (2017)	646721888		NCBI
Wen Huang et al. (2017)	470440973		NCBI
Wen Huang et al. (2017)	254540140		NCBI
Wen Huang et al. (2017)	194749017		NCBI
Wen Huang et al. (2017)	399565626		NCBI
Wen Huang et al. (2017)	261331295		NCBI
Wen Huang et al. (2017)	157114447		NCBI
Wen Huang et al. (2017)	350402953		NCBI
Wen Huang et al. (2017)	241638524		NCBI
Wen Huang et al. (2017)	642930886		NCBI
Wen Huang et al. (2017)	242020354		NCBI
Wen Huang et al. (2017)	332024795		NCBI
Wen Huang et al. (2017)	13562004		NCBI
Wen Huang et al. (2017)	66815491		NCBI
Wen Huang et al. (2017)	170034076		NCBI
Wen Huang et al. (2017)	646695066		NCBI
Wen Huang et al. (2017)	665788817		NCBI
Wen Huang et al. (2017)	358339569		NCBI
Wen Huang et al. (2017)	167527177		NCBI
Wen Huang et al. (2017)	321471992		NCBI
Wen Huang et al. (2017)	642917276		NCBI
Wen Huang et al. (2017)	672257611		NCBI
Wen Huang et al. (2017)	66802930		NCBI
Wen Huang et al. (2017)	646705355		NCBI
Wen Huang et al. (2017)	554556650		NCBI
Wen Huang et al. (2017)	642093621		NCBI
Wen Huang et al. (2017)	635032498		NCBI
Wen Huang et al. (2017)	124512050		NCBI
Wen Huang et al. (2017)	270007741		NCBI
Wen Huang et al. (2017)	646712932		NCBI
Wen Huang et al. (2017)	443712766		NCBI
Wen Huang et al. (2017)	333033759		NCBI
Wen Huang et al. (2017)	557003141		NCBI
Wen Huang et al. (2017)	675870236		NCBI
Wen Huang et al. (2017)	571573045		NCBI
Wen Huang et al. (2017)	646692121		NCBI
Wen Huang et al. (2017)	597864446		NCBI
Wen Huang et al. (2017)	156554040		NCBI
Wen Huang et al. (2017)	646714945		NCBI
Wen Huang et al. (2017)	332376793		NCBI
Wen Huang et al. (2017)	332018327		NCBI
Wen Huang et al. (2017)	568254392		NCBI
Wen Huang et al. (2017)	344244673		NCBI
Wen Huang et al. (2017)	646715586		NCBI
Wen Huang et al. (2017)	391333032		NCBI
Wen Huang et al. (2017)	641715221		NCBI
Wen Huang et al. (2017)	645004182		NCBI
Wen Huang et al. (2017)	565279418		NCBI
Wen Huang et al. (2017)	646717776		NCBI
Wen Huang et al. (2017)	642113163		NCBI
Wen Huang et al. (2017)	388267594		NCBI
Wen Huang et al. (2017)	642935300		NCBI
Wen Huang et al. (2017)	646694750		NCBI
Wen Huang et al. (2017)	383848517		NCBI
Wen Huang et al. (2017)	607362689		NCBI
Wen Huang et al. (2017)	51965688		NCBI
Wen Huang et al. (2017)	642921494		NCBI
Wen Huang et al. (2017)	617572780		NCBI
Wen Huang et al. (2017)	584235663		NCBI
Wen Huang et al. (2017)	549429838		NCBI
Wen Huang et al. (2017)	383849695		NCBI
Wen Huang et al. (2017)	646721961		NCBI
Wen Huang et al. (2017)	321471795		NCBI
Wen Huang et al. (2017)	646708197		NCBI
Wen Huang et al. (2017)	340722715		NCBI
Wen Huang et al. (2017)	66815685		NCBI
Wen Huang et al. (2017)	255693991		NCBI
Wen Huang et al. (2017)	291235572		NCBI
Wen Huang et al. (2017)	149039118		NCBI
Wen Huang et al. (2017)	642934685		NCBI
Wen Huang et al. (2017)	697463591		NCBI
Wen Huang et al. (2017)	119601792		NCBI
Wen Huang et al. (2017)	350414142		NCBI
Wen Huang et al. (2017)	291241481		NCBI
Wen Huang et al. (2017)	675865346		NCBI
Wen Huang et al. (2017)	646721267		NCBI
Wen Huang et al. (2017)	646715024		NCBI
Wen Huang et al. (2017)	356713486		NCBI
Wen Huang et al. (2017)	170064960		NCBI
Wen Huang et al. (2017)	665788165		NCBI
Wen Huang et al. (2017)	642108069		NCBI
Wen Huang et al. (2017)	646723861		NCBI
Wen Huang et al. (2017)	242023044		NCBI
Wen Huang et al. (2017)	676490740		NCBI
Wen Huang et al. (2017)	356651196		NCBI
Wen Huang et al. (2017)	554838220		NCBI
Wen Huang et al. (2017)	507954897		NCBI
Wen Huang et al. (2017)	675381336		NCBI
Wen Huang et al. (2017)	78706716		NCBI
Wen Huang et al. (2017)	646709938		NCBI
Wen Huang et al. (2017)	383864803		NCBI
Wen Huang et al. (2017)	642911587		NCBI
Wen Huang et al. (2017)	321478832		NCBI
Wen Huang et al. (2017)	607351339		NCBI
Wen Huang et al. (2017)	642923855		NCBI
Wen Huang et al. (2017)	646702547		NCBI
Wen Huang et al. (2017)	607359654		NCBI
Wen Huang et al. (2017)	350419766		NCBI
Wen Huang et al. (2017)	383862359		NCBI
Wen Huang et al. (2017)	724868594		NCBI
Wen Huang et al. (2017)	307190526		NCBI
Wen Huang et al. (2017)	675380112		NCBI
Wen Huang et al. (2017)	646714366		NCBI
Wen Huang et al. (2017)	646710887		NCBI
Wen Huang et al. (2017)	665816930		NCBI
Wen Huang et al. (2017)	573876090		NCBI
Wen Huang et al. (2017)	321479324		NCBI
Wen Huang et al. (2017)	321472272		NCBI
Wen Huang et al. (2017)	571525422		NCBI
Wen Huang et al. (2017)	665819028		NCBI
Wen Huang et al. (2017)	215402072		NCBI
Wen Huang et al. (2017)	572267435		NCBI
Wen Huang et al. (2017)	642917524		NCBI
Wen Huang et al. (2017)	342326382		NCBI
Wen Huang et al. (2017)	646719569		NCBI
Wen Huang et al. (2017)	307211379		NCBI
Wen Huang et al. (2017)	357616654		NCBI
Wen Huang et al. (2017)	670985267		NCBI
Wen Huang et al. (2017)	358442122		NCBI
Wen Huang et al. (2017)	256574618		NCBI
Wen Huang et al. (2017)	449281073		NCBI
Wen Huang et al. (2017)	328787106		NCBI
Wen Huang et al. (2017)	357618015		NCBI
Wen Huang et al. (2017)	646704141		NCBI
Wen Huang et al. (2017)	443726548		NCBI
Wen Huang et al. (2017)	383849722		NCBI
Wen Huang et al. (2017)	148597488		NCBI
Wen Huang et al. (2017)	641663235		NCBI
Wen Huang et al. (2017)	645019810		NCBI
Wen Huang et al. (2017)	589913658		NCBI
Wen Huang et al. (2017)	242023108		NCBI
Wen Huang et al. (2017)	443688436		NCBI
Wen Huang et al. (2017)	242022544		NCBI
Wen Huang et al. (2017)	162295911		NCBI
Wen Huang et al. (2017)	24580684		NCBI
Wen Huang et al. (2017)	675419389		NCBI
Wen Huang et al. (2017)	675869812		NCBI
Wen Huang et al. (2017)	585662121		NCBI
Wen Huang et al. (2017)	350411854		NCBI
Wen Huang et al. (2017)	29134779		NCBI
Wen Huang et al. (2017)	242018558		NCBI
Wen Huang et al. (2017)	340725812		NCBI
Wen Huang et al. (2017)	646710641		NCBI
Wen Huang et al. (2017)	646723943		NCBI
Wen Huang et al. (2017)	340724133		NCBI
Wen Huang et al. (2017)	405954436		NCBI
Wen Huang et al. (2017)	157875544		NCBI
Wen Huang et al. (2017)	307189262		NCBI
Wen Huang et al. (2017)	195446138		NCBI
Wen Huang et al. (2017)	532759728		NCBI
Wen Huang et al. (2017)	332031390		NCBI
Wen Huang et al. (2017)	498961376		NCBI
Wen Huang et al. (2017)	21666702		NCBI
Wen Huang et al. (2017)	345485295		NCBI
Wen Huang et al. (2017)	470409271		NCBI
Wen Huang et al. (2017)	194717998		NCBI
Wen Huang et al. (2017)	597502293		NCBI
Wen Huang et al. (2017)	642017405		NCBI
Wen Huang et al. (2017)	340708678		NCBI
Wen Huang et al. (2017)	195118678		NCBI
Wen Huang et al. (2017)	389594453		NCBI
Wen Huang et al. (2017)	646722571		NCBI
Wen Huang et al. (2017)	123439757		NCBI
Wen Huang et al. (2017)	557227535		NCBI
Wen Huang et al. (2017)	158299887		NCBI
Wen Huang et al. (2017)	123445462		NCBI
Wen Huang et al. (2017)	642917278		NCBI
Wen Huang et al. (2017)	40217870		NCBI
Wen Huang et al. (2017)	676437110		NCBI
Wen Huang et al. (2017)	665794204		NCBI
Wen Huang et al. (2017)	471228071		NCBI
Wen Huang et al. (2017)	488546601		NCBI
Wen Huang et al. (2017)	646714330		NCBI
Wen Huang et al. (2017)	194746422		NCBI
Wen Huang et al. (2017)	383854541		NCBI
Wen Huang et al. (2017)	340709692		NCBI
Wen Huang et al. (2017)	195109771		NCBI
Wen Huang et al. (2017)	665798830		NCBI
Wen Huang et al. (2017)	571576187		NCBI
Wen Huang et al. (2017)	641980466		NCBI
Wen Huang et al. (2017)	332021994		NCBI
Wen Huang et al. (2017)	676448865		NCBI
Wen Huang et al. (2017)	33328226		NCBI
Wen Huang et al. (2017)	646699021		NCBI
Wen Huang et al. (2017)	646713006		NCBI
Wen Huang et al. (2017)	170037145		NCBI
Wen Huang et al. (2017)	646714377		NCBI
Wen Huang et al. (2017)	532086645		NCBI
Wen Huang et al. (2017)	557775183		NCBI
Wen Huang et al. (2017)	665806016		NCBI
Wen Huang et al. (2017)	646705170		NCBI
Wen Huang et al. (2017)	470380726		NCBI
Wen Huang et al. (2017)	698365161		NCBI
Wen Huang et al. (2017)	321466977		NCBI
Wen Huang et al. (2017)	160333386		NCBI
Wen Huang et al. (2017)	512924540		NCBI
Wen Huang et al. (2017)	646722309		NCBI
Wen Huang et al. (2017)	699633928		NCBI
Wen Huang et al. (2017)	307201890		NCBI
Wen Huang et al. (2017)	646715022		NCBI
Wen Huang et al. (2017)	676586994		NCBI
Wen Huang et al. (2017)	321463114		NCBI
Wen Huang et al. (2017)	642103658		NCBI
Wen Huang et al. (2017)	646719722		NCBI
Wen Huang et al. (2017)	307202961		NCBI
Wen Huang et al. (2017)	321478729		NCBI
Wen Huang et al. (2017)	270010437		NCBI
Wen Huang et al. (2017)	321473949		NCBI
Wen Huang et al. (2017)	154344451		NCBI
Wen Huang et al. (2017)	646721782		NCBI
Wen Huang et al. (2017)	642914787		NCBI
Wen Huang et al. (2017)	642926835		NCBI
Wen Huang et al. (2017)	282392017		NCBI
Wen Huang et al. (2017)	74876134		NCBI
Wen Huang et al. (2017)	91084741		NCBI
Wen Huang et al. (2017)	67477647		NCBI
Wen Huang et al. (2017)	572315406		NCBI
Wen Huang et al. (2017)	593739683		NCBI
Wen Huang et al. (2017)	189234316		NCBI
Wen Huang et al. (2017)	524890700		NCBI
Wen Huang et al. (2017)	443716091		NCBI
Wen Huang et al. (2017)	321462600		NCBI
Wen Huang et al. (2017)	665796707		NCBI
Wen Huang et al. (2017)	557012558		NCBI
Wen Huang et al. (2017)	62126070		NCBI
Wen Huang et al. (2017)	321478507		NCBI
Wen Huang et al. (2017)	657582134		NCBI
Wen Huang et al. (2017)	646722983		NCBI
Wen Huang et al. (2017)	321473766		NCBI
Wen Huang et al. (2017)	242007688		NCBI
Wen Huang et al. (2017)	194864026		NCBI
Wen Huang et al. (2017)	665805017		NCBI
Wen Huang et al. (2017)	665807065		NCBI
Wen Huang et al. (2017)	193606183		NCBI
Wen Huang et al. (2017)	571505113		NCBI
Wen Huang et al. (2017)	642931319		NCBI
Wen Huang et al. (2017)	572314268		NCBI
Wen Huang et al. (2017)	669295035		NCBI
Wen Huang et al. (2017)	241848462		NCBI
Wen Huang et al. (2017)	154332073		NCBI
Wen Huang et al. (2017)	645007307		NCBI
Wen Huang et al. (2017)	704573122		NCBI
Wen Huang et al. (2017)	524875833		NCBI
Wen Huang et al. (2017)	642083613		NCBI
Wen Huang et al. (2017)	657809756		NCBI
Wen Huang et al. (2017)	283854609		NCBI
Wen Huang et al. (2017)	15425683		NCBI
Wen Huang et al. (2017)	675370520		NCBI
Wen Huang et al. (2017)	15425681		NCBI
Wen Huang et al. (2017)	557750215		NCBI
Wen Huang et al. (2017)	339899195		NCBI
Wen Huang et al. (2017)	405963662		NCBI
Wen Huang et al. (2017)	35210492		NCBI
Wen Huang et al. (2017)	307212336		NCBI
Wen Huang et al. (2017)	5306097		NCBI
Wen Huang et al. (2017)	167519799		NCBI
Wen Huang et al. (2017)	646705365		NCBI
Wen Huang et al. (2017)	195589443		NCBI
Wen Huang et al. (2017)	545813167		NCBI
Wen Huang et al. (2017)	646706360		NCBI
Wen Huang et al. (2017)	321456220		NCBI
Wen Huang et al. (2017)	501294359		NCBI
Wen Huang et al. (2017)	195428853		NCBI
Wen Huang et al. (2017)	283854611		NCBI
Wen Huang et al. (2017)	383861982		NCBI
Wen Huang et al. (2017)	646718837		NCBI
Wen Huang et al. (2017)	514693114		NCBI
Wen Huang et al. (2017)	641651486		NCBI
Wen Huang et al. (2017)	646722956		NCBI
Wen Huang et al. (2017)	557184886		NCBI
Wen Huang et al. (2017)	321469667		NCBI
Wen Huang et al. (2017)	2959684		NCBI
Wen Huang et al. (2017)	676419941		NCBI
Wen Huang et al. (2017)	642934179		NCBI
Wen Huang et al. (2017)	646703280		NCBI
Wen Huang et al. (2017)	260802220		NCBI
Wen Huang et al. (2017)	646710932		NCBI
Wen Huang et al. (2017)	646715813		NCBI
Wen Huang et al. (2017)	405957301		NCBI
Wen Huang et al. (2017)	260804647		NCBI
Wen Huang et al. (2017)	585651983		NCBI
Wen Huang et al. (2017)	646706120		NCBI
Wen Huang et al. (2017)	261326520		NCBI
Wen Huang et al. (2017)	291233561		NCBI
Wen Huang et al. (2017)	646698611		NCBI
Wen Huang et al. (2017)	82596114		NCBI
Wen Huang et al. (2017)	597844911		NCBI
Wen Huang et al. (2017)	341876686		NCBI
Wen Huang et al. (2017)	646704295		NCBI
Wen Huang et al. (2017)	148927340		NCBI
Wen Huang et al. (2017)	674262180		NCBI
Wen Huang et al. (2017)	646721972		NCBI
Wen Huang et al. (2017)	25143299		NCBI
Wen Huang et al. (2017)	646696296		NCBI
Wen Huang et al. (2017)	348585511		NCBI
Wen Huang et al. (2017)	646705918		NCBI
Wen Huang et al. (2017)	241602473		NCBI
Wen Huang et al. (2017)	260814928		NCBI
Wen Huang et al. (2017)	405970507		NCBI
Wen Huang et al. (2017)	307191669		NCBI
Wen Huang et al. (2017)	675374140		NCBI
Wen Huang et al. (2017)	646709446		NCBI
Wen Huang et al. (2017)	321474203		NCBI
Wen Huang et al. (2017)	83283004		NCBI
Wen Huang et al. (2017)	642923391		NCBI
Wen Huang et al. (2017)	607362316		NCBI
Wen Huang et al. (2017)	241616916		NCBI
Wen Huang et al. (2017)	675376140		NCBI
Wen Huang et al. (2017)	187037166		NCBI
Wen Huang et al. (2017)	557186606		NCBI
[truncated: 6,633 more rows]

## Sheet: Drosophila melanogaster
Reference	gene/gene product ID	DataBase_ID
Rako et al. (2007)	FBgn0001128	FlyBase
Rako et al. (2007)	FBgn0001225	FlyBase
Sørensen et al. (2007)	FBGN0000140	FlyBase
Sørensen et al. (2007)	FBGN0000283	FlyBase
Sørensen et al. (2007)	FBGN0000409	FlyBase
Sørensen et al. (2007)	FBGN0000964	FlyBase
Sørensen et al. (2007)	FBGN0002622	FlyBase
Sørensen et al. (2007)	FBGN0003250	FlyBase
Sørensen et al. (2007)	FBGN0003507	FlyBase
Sørensen et al. (2007)	FBGN0003612	FlyBase
Sørensen et al. (2007)	FBGN0003887	FlyBase
Sørensen et al. (2007)	FBGN0004106	FlyBase
Sørensen et al. (2007)	FBGN0004597	FlyBase
Sørensen et al. (2007)	FBGN0004856	FlyBase
Sørensen et al. (2007)	FBGN0004864	FlyBase
Sørensen et al. (2007)	FBGN0004921	FlyBase
Sørensen et al. (2007)	FBGN0005694	FlyBase
Sørensen et al. (2007)	FBGN0010583	FlyBase
Sørensen et al. (2007)	FBGN0010602	FlyBase
Sørensen et al. (2007)	FBGN0011224	FlyBase
Sørensen et al. (2007)	FBGN0013726	FlyBase
Sørensen et al. (2007)	FBGN0013773	FlyBase
Sørensen et al. (2007)	FBGN0013983	FlyBase
Sørensen et al. (2007)	FBGN0014411	FlyBase
Sørensen et al. (2007)	FBGN0015019	FlyBase
Sørensen et al. (2007)	FBGN0015778	FlyBase
Sørensen et al. (2007)	FBGN0016053	FlyBase
Sørensen et al. (2007)	FBGN0016122	FlyBase
Sørensen et al. (2007)	FBGN0017577	FlyBase
Sørensen et al. (2007)	FBGN0017579	FlyBase
Sørensen et al. (2007)	FBGN0017581	FlyBase
Sørensen et al. (2007)	FBGN0020416	FlyBase
Sørensen et al. (2007)	FBGN0020910	FlyBase
Sørensen et al. (2007)	FBGN0022959	FlyBase
Sørensen et al. (2007)	FBGN0024277	FlyBase
Sørensen et al. (2007)	FBGN0024556	FlyBase
Sørensen et al. (2007)	FBGN0024991	FlyBase
Sørensen et al. (2007)	FBGN0026479	FlyBase
Sørensen et al. (2007)	FBGN0027375	FlyBase
Sørensen et al. (2007)	FBGN0027506	FlyBase
Sørensen et al. (2007)	FBGN0027583	FlyBase
Sørensen et al. (2007)	FBGN0027660	FlyBase
Sørensen et al. (2007)	FBGN0027779	FlyBase
Sørensen et al. (2007)	FBGN0028737	FlyBase
Sørensen et al. (2007)	FBGN0029148	FlyBase
Sørensen et al. (2007)	FBGN0029161	FlyBase
Sørensen et al. (2007)	FBGN0029176	FlyBase
Sørensen et al. (2007)	FBGN0029711	FlyBase
Sørensen et al. (2007)	FBGN0029715	FlyBase
Sørensen et al. (2007)	FBGN0029897	FlyBase
Sørensen et al. (2007)	FBGN0030156	FlyBase
Sørensen et al. (2007)	FBGN0030243	FlyBase
Sørensen et al. (2007)	FBGN0030330	FlyBase
Sørensen et al. (2007)	FBGN0030479	FlyBase
Sørensen et al. (2007)	FBGN0030747	FlyBase
Sørensen et al. (2007)	FBGN0030854	FlyBase
Sørensen et al. (2007)	FBGN0030872	FlyBase
Sørensen et al. (2007)	FBGN0031148	FlyBase
Sørensen et al. (2007)	FBGN0031514	FlyBase
Sørensen et al. (2007)	FBGN0031663	FlyBase
Sørensen et al. (2007)	FBGN0031741	FlyBase
Sørensen et al. (2007)	FBGN0031930	FlyBase
Sørensen et al. (2007)	FBGN0032216	FlyBase
Sørensen et al. (2007)	FBGN0032422	FlyBase
Sørensen et al. (2007)	FBGN0032448	FlyBase
Sørensen et al. (2007)	FBGN0032620	FlyBase
Sørensen et al. (2007)	FBGN0032635	FlyBase
Sørensen et al. (2007)	FBGN0032730	FlyBase
Sørensen et al. (2007)	FBGN0032788	FlyBase
Sørensen et al. (2007)	FBGN0032789	FlyBase
Sørensen et al. (2007)	FBGN0032956	FlyBase
Sørensen et al. (2007)	FBGN0033095	FlyBase
Sørensen et al. (2007)	FBGN0033351	FlyBase
Sørensen et al. (2007)	FBGN0033734	FlyBase
Sørensen et al. (2007)	FBGN0033784	FlyBase
Sørensen et al. (2007)	FBGN0033802	FlyBase
Sørensen et al. (2007)	FBGN0034021	FlyBase
Sørensen et al. (2007)	FBGN0034184	FlyBase
Sørensen et al. (2007)	FBGN0034268	FlyBase
Sørensen et al. (2007)	FBGN0034588	FlyBase
Sørensen et al. (2007)	FBGN0034598	FlyBase
Sørensen et al. (2007)	FBGN0034918	FlyBase
Sørensen et al. (2007)	FBGN0035082	FlyBase
Sørensen et al. (2007)	FBGN0035229	FlyBase
Sørensen et al. (2007)	FBGN0036142	FlyBase
Sørensen et al. (2007)	FBGN0036144	FlyBase
Sørensen et al. (2007)	FBGN0036467	FlyBase
Sørensen et al. (2007)	FBGN0036624	FlyBase
Sørensen et al. (2007)	FBGN0036998	FlyBase
Sørensen et al. (2007)	FBGN0037016	FlyBase
Sørensen et al. (2007)	FBGN0037513	FlyBase
Sørensen et al. (2007)	FBGN0037551	FlyBase
Sørensen et al. (2007)	FBGN0037566	FlyBase
Sørensen et al. (2007)	FBGN0037702	FlyBase
Sørensen et al. (2007)	FBGN0037777	FlyBase
Sørensen et al. (2007)	FBGN0037997	FlyBase
Sørensen et al. (2007)	FBGN0038118	FlyBase
Sørensen et al. (2007)	FBGN0038301	FlyBase
Sørensen et al. (2007)	FBGN0038344	FlyBase
Sørensen et al. (2007)	FBGN0038421	FlyBase
Sørensen et al. (2007)	FBGN0038426	FlyBase
Sørensen et al. (2007)	FBGN0038481	FlyBase
Sørensen et al. (2007)	FBGN0038717	FlyBase
Sørensen et al. (2007)	FBGN0038718	FlyBase
Sørensen et al. (2007)	FBGN0038860	FlyBase
Sørensen et al. (2007)	FBGN0039338	FlyBase
Sørensen et al. (2007)	FBGN0039476	FlyBase
Sørensen et al. (2007)	FBGN0039601	FlyBase
Sørensen et al. (2007)	FBGN0039900	FlyBase
Sørensen et al. (2007)	FBGN0040020	FlyBase
Sørensen et al. (2007)	FBGN0044046	FlyBase
Sørensen et al. (2007)	FBGN0052103	FlyBase
Sørensen et al. (2007)	FBGN0052736	FlyBase
Sørensen et al. (2007)	FBGN0053986	FlyBase
Sørensen et al. (2007)	FBGN0063497	FlyBase
Sørensen et al. (2007)	FBGN0063498	FlyBase
Sørensen et al. (2007)	FBGN0084715	FlyBase
Sørensen et al. (2007)	FBGN0086347	FlyBase
Sørensen et al. (2007)	FBGN0086686	FlyBase
Sørensen et al. (2007)	FBGN0259229	FlyBase
Sørensen et al. (2007)	FBGN0259709	FlyBase
Sørensen et al. (2007)	FBGN0260780	FlyBase
Sørensen et al. (2007)	FBGN0261461	FlyBase
Sørensen et al. (2007)	FBGN0261871	FlyBase
Sørensen et al. (2007)	FBGN0261986	FlyBase
Sørensen et al. (2007)	FBGN0263864	FlyBase
Sørensen et al. (2007)	FBGN0265605	FlyBase
Sørensen et al. (2007)	FBGN0266579	FlyBase
Sørensen et al. (2007)	FBGN0266801	FlyBase
Sørensen et al. (2007)	FBGN0267351	FlyBase
Sørensen et al. (2007)	FBGN0267698	FlyBase
Sørensen et al. (2007)	FBGN0267727	FlyBase
Telonis-Scott et al. (2013)	FBgn0000078	FlyBase
Telonis-Scott et al. (2013)	FBgn0000079	FlyBase
Telonis-Scott et al. (2013)	FBgn0000121	FlyBase
Telonis-Scott et al. (2013)	FBgn0000147	FlyBase
Telonis-Scott et al. (2013)	FBgn0000279	FlyBase
Telonis-Scott et al. (2013)	FBgn0000299	FlyBase
Telonis-Scott et al. (2013)	FBgn0000356	FlyBase
Telonis-Scott et al. (2013)	FBgn0000357	FlyBase
Telonis-Scott et al. (2013)	FBgn0000358	FlyBase
Telonis-Scott et al. (2013)	FBgn0000359	FlyBase
Telonis-Scott et al. (2013)	FBgn0000360	FlyBase
Telonis-Scott et al. (2013)	FBgn0000406	FlyBase
Telonis-Scott et al. (2013)	FBgn0000442	FlyBase
Telonis-Scott et al. (2013)	FBgn0000448	FlyBase
Telonis-Scott et al. (2013)	FBgn0000454	FlyBase
Telonis-Scott et al. (2013)	FBgn0000477	FlyBase
Telonis-Scott et al. (2013)	FBgn0000536	FlyBase
Telonis-Scott et al. (2013)	FBgn0000557	FlyBase
Telonis-Scott et al. (2013)	FBgn0000635	FlyBase
Telonis-Scott et al. (2013)	FBgn0000636	FlyBase
Telonis-Scott et al. (2013)	FBgn0001089	FlyBase
Telonis-Scott et al. (2013)	FBgn0001112	FlyBase
Telonis-Scott et al. (2013)	FBgn0001114	FlyBase
Telonis-Scott et al. (2013)	FBgn0001123	FlyBase
Telonis-Scott et al. (2013)	FBgn0001128	FlyBase
Telonis-Scott et al. (2013)	FBgn0001145	FlyBase
Telonis-Scott et al. (2013)	FBgn0001185	FlyBase
Telonis-Scott et al. (2013)	FBgn0001187	FlyBase
Telonis-Scott et al. (2013)	FBgn0001208	FlyBase
Telonis-Scott et al. (2013)	FBgn0001218	FlyBase
Telonis-Scott et al. (2013)	FBgn0001224	FlyBase
Telonis-Scott et al. (2013)	FBgn0001225	FlyBase
Telonis-Scott et al. (2013)	FBgn0001226	FlyBase
Telonis-Scott et al. (2013)	FBgn0001229	FlyBase
Telonis-Scott et al. (2013)	FBgn0001230	FlyBase
Telonis-Scott et al. (2013)	FBgn0001234	FlyBase
Telonis-Scott et al. (2013)	FBgn0001250	FlyBase
Telonis-Scott et al. (2013)	FBgn0001258	FlyBase
Telonis-Scott et al. (2013)	FBgn0001263	FlyBase
Telonis-Scott et al. (2013)	FBgn0001285	FlyBase
Telonis-Scott et al. (2013)	FBgn0001991	FlyBase
Telonis-Scott et al. (2013)	FBgn0002466	FlyBase
Telonis-Scott et al. (2013)	FBgn0002526	FlyBase
Telonis-Scott et al. (2013)	FBgn0002562	FlyBase
Telonis-Scott et al. (2013)	FBgn0002563	FlyBase
Telonis-Scott et al. (2013)	FBgn0002565	FlyBase
Telonis-Scott et al. (2013)	FBgn0002569	FlyBase
Telonis-Scott et al. (2013)	FBgn0002570	FlyBase
Telonis-Scott et al. (2013)	FBgn0002733	FlyBase
Telonis-Scott et al. (2013)	FBgn0002773	FlyBase
Telonis-Scott et al. (2013)	FBgn0002789	FlyBase
Telonis-Scott et al. (2013)	FBgn0002926	FlyBase
Telonis-Scott et al. (2013)	FBgn0002930	FlyBase
Telonis-Scott et al. (2013)	FBgn0003044	FlyBase
Telonis-Scott et al. (2013)	FBgn0003076	FlyBase
Telonis-Scott et al. (2013)	FBgn0003137	FlyBase
Telonis-Scott et al. (2013)	FBgn0003231	FlyBase
Telonis-Scott et al. (2013)	FBgn0003328	FlyBase
Telonis-Scott et al. (2013)	FBgn0003390	FlyBase
Telonis-Scott et al. (2013)	FBgn0003429	FlyBase
Telonis-Scott et al. (2013)	FBgn0003515	FlyBase
Telonis-Scott et al. (2013)	FBgn0003731	FlyBase
Telonis-Scott et al. (2013)	FBgn0003867	FlyBase
Telonis-Scott et al. (2013)	FBgn0003961	FlyBase
Telonis-Scott et al. (2013)	FBgn0003979	FlyBase
Telonis-Scott et al. (2013)	FBgn0003980	FlyBase
Telonis-Scott et al. (2013)	FBgn0003983	FlyBase
Telonis-Scott et al. (2013)	FBgn0004167	FlyBase
Telonis-Scott et al. (2013)	FBgn0004228	FlyBase
Telonis-Scott et al. (2013)	FBgn0004426	FlyBase
Telonis-Scott et al. (2013)	FBgn0004512	FlyBase
Telonis-Scott et al. (2013)	FBgn0004513	FlyBase
Telonis-Scott et al. (2013)	FBgn0004620	FlyBase
Telonis-Scott et al. (2013)	FBgn0004629	FlyBase
Telonis-Scott et al. (2013)	FBgn0004656	FlyBase
Telonis-Scott et al. (2013)	FBgn0004666	FlyBase
Telonis-Scott et al. (2013)	FBgn0004852	FlyBase
Telonis-Scott et al. (2013)	FBgn0005614	FlyBase
Telonis-Scott et al. (2013)	FBgn0005626	FlyBase
Telonis-Scott et al. (2013)	FBgn0005633	FlyBase
Telonis-Scott et al. (2013)	FBgn0005666	FlyBase
Telonis-Scott et al. (2013)	FBgn0005670	FlyBase
Telonis-Scott et al. (2013)	FBgn0010038	FlyBase
Telonis-Scott et al. (2013)	FBgn0010040	FlyBase
Telonis-Scott et al. (2013)	FBgn0010041	FlyBase
Telonis-Scott et al. (2013)	FBgn0010044	FlyBase
Telonis-Scott et al. (2013)	FBgn0010053	FlyBase
Telonis-Scott et al. (2013)	FBgn0010114	FlyBase
Telonis-Scott et al. (2013)	FBgn0010222	FlyBase
Telonis-Scott et al. (2013)	FBgn0010225	FlyBase
Telonis-Scott et al. (2013)	FBgn0010228	FlyBase
Telonis-Scott et al. (2013)	FBgn0010241	FlyBase
Telonis-Scott et al. (2013)	FBgn0010246	FlyBase
Telonis-Scott et al. (2013)	FBgn0010385	FlyBase
Telonis-Scott et al. (2013)	FBgn0010387	FlyBase
Telonis-Scott et al. (2013)	FBgn0010395	FlyBase
Telonis-Scott et al. (2013)	FBgn0010407	FlyBase
Telonis-Scott et al. (2013)	FBgn0010423	FlyBase
Telonis-Scott et al. (2013)	FBgn0010424	FlyBase
Telonis-Scott et al. (2013)	FBgn0010482	FlyBase
Telonis-Scott et al. (2013)	FBgn0010812	FlyBase
Telonis-Scott et al. (2013)	FBgn0011227	FlyBase
Telonis-Scott et al. (2013)	FBgn0011274	FlyBase
Telonis-Scott et al. (2013)	FBgn0011279	FlyBase
Telonis-Scott et al. (2013)	FBgn0011280	FlyBase
Telonis-Scott et al. (2013)	FBgn0011281	FlyBase
Telonis-Scott et al. (2013)	FBgn0011293	FlyBase
Telonis-Scott et al. (2013)	FBgn0011294	FlyBase
Telonis-Scott et al. (2013)	FBgn0011554	FlyBase
Telonis-Scott et al. (2013)	FBgn0011695	FlyBase
Telonis-Scott et al. (2013)	FBgn0011746	FlyBase
Telonis-Scott et al. (2013)	FBgn0011763	FlyBase
Telonis-Scott et al. (2013)	FBgn0011832	FlyBase
Telonis-Scott et al. (2013)	FBgn0011834	FlyBase
Telonis-Scott et al. (2013)	FBgn0012034	FlyBase
Telonis-Scott et al. (2013)	FBgn0012042	FlyBase
Telonis-Scott et al. (2013)	FBgn0012051	FlyBase
Telonis-Scott et al. (2013)	FBgn0013272	FlyBase
Telonis-Scott et al. (2013)	FBgn0013277	FlyBase
Telonis-Scott et al. (2013)	FBgn0013279	FlyBase
Telonis-Scott et al. (2013)	FBgn0013307	FlyBase
Telonis-Scott et al. (2013)	FBgn0014019	FlyBase
Telonis-Scott et al. (2013)	FBgn0014031	FlyBase
Telonis-Scott et al. (2013)	FBgn0014033	FlyBase
Telonis-Scott et al. (2013)	FBgn0014076	FlyBase
Telonis-Scott et al. (2013)	FBgn0014380	FlyBase
Telonis-Scott et al. (2013)	FBgn0014396	FlyBase
Telonis-Scott et al. (2013)	FBgn0014464	FlyBase
Telonis-Scott et al. (2013)	FBgn0014465	FlyBase
Telonis-Scott et al. (2013)	FBgn0014865	FlyBase
Telonis-Scott et al. (2013)	FBgn0015010	FlyBase
Telonis-Scott et al. (2013)	FBgn0015035	FlyBase
Telonis-Scott et al. (2013)	FBgn0015037	FlyBase
Telonis-Scott et al. (2013)	FBgn0015039	FlyBase
Telonis-Scott et al. (2013)	FBgn0015040	FlyBase
Telonis-Scott et al. (2013)	FBgn0015221	FlyBase
Telonis-Scott et al. (2013)	FBgn0015541	FlyBase
Telonis-Scott et al. (2013)	FBgn0015570	FlyBase
Telonis-Scott et al. (2013)	FBgn0015575	FlyBase
Telonis-Scott et al. (2013)	FBgn0015576	FlyBase
Telonis-Scott et al. (2013)	FBgn0015609	FlyBase
Telonis-Scott et al. (2013)	FBgn0015872	FlyBase
Telonis-Scott et al. (2013)	FBgn0016013	FlyBase
Telonis-Scott et al. (2013)	FBgn0016075	FlyBase
Telonis-Scott et al. (2013)	FBgn0016123	FlyBase
Telonis-Scott et al. (2013)	FBgn0016675	FlyBase
Telonis-Scott et al. (2013)	FBgn0016684	FlyBase
Telonis-Scott et al. (2013)	FBgn0016715	FlyBase
Telonis-Scott et al. (2013)	FBgn0017448	FlyBase
Telonis-Scott et al. (2013)	FBgn0017577	FlyBase
Telonis-Scott et al. (2013)	FBgn0019928	FlyBase
Telonis-Scott et al. (2013)	FBgn0019929	FlyBase
Telonis-Scott et al. (2013)	FBgn0020236	FlyBase
Telonis-Scott et al. (2013)	FBgn0020377	FlyBase
Telonis-Scott et al. (2013)	FBgn0020385	FlyBase
Telonis-Scott et al. (2013)	FBgn0020414	FlyBase
Telonis-Scott et al. (2013)	FBgn0020415	FlyBase
Telonis-Scott et al. (2013)	FBgn0020508	FlyBase
Telonis-Scott et al. (2013)	FBgn0020762	FlyBase
Telonis-Scott et al. (2013)	FBgn0020764	FlyBase
Telonis-Scott et al. (2013)	FBgn0022160	FlyBase
Telonis-Scott et al. (2013)	FBgn0022355	FlyBase
Telonis-Scott et al. (2013)	FBgn0022700	FlyBase
Telonis-Scott et al. (2013)	FBgn0023076	FlyBase
Telonis-Scott et al. (2013)	FBgn0023095	FlyBase
Telonis-Scott et al. (2013)	FBgn0023507	FlyBase
Telonis-Scott et al. (2013)	FBgn0023530	FlyBase
Telonis-Scott et al. (2013)	FBgn0023535	FlyBase
Telonis-Scott et al. (2013)	FBgn0023541	FlyBase
Telonis-Scott et al. (2013)	FBgn0023550	FlyBase
Telonis-Scott et al. (2013)	FBgn0024289	FlyBase
Telonis-Scott et al. (2013)	FBgn0024293	FlyBase
Telonis-Scott et al. (2013)	FBgn0024320	FlyBase
Telonis-Scott et al. (2013)	FBgn0024321	FlyBase
Telonis-Scott et al. (2013)	FBgn0024361	FlyBase
Telonis-Scott et al. (2013)	FBgn0024913	FlyBase
Telonis-Scott et al. (2013)	FBgn0024957	FlyBase
Telonis-Scott et al. (2013)	FBgn0024980	FlyBase
Telonis-Scott et al. (2013)	FBgn0025390	FlyBase
Telonis-Scott et al. (2013)	FBgn0025583	FlyBase
Telonis-Scott et al. (2013)	FBgn0025595	FlyBase
Telonis-Scott et al. (2013)	FBgn0025680	FlyBase
Telonis-Scott et al. (2013)	FBgn0025686	FlyBase
Telonis-Scott et al. (2013)	FBgn0025687	FlyBase
Telonis-Scott et al. (2013)	FBgn0025692	FlyBase
Telonis-Scott et al. (2013)	FBgn0025693	FlyBase
Telonis-Scott et al. (2013)	FBgn0025697	FlyBase
Telonis-Scott et al. (2013)	FBgn0026061	FlyBase
Telonis-Scott et al. (2013)	FBgn0026314	FlyBase
Telonis-Scott et al. (2013)	FBgn0026374	FlyBase
Telonis-Scott et al. (2013)	FBgn0026403	FlyBase
Telonis-Scott et al. (2013)	FBgn0026415	FlyBase
Telonis-Scott et al. (2013)	FBgn0026439	FlyBase
Telonis-Scott et al. (2013)	FBgn0026593	FlyBase
Telonis-Scott et al. (2013)	FBgn0026721	FlyBase
Telonis-Scott et al. (2013)	FBgn0026755	FlyBase
Telonis-Scott et al. (2013)	FBgn0027095	FlyBase
Telonis-Scott et al. (2013)	FBgn0027554	FlyBase
Telonis-Scott et al. (2013)	FBgn0027556	FlyBase
Telonis-Scott et al. (2013)	FBgn0027560	FlyBase
Telonis-Scott et al. (2013)	FBgn0027563	FlyBase
Telonis-Scott et al. (2013)	FBgn0027570	FlyBase
Telonis-Scott et al. (2013)	FBgn0027572	FlyBase
Telonis-Scott et al. (2013)	FBgn0027578	FlyBase
Telonis-Scott et al. (2013)	FBgn0027580	FlyBase
Telonis-Scott et al. (2013)	FBgn0027581	FlyBase
Telonis-Scott et al. (2013)	FBgn0027584	FlyBase
Telonis-Scott et al. (2013)	FBgn0027590	FlyBase
Telonis-Scott et al. (2013)	FBgn0027611	FlyBase
Telonis-Scott et al. (2013)	FBgn0027836	FlyBase
Telonis-Scott et al. (2013)	FBgn0027934	FlyBase
Telonis-Scott et al. (2013)	FBgn0028379	FlyBase
Telonis-Scott et al. (2013)	FBgn0028418	FlyBase
Telonis-Scott et al. (2013)	FBgn0028424	FlyBase
Telonis-Scott et al. (2013)	FBgn0028491	FlyBase
Telonis-Scott et al. (2013)	FBgn0028518	FlyBase
Telonis-Scott et al. (2013)	FBgn0028526	FlyBase
Telonis-Scott et al. (2013)	FBgn0028532	FlyBase
Telonis-Scott et al. (2013)	FBgn0028533	FlyBase
Telonis-Scott et al. (2013)	FBgn0028534	FlyBase
Telonis-Scott et al. (2013)	FBgn0028543	FlyBase
Telonis-Scott et al. (2013)	FBgn0028550	FlyBase
Telonis-Scott et al. (2013)	FBgn0028569	FlyBase
Telonis-Scott et al. (2013)	FBgn0028583	FlyBase
Telonis-Scott et al. (2013)	FBgn0028646	FlyBase
Telonis-Scott et al. (2013)	FBgn0028699	FlyBase
Telonis-Scott et al. (2013)	FBgn0028872	FlyBase
Telonis-Scott et al. (2013)	FBgn0028940	FlyBase
Telonis-Scott et al. (2013)	FBgn0028945	FlyBase
Telonis-Scott et al. (2013)	FBgn0028949	FlyBase
Telonis-Scott et al. (2013)	FBgn0029167	FlyBase
Telonis-Scott et al. (2013)	FBgn0029507	FlyBase
Telonis-Scott et al. (2013)	FBgn0029696	FlyBase
Telonis-Scott et al. (2013)	FBgn0029697	FlyBase
Telonis-Scott et al. (2013)	FBgn0029765	FlyBase
Telonis-Scott et al. (2013)	FBgn0029766	FlyBase
Telonis-Scott et al. (2013)	FBgn0029769	FlyBase
Telonis-Scott et al. (2013)	FBgn0029821	FlyBase
Telonis-Scott et al. (2013)	FBgn0029828	FlyBase
Telonis-Scott et al. (2013)	FBgn0029831	FlyBase
Telonis-Scott et al. (2013)	FBgn0029838	FlyBase
Telonis-Scott et al. (2013)	FBgn0029851	FlyBase
Telonis-Scott et al. (2013)	FBgn0029896	FlyBase
Telonis-Scott et al. (2013)	FBgn0029898	FlyBase
Telonis-Scott et al. (2013)	FBgn0029965	FlyBase
Telonis-Scott et al. (2013)	FBgn0029966	FlyBase
Telonis-Scott et al. (2013)	FBgn0029994	FlyBase
Telonis-Scott et al. (2013)	FBgn0030013	FlyBase
Telonis-Scott et al. (2013)	FBgn0030039	FlyBase
Telonis-Scott et al. (2013)	FBgn0030040	FlyBase
Telonis-Scott et al. (2013)	FBgn0030041	FlyBase
Telonis-Scott et al. (2013)	FBgn0030098	FlyBase
Telonis-Scott et al. (2013)	FBgn0030148	FlyBase
Telonis-Scott et al. (2013)	FBgn0030157	FlyBase
Telonis-Scott et al. (2013)	FBgn0030189	FlyBase
Telonis-Scott et al. (2013)	FBgn0030207	FlyBase
Telonis-Scott et al. (2013)	FBgn0030270	FlyBase
Telonis-Scott et al. (2013)	FBgn0030317	FlyBase
Telonis-Scott et al. (2013)	FBgn0030334	FlyBase
Telonis-Scott et al. (2013)	FBgn0030362	FlyBase
Telonis-Scott et al. (2013)	FBgn0030425	FlyBase
Telonis-Scott et al. (2013)	FBgn0030438	FlyBase
Telonis-Scott et al. (2013)	FBgn0030439	FlyBase
Telonis-Scott et al. (2013)	FBgn0030482	FlyBase
Telonis-Scott et al. (2013)	FBgn0030484	FlyBase
Telonis-Scott et al. (2013)	FBgn0030543	FlyBase
Telonis-Scott et al. (2013)	FBgn0030558	FlyBase
Telonis-Scott et al. (2013)	FBgn0030574	FlyBase
Telonis-Scott et al. (2013)	FBgn0030575	FlyBase
Telonis-Scott et al. (2013)	FBgn0030593	FlyBase
Telonis-Scott et al. (2013)	FBgn0030614	FlyBase
Telonis-Scott et al. (2013)	FBgn0030641	FlyBase
Telonis-Scott et al. (2013)	FBgn0030716	FlyBase
Telonis-Scott et al. (2013)	FBgn0030731	FlyBase
Telonis-Scott et al. (2013)	FBgn0030737	FlyBase
Telonis-Scott et al. (2013)	FBgn0030747	FlyBase
Telonis-Scott et al. (2013)	FBgn0030748	FlyBase
Telonis-Scott et al. (2013)	FBgn0030749	FlyBase
Telonis-Scott et al. (2013)	FBgn0030775	FlyBase
Telonis-Scott et al. (2013)	FBgn0030776	FlyBase
Telonis-Scott et al. (2013)	FBgn0030799	FlyBase
Telonis-Scott et al. (2013)	FBgn0030816	FlyBase
Telonis-Scott et al. (2013)	FBgn0030828	FlyBase
Telonis-Scott et al. (2013)	FBgn0030847	FlyBase
Telonis-Scott et al. (2013)	FBgn0030887	FlyBase
Telonis-Scott et al. (2013)	FBgn0030897	FlyBase
Telonis-Scott et al. (2013)	FBgn0030929	FlyBase
Telonis-Scott et al. (2013)	FBgn0030968	FlyBase
Telonis-Scott et al. (2013)	FBgn0030993	FlyBase
Telonis-Scott et al. (2013)	FBgn0030999	FlyBase
Telonis-Scott et al. (2013)	FBgn0031058	FlyBase
Telonis-Scott et al. (2013)	FBgn0031080	FlyBase
Telonis-Scott et al. (2013)	FBgn0031109	FlyBase
Telonis-Scott et al. (2013)	FBgn0031111	FlyBase
Telonis-Scott et al. (2013)	FBgn0031146	FlyBase
Telonis-Scott et al. (2013)	FBgn0031220	FlyBase
Telonis-Scott et al. (2013)	FBgn0031248	FlyBase
Telonis-Scott et al. (2013)	FBgn0031249	FlyBase
Telonis-Scott et al. (2013)	FBgn0031261	FlyBase
Telonis-Scott et al. (2013)	FBgn0031263	FlyBase
Telonis-Scott et al. (2013)	FBgn0031313	FlyBase
Telonis-Scott et al. (2013)	FBgn0031322	FlyBase
Telonis-Scott et al. (2013)	FBgn0031324	FlyBase
Telonis-Scott et al. (2013)	FBgn0031397	FlyBase
Telonis-Scott et al. (2013)	FBgn0031406	FlyBase
Telonis-Scott et al. (2013)	FBgn0031412	FlyBase
Telonis-Scott et al. (2013)	FBgn0031417	FlyBase
Telonis-Scott et al. (2013)	FBgn0031418	FlyBase
Telonis-Scott et al. (2013)	FBgn0031489	FlyBase
Telonis-Scott et al. (2013)	FBgn0031515	FlyBase
Telonis-Scott et al. (2013)	FBgn0031520	FlyBase
Telonis-Scott et al. (2013)	FBgn0031522	FlyBase
Telonis-Scott et al. (2013)	FBgn0031558	FlyBase
Telonis-Scott et al. (2013)	FBgn0031560	FlyBase
Telonis-Scott et al. (2013)	FBgn0031562	FlyBase
Telonis-Scott et al. (2013)	FBgn0031563	FlyBase
Telonis-Scott et al. (2013)	FBgn0031571	FlyBase
Telonis-Scott et al. (2013)	FBgn0031580	FlyBase
Telonis-Scott et al. (2013)	FBgn0031629	FlyBase
Telonis-Scott et al. (2013)	FBgn0031645	FlyBase
Telonis-Scott et al. (2013)	FBgn0031653	FlyBase
Telonis-Scott et al. (2013)	FBgn0031692	FlyBase
Telonis-Scott et al. (2013)	FBgn0031693	FlyBase
Telonis-Scott et al. (2013)	FBgn0031694	FlyBase
Telonis-Scott et al. (2013)	FBgn0031701	FlyBase
Telonis-Scott et al. (2013)	FBgn0031702	FlyBase
Telonis-Scott et al. (2013)	FBgn0031722	FlyBase
Telonis-Scott et al. (2013)	FBgn0031732	FlyBase
Telonis-Scott et al. (2013)	FBgn0031756	FlyBase
Telonis-Scott et al. (2013)	FBgn0031800	FlyBase
Telonis-Scott et al. (2013)	FBgn0031801	FlyBase
Telonis-Scott et al. (2013)	FBgn0031813	FlyBase
Telonis-Scott et al. (2013)	FBgn0031860	FlyBase
Telonis-Scott et al. (2013)	FBgn0031910	FlyBase
Telonis-Scott et al. (2013)	FBgn0031913	FlyBase
Telonis-Scott et al. (2013)	FBgn0031925	FlyBase
Telonis-Scott et al. (2013)	FBgn0031929	FlyBase
Telonis-Scott et al. (2013)	FBgn0031930	FlyBase
Telonis-Scott et al. (2013)	FBgn0031936	FlyBase
Telonis-Scott et al. (2013)	FBgn0031937	FlyBase
Telonis-Scott et al. (2013)	FBgn0032002	FlyBase
Telonis-Scott et al. (2013)	FBgn0032006	FlyBase
Telonis-Scott et al. (2013)	FBgn0032008	FlyBase
Telonis-Scott et al. (2013)	FBgn0032022	FlyBase
Telonis-Scott et al. (2013)	FBgn0032066	FlyBase
Telonis-Scott et al. (2013)	FBgn0032067	FlyBase
Telonis-Scott et al. (2013)	FBgn0032068	FlyBase
Telonis-Scott et al. (2013)	FBgn0032069	FlyBase
Telonis-Scott et al. (2013)	FBgn0032075	FlyBase
Telonis-Scott et al. (2013)	FBgn0032082	FlyBase
Telonis-Scott et al. (2013)	FBgn0032087	FlyBase
Telonis-Scott et al. (2013)	FBgn0032116	FlyBase
Telonis-Scott et al. (2013)	FBgn0032124	FlyBase
Telonis-Scott et al. (2013)	FBgn0032127	FlyBase
Telonis-Scott et al. (2013)	FBgn0032136	FlyBase
Telonis-Scott et al. (2013)	FBgn0032140	FlyBase
Telonis-Scott et al. (2013)	FBgn0032144	FlyBase
Telonis-Scott et al. (2013)	FBgn0032167	FlyBase
Telonis-Scott et al. (2013)	FBgn0032218	FlyBase
Telonis-Scott et al. (2013)	FBgn0032235	FlyBase
Telonis-Scott et al. (2013)	FBgn0032253	FlyBase
Telonis-Scott et al. (2013)	FBgn0032264	FlyBase
Telonis-Scott et al. (2013)	FBgn0032285	FlyBase
Telonis-Scott et al. (2013)	FBgn0032303	FlyBase
Telonis-Scott et al. (2013)	FBgn0032311	FlyBase
Telonis-Scott et al. (2013)	FBgn0032322	FlyBase
Telonis-Scott et al. (2013)	FBgn0032377	FlyBase
Telonis-Scott et al. (2013)	FBgn0032382	FlyBase
Telonis-Scott et al. (2013)	FBgn0032387	FlyBase
Telonis-Scott et al. (2013)	FBgn0032399	FlyBase
Telonis-Scott et al. (2013)	FBgn0032401	FlyBase
Telonis-Scott et al. (2013)	FBgn0032402	FlyBase
Telonis-Scott et al. (2013)	FBgn0032433	FlyBase
Telonis-Scott et al. (2013)	FBgn0032437	FlyBase
Telonis-Scott et al. (2013)	FBgn0032472	FlyBase
Telonis-Scott et al. (2013)	FBgn0032473	FlyBase
Telonis-Scott et al. (2013)	FBgn0032494	FlyBase
Telonis-Scott et al. (2013)	FBgn0032603	FlyBase
Telonis-Scott et al. (2013)	FBgn0032612	FlyBase
Telonis-Scott et al. (2013)	FBgn0032638	FlyBase
Telonis-Scott et al. (2013)	FBgn0032665	FlyBase
Telonis-Scott et al. (2013)	FBgn0032669	FlyBase
Telonis-Scott et al. (2013)	FBgn0032670	FlyBase
Telonis-Scott et al. (2013)	FBgn0032684	FlyBase
Telonis-Scott et al. (2013)	FBgn0032706	FlyBase
Telonis-Scott et al. (2013)	FBgn0032726	FlyBase
Telonis-Scott et al. (2013)	FBgn0032770	FlyBase
Telonis-Scott et al. (2013)	FBgn0032773	FlyBase
Telonis-Scott et al. (2013)	FBgn0032774	FlyBase
Telonis-Scott et al. (2013)	FBgn0032788	FlyBase
Telonis-Scott et al. (2013)	FBgn0032789	FlyBase
Telonis-Scott et al. (2013)	FBgn0032820	FlyBase
Telonis-Scott et al. (2013)	FBgn0032834	FlyBase
Telonis-Scott et al. (2013)	FBgn0032835	FlyBase
Telonis-Scott et al. (2013)	FBgn0032836	FlyBase
Telonis-Scott et al. (2013)	FBgn0032839	FlyBase
Telonis-Scott et al. (2013)	FBgn0032889	FlyBase
Telonis-Scott et al. (2013)	FBgn0032913	FlyBase
Telonis-Scott et al. (2013)	FBgn0032945	FlyBase
Telonis-Scott et al. (2013)	FBgn0032965	FlyBase
Telonis-Scott et al. (2013)	FBgn0033047	FlyBase
Telonis-Scott et al. (2013)	FBgn0033065	FlyBase
Telonis-Scott et al. (2013)	FBgn0033079	FlyBase
Telonis-Scott et al. (2013)	FBgn0033093	FlyBase
Telonis-Scott et al. (2013)	FBgn0033113	FlyBase
Telonis-Scott et al. (2013)	FBgn0033124	FlyBase
Telonis-Scott et al. (2013)	FBgn0033134	FlyBase
Telonis-Scott et al. (2013)	FBgn0033153	FlyBase
Telonis-Scott et al. (2013)	FBgn0033204	FlyBase
Telonis-Scott et al. (2013)	FBgn0033205	FlyBase
Telonis-Scott et al. (2013)	FBgn0033221	FlyBase
Telonis-Scott et al. (2013)	FBgn0033226	FlyBase
Telonis-Scott et al. (2013)	FBgn0033246	FlyBase
Telonis-Scott et al. (2013)	FBgn0033250	FlyBase
Telonis-Scott et al. (2013)	FBgn0033294	FlyBase
Telonis-Scott et al. (2013)	FBgn0033297	FlyBase
Telonis-Scott et al. (2013)	FBgn0033301	FlyBase
Telonis-Scott et al. (2013)	FBgn0033304	FlyBase
Telonis-Scott et al. (2013)	FBgn0033344	FlyBase
Telonis-Scott et al. (2013)	FBgn0033366	FlyBase
Telonis-Scott et al. (2013)	FBgn0033367	FlyBase
Telonis-Scott et al. (2013)	FBgn0033395	FlyBase
Telonis-Scott et al. (2013)	FBgn0033397	FlyBase
Telonis-Scott et al. (2013)	FBgn0033423	FlyBase
Telonis-Scott et al. (2013)	FBgn0033434	FlyBase
Telonis-Scott et al. (2013)	FBgn0033438	FlyBase
Telonis-Scott et al. (2013)	FBgn0033443	FlyBase
Telonis-Scott et al. (2013)	FBgn0033524	FlyBase
Telonis-Scott et al. (2013)	FBgn0033582	FlyBase
Telonis-Scott et al. (2013)	FBgn0033631	FlyBase
Telonis-Scott et al. (2013)	FBgn0033648	FlyBase
Telonis-Scott et al. (2013)	FBgn0033659	FlyBase
Telonis-Scott et al. (2013)	FBgn0033696	FlyBase
Telonis-Scott et al. (2013)	FBgn0033697	FlyBase
Telonis-Scott et al. (2013)	FBgn0033710	FlyBase
Telonis-Scott et al. (2013)	FBgn0033733	FlyBase
Telonis-Scott et al. (2013)	FBgn0033742	FlyBase
Telonis-Scott et al. (2013)	FBgn0033760	FlyBase
Telonis-Scott et al. (2013)	FBgn0033787	FlyBase
Telonis-Scott et al. (2013)	FBgn0033788	FlyBase
Telonis-Scott et al. (2013)	FBgn0033789	FlyBase
Telonis-Scott et al. (2013)	FBgn0033792	FlyBase
Telonis-Scott et al. (2013)	FBgn0033821	FlyBase
Telonis-Scott et al. (2013)	FBgn0033862	FlyBase
Telonis-Scott et al. (2013)	FBgn0033875	FlyBase
Telonis-Scott et al. (2013)	FBgn0033880	FlyBase
Telonis-Scott et al. (2013)	FBgn0033883	FlyBase
Telonis-Scott et al. (2013)	FBgn0033887	FlyBase
Telonis-Scott et al. (2013)	FBgn0033903	FlyBase
Telonis-Scott et al. (2013)	FBgn0033913	FlyBase
Telonis-Scott et al. (2013)	FBgn0033926	FlyBase
Telonis-Scott et al. (2013)	FBgn0033945	FlyBase
Telonis-Scott et al. (2013)	FBgn0033961	FlyBase
Telonis-Scott et al. (2013)	FBgn0033978	FlyBase
Telonis-Scott et al. (2013)	FBgn0033980	FlyBase
Telonis-Scott et al. (2013)	FBgn0033999	FlyBase
Telonis-Scott et al. (2013)	FBgn0034045	FlyBase
Telonis-Scott et al. (2013)	FBgn0034076	FlyBase
Telonis-Scott et al. (2013)	FBgn0034085	FlyBase
Telonis-Scott et al. (2013)	FBgn0034117	FlyBase
Telonis-Scott et al. (2013)	FBgn0034136	FlyBase
Telonis-Scott et al. (2013)	FBgn0034140	FlyBase
Telonis-Scott et al. (2013)	FBgn0034142	FlyBase
Telonis-Scott et al. (2013)	FBgn0034143	FlyBase
Telonis-Scott et al. (2013)	FBgn0034160	FlyBase
Telonis-Scott et al. (2013)	FBgn0034199	FlyBase
Telonis-Scott et al. (2013)	FBgn0034229	FlyBase
Telonis-Scott et al. (2013)	FBgn0034247	FlyBase
Telonis-Scott et al. (2013)	FBgn0034262	FlyBase
Telonis-Scott et al. (2013)	FBgn0034275	FlyBase
Telonis-Scott et al. (2013)	FBgn0034290	FlyBase
Telonis-Scott et al. (2013)	FBgn0034291	FlyBase
Telonis-Scott et al. (2013)	FBgn0034294	FlyBase
Telonis-Scott et al. (2013)	FBgn0034295	FlyBase
Telonis-Scott et al. (2013)	FBgn0034296	FlyBase
Telonis-Scott et al. (2013)	FBgn0034312	FlyBase
Telonis-Scott et al. (2013)	FBgn0034317	FlyBase
Telonis-Scott et al. (2013)	FBgn0034318	FlyBase
Telonis-Scott et al. (2013)	FBgn0034328	FlyBase
Telonis-Scott et al. (2013)	FBgn0034329	FlyBase
Telonis-Scott et al. (2013)	FBgn0034330	FlyBase
Telonis-Scott et al. (2013)	FBgn0034331	FlyBase
Telonis-Scott et al. (2013)	FBgn0034335	FlyBase
Telonis-Scott et al. (2013)	FBgn0034356	FlyBase
Telonis-Scott et al. (2013)	FBgn0034382	FlyBase
Telonis-Scott et al. (2013)	FBgn0034394	FlyBase
Telonis-Scott et al. (2013)	FBgn0034406	FlyBase
Telonis-Scott et al. (2013)	FBgn0034407	FlyBase
Telonis-Scott et al. (2013)	FBgn0034417	FlyBase
Telonis-Scott et al. (2013)	FBgn0034436	FlyBase
Telonis-Scott et al. (2013)	FBgn0034437	FlyBase
Telonis-Scott et al. (2013)	FBgn0034438	FlyBase
Telonis-Scott et al. (2013)	FBgn0034458	FlyBase
Telonis-Scott et al. (2013)	FBgn0034468	FlyBase
Telonis-Scott et al. (2013)	FBgn0034470	FlyBase
Telonis-Scott et al. (2013)	FBgn0034471	FlyBase
Telonis-Scott et al. (2013)	FBgn0034479	FlyBase
Telonis-Scott et al. (2013)	FBgn0034480	FlyBase
Telonis-Scott et al. (2013)	FBgn0034511	FlyBase
Telonis-Scott et al. (2013)	FBgn0034512	FlyBase
Telonis-Scott et al. (2013)	FBgn0034514	FlyBase
Telonis-Scott et al. (2013)	FBgn0034515	FlyBase
Telonis-Scott et al. (2013)	FBgn0034602	FlyBase
Telonis-Scott et al. (2013)	FBgn0034629	FlyBase
Telonis-Scott et al. (2013)	FBgn0034642	FlyBase
Telonis-Scott et al. (2013)	FBgn0034647	FlyBase
Telonis-Scott et al. (2013)	FBgn0034662	FlyBase
Telonis-Scott et al. (2013)	FBgn0034663	FlyBase
Telonis-Scott et al. (2013)	FBgn0034664	FlyBase
Telonis-Scott et al. (2013)	FBgn0034715	FlyBase
Telonis-Scott et al. (2013)	FBgn0034716	FlyBase
Telonis-Scott et al. (2013)	FBgn0034718	FlyBase
Telonis-Scott et al. (2013)	FBgn0034723	FlyBase
Telonis-Scott et al. (2013)	FBgn0034724	FlyBase
Telonis-Scott et al. (2013)	FBgn0034741	FlyBase
Telonis-Scott et al. (2013)	FBgn0034756	FlyBase
Telonis-Scott et al. (2013)	FBgn0034758	FlyBase
Telonis-Scott et al. (2013)	FBgn0034761	FlyBase
Telonis-Scott et al. (2013)	FBgn0034807	FlyBase
Telonis-Scott et al. (2013)	FBgn0034861	FlyBase
Telonis-Scott et al. (2013)	FBgn0034885	FlyBase
Telonis-Scott et al. (2013)	FBgn0034903	FlyBase
Telonis-Scott et al. (2013)	FBgn0034904	FlyBase
Telonis-Scott et al. (2013)	FBgn0034951	FlyBase
Telonis-Scott et al. (2013)	FBgn0035020	FlyBase
Telonis-Scott et al. (2013)	FBgn0035043	FlyBase
Telonis-Scott et al. (2013)	FBgn0035044	FlyBase
Telonis-Scott et al. (2013)	FBgn0035049	FlyBase
Telonis-Scott et al. (2013)	FBgn0035090	FlyBase
Telonis-Scott et al. (2013)	FBgn0035091	FlyBase
Telonis-Scott et al. (2013)	FBgn0035103	FlyBase
Telonis-Scott et al. (2013)	FBgn0035154	FlyBase
Telonis-Scott et al. (2013)	FBgn0035165	FlyBase
Telonis-Scott et al. (2013)	FBgn0035176	FlyBase
Telonis-Scott et al. (2013)	FBgn0035189	FlyBase
Telonis-Scott et al. (2013)	FBgn0035257	FlyBase
Telonis-Scott et al. (2013)	FBgn0035298	FlyBase
Telonis-Scott et al. (2013)	FBgn0035308	FlyBase
Telonis-Scott et al. (2013)	FBgn0035328	FlyBase
Telonis-Scott et al. (2013)	FBgn0035348	FlyBase
Telonis-Scott et al. (2013)	FBgn0035355	FlyBase
Telonis-Scott et al. (2013)	FBgn0035356	FlyBase
Telonis-Scott et al. (2013)	FBgn0035360	FlyBase
Telonis-Scott et al. (2013)	FBgn0035415	FlyBase
Telonis-Scott et al. (2013)	FBgn0035431	FlyBase
Telonis-Scott et al. (2013)	FBgn0035434	FlyBase
Telonis-Scott et al. (2013)	FBgn0035438	FlyBase
Telonis-Scott et al. (2013)	FBgn0035484	FlyBase
Telonis-Scott et al. (2013)	FBgn0035490	FlyBase
Telonis-Scott et al. (2013)	FBgn0035496	FlyBase
Telonis-Scott et al. (2013)	FBgn0035552	FlyBase
Telonis-Scott et al. (2013)	FBgn0035583	FlyBase
Telonis-Scott et al. (2013)	FBgn0035619	FlyBase
Telonis-Scott et al. (2013)	FBgn0035623	FlyBase
Telonis-Scott et al. (2013)	FBgn0035656	FlyBase
Telonis-Scott et al. (2013)	FBgn0035665	FlyBase
Telonis-Scott et al. (2013)	FBgn0035667	FlyBase
Telonis-Scott et al. (2013)	FBgn0035670	FlyBase
Telonis-Scott et al. (2013)	FBgn0035673	FlyBase
Telonis-Scott et al. (2013)	FBgn0035678	FlyBase
Telonis-Scott et al. (2013)	FBgn0035697	FlyBase
Telonis-Scott et al. (2013)	FBgn0035730	FlyBase
Telonis-Scott et al. (2013)	FBgn0035743	FlyBase
Telonis-Scott et al. (2013)	FBgn0035768	FlyBase
Telonis-Scott et al. (2013)	FBgn0035779	FlyBase
Telonis-Scott et al. (2013)	FBgn0035781	FlyBase
Telonis-Scott et al. (2013)	FBgn0035806	FlyBase
Telonis-Scott et al. (2013)	FBgn0035857	FlyBase
Telonis-Scott et al. (2013)	FBgn0035868	FlyBase
Telonis-Scott et al. (2013)	FBgn0035926	FlyBase
Telonis-Scott et al. (2013)	FBgn0035929	FlyBase
Telonis-Scott et al. (2013)	FBgn0035933	FlyBase
Telonis-Scott et al. (2013)	FBgn0035976	FlyBase
Telonis-Scott et al. (2013)	FBgn0035977	FlyBase
Telonis-Scott et al. (2013)	FBgn0035982	FlyBase
Telonis-Scott et al. (2013)	FBgn0036023	FlyBase
Telonis-Scott et al. (2013)	FBgn0036024	FlyBase
Telonis-Scott et al. (2013)	FBgn0036066	FlyBase
Telonis-Scott et al. (2013)	FBgn0036101	FlyBase
Telonis-Scott et al. (2013)	FBgn0036106	FlyBase
Telonis-Scott et al. (2013)	FBgn0036154	FlyBase
Telonis-Scott et al. (2013)	FBgn0036157	FlyBase
Telonis-Scott et al. (2013)	FBgn0036208	FlyBase
Telonis-Scott et al. (2013)	FBgn0036232	FlyBase
Telonis-Scott et al. (2013)	FBgn0036288	FlyBase
Telonis-Scott et al. (2013)	FBgn0036309	FlyBase
Telonis-Scott et al. (2013)	FBgn0036320	FlyBase
Telonis-Scott et al. (2013)	FBgn0036367	FlyBase
Telonis-Scott et al. (2013)	FBgn0036419	FlyBase
Telonis-Scott et al. (2013)	FBgn0036439	FlyBase
Telonis-Scott et al. (2013)	FBgn0036467	FlyBase
Telonis-Scott et al. (2013)	FBgn0036468	FlyBase
Telonis-Scott et al. (2013)	FBgn0036469	FlyBase
Telonis-Scott et al. (2013)	FBgn0036501	FlyBase
Telonis-Scott et al. (2013)	FBgn0036549	FlyBase
Telonis-Scott et al. (2013)	FBgn0036550	FlyBase
Telonis-Scott et al. (2013)	FBgn0036551	FlyBase
Telonis-Scott et al. (2013)	FBgn0036552	FlyBase
Telonis-Scott et al. (2013)	FBgn0036553	FlyBase
Telonis-Scott et al. (2013)	FBgn0036587	FlyBase
Telonis-Scott et al. (2013)	FBgn0036592	FlyBase
Telonis-Scott et al. (2013)	FBgn0036597	FlyBase
Telonis-Scott et al. (2013)	FBgn0036659	FlyBase
Telonis-Scott et al. (2013)	FBgn0036660	FlyBase
Telonis-Scott et al. (2013)	FBgn0036690	FlyBase
Telonis-Scott et al. (2013)	FBgn0036715	FlyBase
Telonis-Scott et al. (2013)	FBgn0036727	FlyBase
Telonis-Scott et al. (2013)	FBgn0036740	FlyBase
Telonis-Scott et al. (2013)	FBgn0036742	FlyBase
Telonis-Scott et al. (2013)	FBgn0036752	FlyBase
Telonis-Scott et al. (2013)	FBgn0036766	FlyBase
Telonis-Scott et al. (2013)	FBgn0036767	FlyBase
Telonis-Scott et al. (2013)	FBgn0036787	FlyBase
Telonis-Scott et al. (2013)	FBgn0036791	FlyBase
Telonis-Scott et al. (2013)	FBgn0036806	FlyBase
Telonis-Scott et al. (2013)	FBgn0036821	FlyBase
Telonis-Scott et al. (2013)	FBgn0036833	FlyBase
Telonis-Scott et al. (2013)	FBgn0036836	FlyBase
Telonis-Scott et al. (2013)	FBgn0036857	FlyBase
Telonis-Scott et al. (2013)	FBgn0036876	FlyBase
Telonis-Scott et al. (2013)	FBgn0036910	FlyBase
Telonis-Scott et al. (2013)	FBgn0036948	FlyBase
Telonis-Scott et al. (2013)	FBgn0036956	FlyBase
Telonis-Scott et al. (2013)	FBgn0036992	FlyBase
Telonis-Scott et al. (2013)	FBgn0036996	FlyBase
Telonis-Scott et al. (2013)	FBgn0037007	FlyBase
Telonis-Scott et al. (2013)	FBgn0037057	FlyBase
Telonis-Scott et al. (2013)	FBgn0037090	FlyBase
Telonis-Scott et al. (2013)	FBgn0037100	FlyBase
Telonis-Scott et al. (2013)	FBgn0037133	FlyBase
Telonis-Scott et al. (2013)	FBgn0037140	FlyBase
Telonis-Scott et al. (2013)	FBgn0037146	FlyBase
Telonis-Scott et al. (2013)	FBgn0037186	FlyBase
Telonis-Scott et al. (2013)	FBgn0037230	FlyBase
Telonis-Scott et al. (2013)	FBgn0037238	FlyBase
Telonis-Scott et al. (2013)	FBgn0037279	FlyBase
Telonis-Scott et al. (2013)	FBgn0037288	FlyBase
Telonis-Scott et al. (2013)	FBgn0037386	FlyBase
Telonis-Scott et al. (2013)	FBgn0037387	FlyBase
Telonis-Scott et al. (2013)	FBgn0037396	FlyBase
Telonis-Scott et al. (2013)	FBgn0037405	FlyBase
Telonis-Scott et al. (2013)	FBgn0037433	FlyBase
Telonis-Scott et al. (2013)	FBgn0037440	FlyBase
Telonis-Scott et al. (2013)	FBgn0037447	FlyBase
Telonis-Scott et al. (2013)	FBgn0037513	FlyBase
Telonis-Scott et al. (2013)	FBgn0037520	FlyBase
Telonis-Scott et al. (2013)	FBgn0037547	FlyBase
Telonis-Scott et al. (2013)	FBgn0037553	FlyBase
Telonis-Scott et al. (2013)	FBgn0037560	FlyBase
Telonis-Scott et al. (2013)	FBgn0037562	FlyBase
Telonis-Scott et al. (2013)	FBgn0037565	FlyBase
Telonis-Scott et al. (2013)	FBgn0037635	FlyBase
Telonis-Scott et al. (2013)	FBgn0037675	FlyBase
Telonis-Scott et al. (2013)	FBgn0037678	FlyBase
Telonis-Scott et al. (2013)	FBgn0037714	FlyBase
Telonis-Scott et al. (2013)	FBgn0037718	FlyBase
Telonis-Scott et al. (2013)	FBgn0037724	FlyBase
Telonis-Scott et al. (2013)	FBgn0037761	FlyBase
Telonis-Scott et al. (2013)	FBgn0037762	FlyBase
Telonis-Scott et al. (2013)	FBgn0037763	FlyBase
Telonis-Scott et al. (2013)	FBgn0037782	FlyBase
Telonis-Scott et al. (2013)	FBgn0037801	FlyBase
Telonis-Scott et al. (2013)	FBgn0037817	FlyBase
Telonis-Scott et al. (2013)	FBgn0037818	FlyBase
Telonis-Scott et al. (2013)	FBgn0037846	FlyBase
Telonis-Scott et al. (2013)	FBgn0037934	FlyBase
Telonis-Scott et al. (2013)	FBgn0037974	FlyBase
Telonis-Scott et al. (2013)	FBgn0037989	FlyBase
Telonis-Scott et al. (2013)	FBgn0037996	FlyBase
Telonis-Scott et al. (2013)	FBgn0038001	FlyBase
Telonis-Scott et al. (2013)	FBgn0038011	FlyBase
Telonis-Scott et al. (2013)	FBgn0038020	FlyBase
Telonis-Scott et al. (2013)	FBgn0038028	FlyBase
Telonis-Scott et al. (2013)	FBgn0038037	FlyBase
Telonis-Scott et al. (2013)	FBgn0038057	FlyBase
Telonis-Scott et al. (2013)	FBgn0038058	FlyBase
Telonis-Scott et al. (2013)	FBgn0038074	FlyBase
Telonis-Scott et al. (2013)	FBgn0038082	FlyBase
Telonis-Scott et al. (2013)	FBgn0038083	FlyBase
Telonis-Scott et al. (2013)	FBgn0038098	FlyBase
Telonis-Scott et al. (2013)	FBgn0038115	FlyBase
Telonis-Scott et al. (2013)	FBgn0038129	FlyBase
Telonis-Scott et al. (2013)	FBgn0038135	FlyBase
Telonis-Scott et al. (2013)	FBgn0038136	FlyBase
Telonis-Scott et al. (2013)	FBgn0038143	FlyBase
Telonis-Scott et al. (2013)	FBgn0038147	FlyBase
Telonis-Scott et al. (2013)	FBgn0038161	FlyBase
Telonis-Scott et al. (2013)	FBgn0038172	FlyBase
Telonis-Scott et al. (2013)	FBgn0038181	FlyBase
Telonis-Scott et al. (2013)	FBgn0038194	FlyBase
Telonis-Scott et al. (2013)	FBgn0038198	FlyBase
Telonis-Scott et al. (2013)	FBgn0038211	FlyBase
Telonis-Scott et al. (2013)	FBgn0038236	FlyBase
Telonis-Scott et al. (2013)	FBgn0038247	FlyBase
Telonis-Scott et al. (2013)	FBgn0038266	FlyBase
Telonis-Scott et al. (2013)	FBgn0038285	FlyBase
Telonis-Scott et al. (2013)	FBgn0038290	FlyBase
Telonis-Scott et al. (2013)	FBgn0038292	FlyBase
Telonis-Scott et al. (2013)	FBgn0038299	FlyBase
Telonis-Scott et al. (2013)	FBgn0038337	FlyBase
Telonis-Scott et al. (2013)	FBgn0038341	FlyBase
Telonis-Scott et al. (2013)	FBgn0038353	FlyBase
Telonis-Scott et al. (2013)	FBgn0038394	FlyBase
Telonis-Scott et al. (2013)	FBgn0038395	FlyBase
Telonis-Scott et al. (2013)	FBgn0038398	FlyBase
Telonis-Scott et al. (2013)	FBgn0038420	FlyBase
Telonis-Scott et al. (2013)	FBgn0038449	FlyBase
Telonis-Scott et al. (2013)	FBgn0038450	FlyBase
Telonis-Scott et al. (2013)	FBgn0038465	FlyBase
Telonis-Scott et al. (2013)	FBgn0038466	FlyBase
Telonis-Scott et al. (2013)	FBgn0038469	FlyBase
Telonis-Scott et al. (2013)	FBgn0038484	FlyBase
Telonis-Scott et al. (2013)	FBgn0038509	FlyBase
Telonis-Scott et al. (2013)	FBgn0038611	FlyBase
Telonis-Scott et al. (2013)	FBgn0038631	FlyBase
Telonis-Scott et al. (2013)	FBgn0038652	FlyBase
Telonis-Scott et al. (2013)	FBgn0038654	FlyBase
Telonis-Scott et al. (2013)	FBgn0038658	FlyBase
Telonis-Scott et al. (2013)	FBgn0038680	FlyBase
Telonis-Scott et al. (2013)	FBgn0038700	FlyBase
Telonis-Scott et al. (2013)	FBgn0038701	FlyBase
Telonis-Scott et al. (2013)	FBgn0038702	FlyBase
Telonis-Scott et al. (2013)	FBgn0038717	FlyBase
Telonis-Scott et al. (2013)	FBgn0038718	FlyBase
Telonis-Scott et al. (2013)	FBgn0038719	FlyBase
Telonis-Scott et al. (2013)	FBgn0038720	FlyBase
Telonis-Scott et al. (2013)	FBgn0038733	FlyBase
Telonis-Scott et al. (2013)	FBgn0038740	FlyBase
Telonis-Scott et al. (2013)	FBgn0038783	FlyBase
Telonis-Scott et al. (2013)	FBgn0038826	FlyBase
Telonis-Scott et al. (2013)	FBgn0038832	FlyBase
Telonis-Scott et al. (2013)	FBgn0038840	FlyBase
Telonis-Scott et al. (2013)	FBgn0038842	FlyBase
Telonis-Scott et al. (2013)	FBgn0038878	FlyBase
Telonis-Scott et al. (2013)	FBgn0038914	FlyBase
Telonis-Scott et al. (2013)	FBgn0038924	FlyBase
Telonis-Scott et al. (2013)	FBgn0038930	FlyBase
Telonis-Scott et al. (2013)	FBgn0038938	FlyBase
Telonis-Scott et al. (2013)	FBgn0038973	FlyBase
Telonis-Scott et al. (2013)	FBgn0038981	FlyBase
Telonis-Scott et al. (2013)	FBgn0039006	FlyBase
Telonis-Scott et al. (2013)	FBgn0039022	FlyBase
Telonis-Scott et al. (2013)	FBgn0039024	FlyBase
Telonis-Scott et al. (2013)	FBgn0039030	FlyBase
Telonis-Scott et al. (2013)	FBgn0039031	FlyBase
Telonis-Scott et al. (2013)	FBgn0039048	FlyBase
Telonis-Scott et al. (2013)	FBgn0039052	FlyBase
Telonis-Scott et al. (2013)	FBgn0039059	FlyBase
Telonis-Scott et al. (2013)	FBgn0039075	FlyBase
Telonis-Scott et al. (2013)	FBgn0039081	FlyBase
Telonis-Scott et al. (2013)	FBgn0039087	FlyBase
Telonis-Scott et al. (2013)	FBgn0039091	FlyBase
Telonis-Scott et al. (2013)	FBgn0039102	FlyBase
Telonis-Scott et al. (2013)	FBgn0039114	FlyBase
Telonis-Scott et al. (2013)	FBgn0039124	FlyBase
Telonis-Scott et al. (2013)	FBgn0039151	FlyBase
Telonis-Scott et al. (2013)	FBgn0039152	FlyBase
Telonis-Scott et al. (2013)	FBgn0039203	FlyBase
Telonis-Scott et al. (2013)	FBgn0039232	FlyBase
Telonis-Scott et al. (2013)	FBgn0039298	FlyBase
Telonis-Scott et al. (2013)	FBgn0039312	FlyBase
Telonis-Scott et al. (2013)	FBgn0039313	FlyBase
Telonis-Scott et al. (2013)	FBgn0039315	FlyBase
Telonis-Scott et al. (2013)	FBgn0039316	FlyBase
Telonis-Scott et al. (2013)	FBgn0039319	FlyBase
Telonis-Scott et al. (2013)	FBgn0039323	FlyBase
Telonis-Scott et al. (2013)	FBgn0039324	FlyBase
Telonis-Scott et al. (2013)	FBgn0039325	FlyBase
Telonis-Scott et al. (2013)	FBgn0039326	FlyBase
Telonis-Scott et al. (2013)	FBgn0039342	FlyBase
Telonis-Scott et al. (2013)	FBgn0039413	FlyBase
Telonis-Scott et al. (2013)	FBgn0039430	FlyBase
Telonis-Scott et al. (2013)	FBgn0039483	FlyBase
Telonis-Scott et al. (2013)	FBgn0039485	FlyBase
Telonis-Scott et al. (2013)	FBgn0039486	FlyBase
Telonis-Scott et al. (2013)	FBgn0039519	FlyBase
Telonis-Scott et al. (2013)	FBgn0039562	FlyBase
Telonis-Scott et al. (2013)	FBgn0039593	FlyBase
Telonis-Scott et al. (2013)	FBgn0039620	FlyBase
Telonis-Scott et al. (2013)	FBgn0039629	FlyBase
Telonis-Scott et al. (2013)	FBgn0039645	FlyBase
Telonis-Scott et al. (2013)	FBgn0039666	FlyBase
Telonis-Scott et al. (2013)	FBgn0039674	FlyBase
Telonis-Scott et al. (2013)	FBgn0039682	FlyBase
Telonis-Scott et al. (2013)	FBgn0039690	FlyBase
Telonis-Scott et al. (2013)	FBgn0039754	FlyBase
Telonis-Scott et al. (2013)	FBgn0039755	FlyBase
Telonis-Scott et al. (2013)	FBgn0039756	FlyBase
Telonis-Scott et al. (2013)	FBgn0039768	FlyBase
Telonis-Scott et al. (2013)	FBgn0039776	FlyBase
Telonis-Scott et al. (2013)	FBgn0039800	FlyBase
Telonis-Scott et al. (2013)	FBgn0039818	FlyBase
Telonis-Scott et al. (2013)	FBgn0039821	FlyBase
Telonis-Scott et al. (2013)	FBgn0039827	FlyBase
Telonis-Scott et al. (2013)	FBgn0039844	FlyBase
Telonis-Scott et al. (2013)	FBgn0039864	FlyBase
Telonis-Scott et al. (2013)	FBgn0039872	FlyBase
Telonis-Scott et al. (2013)	FBgn0039873	FlyBase
Telonis-Scott et al. (2013)	FBgn0039928	FlyBase
Telonis-Scott et al. (2013)	FBgn0040001	FlyBase
Telonis-Scott et al. (2013)	FBgn0040060	FlyBase
Telonis-Scott et al. (2013)	FBgn0040211	FlyBase
Telonis-Scott et al. (2013)	FBgn0040253	FlyBase
Telonis-Scott et al. (2013)	FBgn0040255	FlyBase
Telonis-Scott et al. (2013)	FBgn0040256	FlyBase
Telonis-Scott et al. (2013)	FBgn0040259	FlyBase
Telonis-Scott et al. (2013)	FBgn0040262	FlyBase
Telonis-Scott et al. (2013)	FBgn0040321	FlyBase
Telonis-Scott et al. (2013)	FBgn0040349	FlyBase
Telonis-Scott et al. (2013)	FBgn0040364	FlyBase
Telonis-Scott et al. (2013)	FBgn0040398	FlyBase
Telonis-Scott et al. (2013)	FBgn0040487	FlyBase
Telonis-Scott et al. (2013)	FBgn0040514	FlyBase
Telonis-Scott et al. (2013)	FBgn0040531	FlyBase
Telonis-Scott et al. (2013)	FBgn0040553	FlyBase
Telonis-Scott et al. (2013)	FBgn0040582	FlyBase
Telonis-Scott et al. (2013)	FBgn0040606	FlyBase
Telonis-Scott et al. (2013)	FBgn0040653	FlyBase
Telonis-Scott et al. (2013)	FBgn0040719	FlyBase
Telonis-Scott et al. (2013)	FBgn0040729	FlyBase
Telonis-Scott et al. (2013)	FBgn0040732	FlyBase
Telonis-Scott et al. (2013)	FBgn0040733	FlyBase
Telonis-Scott et al. (2013)	FBgn0040734	FlyBase
Telonis-Scott et al. (2013)	FBgn0040735	FlyBase
Telonis-Scott et al. (2013)	FBgn0040736	FlyBase
Telonis-Scott et al. (2013)	FBgn0040799	FlyBase
Telonis-Scott et al. (2013)	FBgn0040832	FlyBase
Telonis-Scott et al. (2013)	FBgn0040850	FlyBase
Telonis-Scott et al. (2013)	FBgn0040959	FlyBase
Telonis-Scott et al. (2013)	FBgn0040968	FlyBase
Telonis-Scott et al. (2013)	FBgn0040992	FlyBase
Telonis-Scott et al. (2013)	FBgn0041180	FlyBase
Telonis-Scott et al. (2013)	FBgn0041181	FlyBase
Telonis-Scott et al. (2013)	FBgn0041182	FlyBase
Telonis-Scott et al. (2013)	FBgn0041194	FlyBase
Telonis-Scott et al. (2013)	FBgn0041237	FlyBase
Telonis-Scott et al. (2013)	FBgn0041252	FlyBase
Telonis-Scott et al. (2013)	FBgn0041579	FlyBase
Telonis-Scott et al. (2013)	FBgn0041581	FlyBase
Telonis-Scott et al. (2013)	FBgn0041709	FlyBase
Telonis-Scott et al. (2013)	FBgn0042105	FlyBase
Telonis-Scott et al. (2013)	FBgn0042119	FlyBase
Telonis-Scott et al. (2013)	FBgn0042129	FlyBase
Telonis-Scott et al. (2013)	FBgn0042179	FlyBase
Telonis-Scott et al. (2013)	FBgn0042186	FlyBase
Telonis-Scott et al. (2013)	FBgn0042206	FlyBase
Telonis-Scott et al. (2013)	FBgn0042627	FlyBase
Telonis-Scott et al. (2013)	FBgn0043362	FlyBase
Telonis-Scott et al. (2013)	FBgn0043470	FlyBase
Telonis-Scott et al. (2013)	FBgn0043471	FlyBase
Telonis-Scott et al. (2013)	FBgn0043535	FlyBase
Telonis-Scott et al. (2013)	FBgn0043575	FlyBase
Telonis-Scott et al. (2013)	FBgn0043578	FlyBase
Telonis-Scott et al. (2013)	FBgn0043783	FlyBase
Telonis-Scott et al. (2013)	FBgn0044047	FlyBase
Telonis-Scott et al. (2013)	FBgn0044810	FlyBase
Telonis-Scott et al. (2013)	FBgn0045473	FlyBase
Telonis-Scott et al. (2013)	FBgn0046302	FlyBase
Telonis-Scott et al. (2013)	FBgn0050008	FlyBase
Telonis-Scott et al. (2013)	FBgn0050011	FlyBase
Telonis-Scott et al. (2013)	FBgn0050018	FlyBase
Telonis-Scott et al. (2013)	FBgn0050026	FlyBase
Telonis-Scott et al. (2013)	FBgn0050042	FlyBase
Telonis-Scott et al. (2013)	FBgn0050083	FlyBase
Telonis-Scott et al. (2013)	FBgn0050104	FlyBase
Telonis-Scott et al. (2013)	FBgn0050148	FlyBase
Telonis-Scott et al. (2013)	FBgn0050151	FlyBase
Telonis-Scott et al. (2013)	FBgn0050154	FlyBase
Telonis-Scott et al. (2013)	FBgn0050172	FlyBase
Telonis-Scott et al. (2013)	FBgn0050269	FlyBase
Telonis-Scott et al. (2013)	FBgn0050277	FlyBase
Telonis-Scott et al. (2013)	FBgn0050287	FlyBase
Telonis-Scott et al. (2013)	FBgn0050345	FlyBase
Telonis-Scott et al. (2013)	FBgn0050355	FlyBase
Telonis-Scott et al. (2013)	FBgn0050360	FlyBase
Telonis-Scott et al. (2013)	FBgn0050364	FlyBase
Telonis-Scott et al. (2013)	FBgn0050371	FlyBase
Telonis-Scott et al. (2013)	FBgn0050428	FlyBase
Telonis-Scott et al. (2013)	FBgn0050456	FlyBase
Telonis-Scott et al. (2013)	FBgn0050487	FlyBase
Telonis-Scott et al. (2013)	FBgn0051004	FlyBase
Telonis-Scott et al. (2013)	FBgn0051015	FlyBase
Telonis-Scott et al. (2013)	FBgn0051041	FlyBase
Telonis-Scott et al. (2013)	FBgn0051086	FlyBase
Telonis-Scott et al. (2013)	FBgn0051087	FlyBase
Telonis-Scott et al. (2013)	FBgn0051104	FlyBase
Telonis-Scott et al. (2013)	FBgn0051106	FlyBase
Telonis-Scott et al. (2013)	FBgn0051118	FlyBase
Telonis-Scott et al. (2013)	FBgn0051148	FlyBase
Telonis-Scott et al. (2013)	FBgn0051174	FlyBase
Telonis-Scott et al. (2013)	FBgn0051183	FlyBase
Telonis-Scott et al. (2013)	FBgn0051198	FlyBase
Telonis-Scott et al. (2013)	FBgn0051199	FlyBase
Telonis-Scott et al. (2013)	FBgn0051233	FlyBase
Telonis-Scott et al. (2013)	FBgn0051248	FlyBase
Telonis-Scott et al. (2013)	FBgn0051259	FlyBase
Telonis-Scott et al. (2013)	FBgn0051272	FlyBase
Telonis-Scott et al. (2013)	FBgn0051287	FlyBase
Telonis-Scott et al. (2013)	FBgn0051288	FlyBase
Telonis-Scott et al. (2013)	FBgn0051313	FlyBase
Telonis-Scott et al. (2013)	FBgn0051326	FlyBase
Telonis-Scott et al. (2013)	FBgn0051343	FlyBase
Telonis-Scott et al. (2013)	FBgn0051352	FlyBase
Telonis-Scott et al. (2013)	FBgn0051370	FlyBase
Telonis-Scott et al. (2013)	FBgn0051380	FlyBase
Telonis-Scott et al. (2013)	FBgn0051410	FlyBase
Telonis-Scott et al. (2013)	FBgn0051414	FlyBase
Telonis-Scott et al. (2013)	FBgn0051431	FlyBase
Telonis-Scott et al. (2013)	FBgn0051446	FlyBase
Telonis-Scott et al. (2013)	FBgn0051463	FlyBase
Telonis-Scott et al. (2013)	FBgn0051465	FlyBase
Telonis-Scott et al. (2013)	FBgn0051469	FlyBase
Telonis-Scott et al. (2013)	FBgn0051496	FlyBase
Telonis-Scott et al. (2013)	FBgn0051533	FlyBase
Telonis-Scott et al. (2013)	FBgn0051547	FlyBase
Telonis-Scott et al. (2013)	FBgn0051659	FlyBase
Telonis-Scott et al. (2013)	FBgn0051661	FlyBase
Telonis-Scott et al. (2013)	FBgn0051663	FlyBase
Telonis-Scott et al. (2013)	FBgn0051681	FlyBase
Telonis-Scott et al. (2013)	FBgn0051769	FlyBase
Telonis-Scott et al. (2013)	FBgn0051821	FlyBase
Telonis-Scott et al. (2013)	FBgn0051869	FlyBase
Telonis-Scott et al. (2013)	FBgn0051901	FlyBase
Telonis-Scott et al. (2013)	FBgn0051926	FlyBase
Telonis-Scott et al. (2013)	FBgn0051928	FlyBase
Telonis-Scott et al. (2013)	FBgn0051956	FlyBase
Telonis-Scott et al. (2013)	FBgn0051999	FlyBase
Telonis-Scott et al. (2013)	FBgn0052023	FlyBase
Telonis-Scott et al. (2013)	FBgn0052024	FlyBase
Telonis-Scott et al. (2013)	FBgn0052040	FlyBase
Telonis-Scott et al. (2013)	FBgn0052091	FlyBase
Telonis-Scott et al. (2013)	FBgn0052107	FlyBase
Telonis-Scott et al. (2013)	FBgn0052115	FlyBase
Telonis-Scott et al. (2013)	FBgn0052191	FlyBase
Telonis-Scott et al. (2013)	FBgn0052196	FlyBase
Telonis-Scott et al. (2013)	FBgn0052198	FlyBase
Telonis-Scott et al. (2013)	FBgn0052214	FlyBase
Telonis-Scott et al. (2013)	FBgn0052268	FlyBase
Telonis-Scott et al. (2013)	FBgn0052271	FlyBase
Telonis-Scott et al. (2013)	FBgn0052277	FlyBase
Telonis-Scott et al. (2013)	FBgn0052282	FlyBase
Telonis-Scott et al. (2013)	FBgn0052302	FlyBase
Telonis-Scott et al. (2013)	FBgn0052304	FlyBase
Telonis-Scott et al. (2013)	FBgn0052311	FlyBase
Telonis-Scott et al. (2013)	FBgn0052368	FlyBase
Telonis-Scott et al. (2013)	FBgn0052391	FlyBase
Telonis-Scott et al. (2013)	FBgn0052407	FlyBase
Telonis-Scott et al. (2013)	FBgn0052476	FlyBase
Telonis-Scott et al. (2013)	FBgn0052483	FlyBase
Telonis-Scott et al. (2013)	FBgn0052485	FlyBase
Telonis-Scott et al. (2013)	FBgn0052523	FlyBase
Telonis-Scott et al. (2013)	FBgn0052602	FlyBase
Telonis-Scott et al. (2013)	FBgn0052642	FlyBase
Telonis-Scott et al. (2013)	FBgn0052644	FlyBase
Telonis-Scott et al. (2013)	FBgn0052656	FlyBase
Telonis-Scott et al. (2013)	FBgn0052667	FlyBase
Telonis-Scott et al. (2013)	FBgn0052698	FlyBase
Telonis-Scott et al. (2013)	FBgn0052702	FlyBase
Telonis-Scott et al. (2013)	FBgn0052845	FlyBase
Telonis-Scott et al. (2013)	FBgn0052984	FlyBase
Telonis-Scott et al. (2013)	FBgn0053092	FlyBase
Telonis-Scott et al. (2013)	FBgn0053110	FlyBase
Telonis-Scott et al. (2013)	FBgn0053127	FlyBase
Telonis-Scott et al. (2013)	FBgn0053128	FlyBase
Telonis-Scott et al. (2013)	FBgn0053159	FlyBase
Telonis-Scott et al. (2013)	FBgn0053160	FlyBase
Telonis-Scott et al. (2013)	FBgn0053178	FlyBase
Telonis-Scott et al. (2013)	FBgn0053258	FlyBase
Telonis-Scott et al. (2013)	FBgn0053260	FlyBase
Telonis-Scott et al. (2013)	FBgn0053299	FlyBase
Telonis-Scott et al. (2013)	FBgn0053329	FlyBase
Telonis-Scott et al. (2013)	FBgn0053346	FlyBase
Telonis-Scott et al. (2013)	FBgn0053493	FlyBase
Telonis-Scott et al. (2013)	FBgn0053511	FlyBase
Telonis-Scott et al. (2013)	FBgn0053514	FlyBase
Telonis-Scott et al. (2013)	FBgn0053519	FlyBase
Telonis-Scott et al. (2013)	FBgn0053532	FlyBase
Telonis-Scott et al. (2013)	FBgn0053533	FlyBase
Telonis-Scott et al. (2013)	FBgn0053966	FlyBase
Telonis-Scott et al. (2013)	FBgn0053970	FlyBase
Telonis-Scott et al. (2013)	FBgn0054002	FlyBase
Telonis-Scott et al. (2013)	FBgn0054003	FlyBase
Telonis-Scott et al. (2013)	FBgn0054026	FlyBase
Telonis-Scott et al. (2013)	FBgn0054054	FlyBase
Telonis-Scott et al. (2013)	FBgn0060296	FlyBase
Telonis-Scott et al. (2013)	FBgn0062412	FlyBase
Telonis-Scott et al. (2013)	FBgn0062961	FlyBase
Telonis-Scott et al. (2013)	FBgn0062978	FlyBase
Telonis-Scott et al. (2013)	FBgn0063491	FlyBase
Telonis-Scott et al. (2013)	FBgn0063493	FlyBase
Telonis-Scott et al. (2013)	FBgn0063496	FlyBase
Telonis-Scott et al. (2013)	FBgn0063497	FlyBase
Telonis-Scott et al. (2013)	FBgn0065032	FlyBase
Telonis-Scott et al. (2013)	FBgn0065095	FlyBase
Telonis-Scott et al. (2013)	FBgn0066292	FlyBase
Telonis-Scott et al. (2013)	FBgn0067905	FlyBase
Telonis-Scott et al. (2013)	FBgn0069056	FlyBase
Telonis-Scott et al. (2013)	FBgn0069969	FlyBase
Telonis-Scott et al. (2013)	FBgn0082998	FlyBase
Telonis-Scott et al. (2013)	FBgn0083936	FlyBase
Telonis-Scott et al. (2013)	FBgn0085190	FlyBase
Telonis-Scott et al. (2013)	FBgn0085227	FlyBase
Telonis-Scott et al. (2013)	FBgn0085313	FlyBase
Telonis-Scott et al. (2013)	FBgn0085320	FlyBase
Telonis-Scott et al. (2013)	FBgn0085360	FlyBase
Telonis-Scott et al. (2013)	FBgn0085362	FlyBase
Telonis-Scott et al. (2013)	FBgn0085421	FlyBase
Telonis-Scott et al. (2013)	FBgn0085428	FlyBase
Telonis-Scott et al. (2013)	FBgn0085455	FlyBase
Telonis-Scott et al. (2013)	FBgn0085461	FlyBase
Telonis-Scott et al. (2013)	FBgn0085475	FlyBase
Telonis-Scott et al. (2013)	FBgn0086265	FlyBase
Telonis-Scott et al. (2013)	FBgn0086266	FlyBase
Telonis-Scott et al. (2013)	FBgn0086346	FlyBase
Telonis-Scott et al. (2013)	FBgn0086691	FlyBase
Telonis-Scott et al. (2013)	FBgn0086708	FlyBase
Telonis-Scott et al. (2013)	FBgn0086901	FlyBase
Telonis-Scott et al. (2013)	FBgn0086906	FlyBase
Telonis-Scott et al. (2013)	FBgn0086909	FlyBase
Telonis-Scott et al. (2013)	FBgn0087002	FlyBase
Telonis-Scott et al. (2013)	FBgn0087011	FlyBase
Telonis-Scott et al. (2013)	FBgn0250757	FlyBase
Telonis-Scott et al. (2013)	FBgn0250788	FlyBase
Telonis-Scott et al. (2013)	FBgn0250815	FlyBase
Telonis-Scott et al. (2013)	FBgn0250871	FlyBase
Telonis-Scott et al. (2013)	FBgn0259111	FlyBase
Telonis-Scott et al. (2013)	FBgn0259140	FlyBase
Telonis-Scott et al. (2013)	FBgn0259167	FlyBase
Telonis-Scott et al. (2013)	FBgn0259216	FlyBase
Telonis-Scott et al. (2013)	FBgn0259237	FlyBase
Telonis-Scott et al. (2013)	FBgn0259715	FlyBase
Telonis-Scott et al. (2013)	FBgn0259716	FlyBase
Telonis-Scott et al. (2013)	FBgn0259736	FlyBase
Telonis-Scott et al. (2013)	FBgn0259740	FlyBase
Telonis-Scott et al. (2013)	FBgn0259821	FlyBase
Telonis-Scott et al. (2013)	FBgn0259840	FlyBase
Telonis-Scott et al. (2013)	FBgn0259845	FlyBase
Telonis-Scott et al. (2013)	FBgn0259849	FlyBase
Telonis-Scott et al. (2013)	FBgn0259896	FlyBase
Telonis-Scott et al. (2013)	FBgn0259998	FlyBase
Telonis-Scott et al. (2013)	FBgn0260004	FlyBase
Telonis-Scott et al. (2013)	FBgn0260474	FlyBase
Telonis-Scott et al. (2013)	FBgn0260477	FlyBase
Telonis-Scott et al. (2013)	FBgn0260657	FlyBase
Telonis-Scott et al. (2013)	FBgn0260741	FlyBase
Telonis-Scott et al. (2013)	FBgn0260942	FlyBase
Telonis-Scott et al. (2013)	FBgn0261113	FlyBase
Telonis-Scott et al. (2013)	FBgn0261274	FlyBase
Telonis-Scott et al. (2013)	FBgn0261548	FlyBase
Telonis-Scott et al. (2013)	FBgn0261552	FlyBase
Telonis-Scott et al. (2013)	FBgn0261560	FlyBase
Telonis-Scott et al. (2013)	FBgn0261565	FlyBase
Telonis-Scott et al. (2013)	FBgn0261575	FlyBase
Telonis-Scott et al. (2013)	FBgn0261675	FlyBase
Telonis-Scott et al. (2013)	FBgn0261682	FlyBase
Telonis-Scott et al. (2013)	FBgn0261800	FlyBase
Telonis-Scott et al. (2013)	FBgn0261955	FlyBase
Telonis-Scott et al. (2013)	FBgn0261989	FlyBase
Telonis-Scott et al. (2013)	FBgn0262008	FlyBase
Telonis-Scott et al. (2013)	FBgn0262057	FlyBase
Telonis-Scott et al. (2013)	FBgn0262160	FlyBase
Telonis-Scott et al. (2013)	FBgn0262509	FlyBase
Telonis-Scott et al. (2013)	FBgn0262579	FlyBase
Telonis-Scott et al. (2013)	FBgn0262624	FlyBase
Telonis-Scott et al. (2013)	FBgn0262870	FlyBase
Telonis-Scott et al. (2013)	FBgn0263106	FlyBase
Telonis-Scott et al. (2013)	FBgn0263120	FlyBase
Telonis-Scott et al. (2013)	FBgn0263199	FlyBase
Telonis-Scott et al. (2013)	FBgn0263260	FlyBase
Telonis-Scott et al. (2013)	FBgn0263316	FlyBase
Telonis-Scott et al. (2013)	FBgn0263390	FlyBase
Telonis-Scott et al. (2013)	FBgn0264253	FlyBase
Telonis-Scott et al. (2013)	FBgn0264255	FlyBase
Telonis-Scott et al. (2013)	FBgn0264490	FlyBase
Telonis-Scott et al. (2013)	FBgn0264494	FlyBase
Telonis-Scott et al. (2013)	FBgn0264695	FlyBase
Telonis-Scott et al. (2013)	FBgn0264776	FlyBase
Telonis-Scott et al. (2013)	FBgn0264845	FlyBase
Telonis-Scott et al. (2013)	FBgn0264894	FlyBase
Telonis-Scott et al. (2013)	FBgn0264975	FlyBase
Telonis-Scott et al. (2013)	FBgn0265048	FlyBase
Telonis-Scott et al. (2013)	FBgn0265052	FlyBase
Telonis-Scott et al. (2013)	FBgn0265082	FlyBase
Telonis-Scott et al. (2013)	FBgn0265186	FlyBase
Telonis-Scott et al. (2013)	FBgn0265268	FlyBase
Telonis-Scott et al. (2013)	FBgn0265726	FlyBase
Telonis-Scott et al. (2013)	FBgn0265991	FlyBase
Telonis-Scott et al. (2013)	FBgn0266369	FlyBase
Telonis-Scott et al. (2013)	FBgn0266431	FlyBase
Telonis-Scott et al. (2013)	FBgn0266758	FlyBase
Telonis-Scott et al. (2013)	FBgn0267339	FlyBase
Telonis-Scott et al. (2013)	FBgn0267348	FlyBase
Telonis-Scott et al. (2013)	FBgn0267408	FlyBase
Telonis-Scott et al. (2013)	FBgn0267449	FlyBase
Telonis-Scott et al. (2013)	FBgn0267911	FlyBase
Telonis-Scott et al. (2013)	FBgn0283427	FlyBase
Telonis-Scott et al. (2013)	FBgn0283461	FlyBase
Telonis-Scott et al. (2013)	FBgn0283480	FlyBase
Chen et al. (2015a)	FBgn0000008	FlyBase
Chen et al. (2015a)	FBgn0000014	FlyBase
Chen et al. (2015a)	FBgn0000015	FlyBase
Chen et al. (2015a)	FBgn0000017	FlyBase
Chen et al. (2015a)	FBgn0000018	FlyBase
Chen et al. (2015a)	FBgn0000024	FlyBase
Chen et al. (2015a)	FBgn0000032	FlyBase
Chen et al. (2015a)	FBgn0000036	FlyBase
Chen et al. (2015a)	FBgn0000037	FlyBase
Chen et al. (2015a)	FBgn0000038	FlyBase
Chen et al. (2015a)	FBgn0000039	FlyBase
Chen et al. (2015a)	FBgn0000044	FlyBase
Chen et al. (2015a)	FBgn0000045	FlyBase
Chen et al. (2015a)	FBgn0000046	FlyBase
Chen et al. (2015a)	FBgn0000047	FlyBase
Chen et al. (2015a)	FBgn0000052	FlyBase
Chen et al. (2015a)	FBgn0000053	FlyBase
Chen et al. (2015a)	FBgn0000054	FlyBase
Chen et al. (2015a)	FBgn0000057	FlyBase
Chen et al. (2015a)	FBgn0000063	FlyBase
Chen et al. (2015a)	FBgn0000064	FlyBase
Chen et al. (2015a)	FBgn0000075	FlyBase
Chen et al. (2015a)	FBgn0000077	FlyBase
Chen et al. (2015a)	FBgn0000078	FlyBase
Chen et al. (2015a)	FBgn0000079	FlyBase
Chen et al. (2015a)	FBgn0000083	FlyBase
Chen et al. (2015a)	FBgn0000084	FlyBase
Chen et al. (2015a)	FBgn0000092	FlyBase
Chen et al. (2015a)	FBgn0000097	FlyBase
Chen et al. (2015a)	FBgn0000100	FlyBase
Chen et al. (2015a)	FBgn0000108	FlyBase
Chen et al. (2015a)	FBgn0000109	FlyBase
Chen et al. (2015a)	FBgn0000114	FlyBase
Chen et al. (2015a)	FBgn0000115	FlyBase
Chen et al. (2015a)	FBgn0000116	FlyBase
Chen et al. (2015a)	FBgn0000117	FlyBase
Chen et al. (2015a)	FBgn0000119	FlyBase
Chen et al. (2015a)	FBgn0000120	FlyBase
Chen et al. (2015a)	FBgn0000121	FlyBase
Chen et al. (2015a)	FBgn0000139	FlyBase
Chen et al. (2015a)	FBgn0000140	FlyBase
Chen et al. (2015a)	FBgn0000146	FlyBase
Chen et al. (2015a)	FBgn0000147	FlyBase
Chen et al. (2015a)	FBgn0000150	FlyBase
Chen et al. (2015a)	FBgn0000153	FlyBase
Chen et al. (2015a)	FBgn0000157	FlyBase
Chen et al. (2015a)	FBgn0000158	FlyBase
Chen et al. (2015a)	FBgn0000163	FlyBase
Chen et al. (2015a)	FBgn0000166	FlyBase
Chen et al. (2015a)	FBgn0000173	FlyBase
Chen et al. (2015a)	FBgn0000179	FlyBase
Chen et al. (2015a)	FBgn0000180	FlyBase
Chen et al. (2015a)	FBgn0000181	FlyBase
Chen et al. (2015a)	FBgn0000182	FlyBase
Chen et al. (2015a)	FBgn0000183	FlyBase
Chen et al. (2015a)	FBgn0000206	FlyBase
Chen et al. (2015a)	FBgn0000212	FlyBase
Chen et al. (2015a)	FBgn0000221	FlyBase
Chen et al. (2015a)	FBgn0000228	FlyBase
Chen et al. (2015a)	FBgn0000229	FlyBase
Chen et al. (2015a)	FBgn0000233	FlyBase
Chen et al. (2015a)	FBgn0000241	FlyBase
Chen et al. (2015a)	FBgn0000244	FlyBase
Chen et al. (2015a)	FBgn0000246	FlyBase
Chen et al. (2015a)	FBgn0000247	FlyBase
Chen et al. (2015a)	FBgn0000251	FlyBase
Chen et al. (2015a)	FBgn0000253	FlyBase
Chen et al. (2015a)	FBgn0000256	FlyBase
Chen et al. (2015a)	FBgn0000257	FlyBase
Chen et al. (2015a)	FBgn0000259	FlyBase
Chen et al. (2015a)	FBgn0000261	FlyBase
Chen et al. (2015a)	FBgn0000273	FlyBase
Chen et al. (2015a)	FBgn0000274	FlyBase
Chen et al. (2015a)	FBgn0000276	FlyBase
Chen et al. (2015a)	FBgn0000279	FlyBase
Chen et al. (2015a)	FBgn0000286	FlyBase
Chen et al. (2015a)	FBgn0000287	FlyBase
Chen et al. (2015a)	FBgn0000299	FlyBase
Chen et al. (2015a)	FBgn0000303	FlyBase
Chen et al. (2015a)	FBgn0000308	FlyBase
Chen et al. (2015a)	FBgn0000316	FlyBase
Chen et al. (2015a)	FBgn0000317	FlyBase
Chen et al. (2015a)	FBgn0000318	FlyBase
Chen et al. (2015a)	FBgn0000319	FlyBase
Chen et al. (2015a)	FBgn0000320	FlyBase
Chen et al. (2015a)	FBgn0000330	FlyBase
Chen et al. (2015a)	FBgn0000339	FlyBase
Chen et al. (2015a)	FBgn0000346	FlyBase
Chen et al. (2015a)	FBgn0000351	FlyBase
Chen et al. (2015a)	FBgn0000352	FlyBase
Chen et al. (2015a)	FBgn0000355	FlyBase
Chen et al. (2015a)	FBgn0000356	FlyBase
Chen et al. (2015a)	FBgn0000357	FlyBase
Chen et al. (2015a)	FBgn0000358	FlyBase
Chen et al. (2015a)	FBgn0000359	FlyBase
Chen et al. (2015a)	FBgn0000360	FlyBase
Chen et al. (2015a)	FBgn0000376	FlyBase
Chen et al. (2015a)	FBgn0000382	FlyBase
Chen et al. (2015a)	FBgn0000384	FlyBase
Chen et al. (2015a)	FBgn0000395	FlyBase
Chen et al. (2015a)	FBgn0000404	FlyBase
Chen et al. (2015a)	FBgn0000405	FlyBase
Chen et al. (2015a)	FBgn0000406	FlyBase
Chen et al. (2015a)	FBgn0000409	FlyBase
Chen et al. (2015a)	FBgn0000411	FlyBase
Chen et al. (2015a)	FBgn0000412	FlyBase
Chen et al. (2015a)	FBgn0000414	FlyBase
Chen et al. (2015a)	FBgn0000416	FlyBase
Chen et al. (2015a)	FBgn0000422	FlyBase
Chen et al. (2015a)	FBgn0000426	FlyBase
Chen et al. (2015a)	FBgn0000427	FlyBase
Chen et al. (2015a)	FBgn0000439	FlyBase
Chen et al. (2015a)	FBgn0000442	FlyBase
Chen et al. (2015a)	FBgn0000448	FlyBase
Chen et al. (2015a)	FBgn0000449	FlyBase
Chen et al. (2015a)	FBgn0000451	FlyBase
Chen et al. (2015a)	FBgn0000454	FlyBase
Chen et al. (2015a)	FBgn0000455	FlyBase
Chen et al. (2015a)	FBgn0000459	FlyBase
Chen et al. (2015a)	FBgn0000464	FlyBase
Chen et al. (2015a)	FBgn0000489	FlyBase
Chen et al. (2015a)	FBgn0000490	FlyBase
Chen et al. (2015a)	FBgn0000492	FlyBase
Chen et al. (2015a)	FBgn0000497	FlyBase
Chen et al. (2015a)	FBgn0000499	FlyBase
Chen et al. (2015a)	FBgn0000500	FlyBase
Chen et al. (2015a)	FBgn0000504	FlyBase
Chen et al. (2015a)	FBgn0000520	FlyBase
Chen et al. (2015a)	FBgn0000524	FlyBase
Chen et al. (2015a)	FBgn0000527	FlyBase
Chen et al. (2015a)	FBgn0000529	FlyBase
Chen et al. (2015a)	FBgn0000535	FlyBase
Chen et al. (2015a)	FBgn0000536	FlyBase
Chen et al. (2015a)	FBgn0000542	FlyBase
Chen et al. (2015a)	FBgn0000543	FlyBase
Chen et al. (2015a)	FBgn0000546	FlyBase
Chen et al. (2015a)	FBgn0000557	FlyBase
Chen et al. (2015a)	FBgn0000559	FlyBase
Chen et al. (2015a)	FBgn0000560	FlyBase
Chen et al. (2015a)	FBgn0000565	FlyBase
Chen et al. (2015a)	FBgn0000567	FlyBase
Chen et al. (2015a)	FBgn0000568	FlyBase
Chen et al. (2015a)	FBgn0000575	FlyBase
Chen et al. (2015a)	FBgn0000576	FlyBase
Chen et al. (2015a)	FBgn0000578	FlyBase
Chen et al. (2015a)	FBgn0000579	FlyBase
Chen et al. (2015a)	FBgn0000592	FlyBase
Chen et al. (2015a)	FBgn0000594	FlyBase
Chen et al. (2015a)	FBgn0000611	FlyBase
Chen et al. (2015a)	FBgn0000617	FlyBase
Chen et al. (2015a)	FBgn0000618	FlyBase
Chen et al. (2015a)	FBgn0000625	FlyBase
Chen et al. (2015a)	FBgn0000633	FlyBase
Chen et al. (2015a)	FBgn0000635	FlyBase
Chen et al. (2015a)	FBgn0000636	FlyBase
Chen et al. (2015a)	FBgn0000644	FlyBase
Chen et al. (2015a)	FBgn0000658	FlyBase
Chen et al. (2015a)	FBgn0000659	FlyBase
Chen et al. (2015a)	FBgn0000667	FlyBase
Chen et al. (2015a)	FBgn0000709	FlyBase
Chen et al. (2015a)	FBgn0000711	FlyBase
Chen et al. (2015a)	FBgn0000715	FlyBase
Chen et al. (2015a)	FBgn0000719	FlyBase
Chen et al. (2015a)	FBgn0000723	FlyBase
Chen et al. (2015a)	FBgn0000808	FlyBase
Chen et al. (2015a)	FBgn0000810	FlyBase
Chen et al. (2015a)	FBgn0000826	FlyBase
Chen et al. (2015a)	FBgn0000927	FlyBase
Chen et al. (2015a)	FBgn0000928	FlyBase
Chen et al. (2015a)	FBgn0000964	FlyBase
Chen et al. (2015a)	FBgn0000996	FlyBase
Chen et al. (2015a)	FBgn0001075	FlyBase
Chen et al. (2015a)	FBgn0001078	FlyBase
Chen et al. (2015a)	FBgn0001083	FlyBase
Chen et al. (2015a)	FBgn0001084	FlyBase
Chen et al. (2015a)	FBgn0001085	FlyBase
Chen et al. (2015a)	FBgn0001086	FlyBase
Chen et al. (2015a)	FBgn0001089	FlyBase
Chen et al. (2015a)	FBgn0001090	FlyBase
Chen et al. (2015a)	FBgn0001091	FlyBase
Chen et al. (2015a)	FBgn0001092	FlyBase
Chen et al. (2015a)	FBgn0001098	FlyBase
Chen et al. (2015a)	FBgn0001099	FlyBase
Chen et al. (2015a)	FBgn0001104	FlyBase
Chen et al. (2015a)	FBgn0001105	FlyBase
Chen et al. (2015a)	FBgn0001112	FlyBase
Chen et al. (2015a)	FBgn0001114	FlyBase
Chen et al. (2015a)	FBgn0001120	FlyBase
Chen et al. (2015a)	FBgn0001122	FlyBase
Chen et al. (2015a)	FBgn0001123	FlyBase
Chen et al. (2015a)	FBgn0001125	FlyBase
Chen et al. (2015a)	FBgn0001128	FlyBase
Chen et al. (2015a)	FBgn0001133	FlyBase
Chen et al. (2015a)	FBgn0001134	FlyBase
Chen et al. (2015a)	FBgn0001137	FlyBase
Chen et al. (2015a)	FBgn0001138	FlyBase
Chen et al. (2015a)	FBgn0001139	FlyBase
Chen et al. (2015a)	FBgn0001145	FlyBase
Chen et al. (2015a)	FBgn0001147	FlyBase
Chen et al. (2015a)	FBgn0001149	FlyBase
Chen et al. (2015a)	FBgn0001150	FlyBase
Chen et al. (2015a)	FBgn0001168	FlyBase
Chen et al. (2015a)	FBgn0001185	FlyBase
Chen et al. (2015a)	FBgn0001186	FlyBase
Chen et al. (2015a)	FBgn0001187	FlyBase
Chen et al. (2015a)	FBgn0001189	FlyBase
Chen et al. (2015a)	FBgn0001197	FlyBase
Chen et al. (2015a)	FBgn0001202	FlyBase
Chen et al. (2015a)	FBgn0001206	FlyBase
Chen et al. (2015a)	FBgn0001208	FlyBase
Chen et al. (2015a)	FBgn0001215	FlyBase
Chen et al. (2015a)	FBgn0001216	FlyBase
Chen et al. (2015a)	FBgn0001217	FlyBase
Chen et al. (2015a)	FBgn0001220	FlyBase
Chen et al. (2015a)	FBgn0001222	FlyBase
Chen et al. (2015a)	FBgn0001224	FlyBase
Chen et al. (2015a)	FBgn0001225	FlyBase
Chen et al. (2015a)	FBgn0001226	FlyBase
Chen et al. (2015a)	FBgn0001227	FlyBase
Chen et al. (2015a)	FBgn0001229	FlyBase
Chen et al. (2015a)	FBgn0001230	FlyBase
Chen et al. (2015a)	FBgn0001234	FlyBase
Chen et al. (2015a)	FBgn0001235	FlyBase
Chen et al. (2015a)	FBgn0001247	FlyBase
Chen et al. (2015a)	FBgn0001248	FlyBase
Chen et al. (2015a)	FBgn0001250	FlyBase
Chen et al. (2015a)	FBgn0001257	FlyBase
Chen et al. (2015a)	FBgn0001258	FlyBase
Chen et al. (2015a)	FBgn0001259	FlyBase
Chen et al. (2015a)	FBgn0001263	FlyBase
Chen et al. (2015a)	FBgn0001269	FlyBase
Chen et al. (2015a)	FBgn0001276	FlyBase
Chen et al. (2015a)	FBgn0001280	FlyBase
Chen et al. (2015a)	FBgn0001291	FlyBase
Chen et al. (2015a)	FBgn0001296	FlyBase
Chen et al. (2015a)	FBgn0001297	FlyBase
Chen et al. (2015a)	FBgn0001301	FlyBase
Chen et al. (2015a)	FBgn0001308	FlyBase
Chen et al. (2015a)	FBgn0001311	FlyBase
Chen et al. (2015a)	FBgn0001316	FlyBase
Chen et al. (2015a)	FBgn0001320	FlyBase
Chen et al. (2015a)	FBgn0001321	FlyBase
Chen et al. (2015a)	FBgn0001323	FlyBase
Chen et al. (2015a)	FBgn0001324	FlyBase
Chen et al. (2015a)	FBgn0001325	FlyBase
Chen et al. (2015a)	FBgn0001330	FlyBase
Chen et al. (2015a)	FBgn0001341	FlyBase
Chen et al. (2015a)	FBgn0001491	FlyBase
Chen et al. (2015a)	FBgn0001565	FlyBase
Chen et al. (2015a)	FBgn0001624	FlyBase
Chen et al. (2015a)	FBgn0001941	FlyBase
Chen et al. (2015a)	FBgn0001942	FlyBase
Chen et al. (2015a)	FBgn0001961	FlyBase
Chen et al. (2015a)	FBgn0001965	FlyBase
Chen et al. (2015a)	FBgn0001970	FlyBase
Chen et al. (2015a)	FBgn0001974	FlyBase
Chen et al. (2015a)	FBgn0001977	FlyBase
Chen et al. (2015a)	FBgn0001978	FlyBase
Chen et al. (2015a)	FBgn0001986	FlyBase
Chen et al. (2015a)	FBgn0001989	FlyBase
Chen et al. (2015a)	FBgn0001990	FlyBase
Chen et al. (2015a)	FBgn0001991	FlyBase
Chen et al. (2015a)	FBgn0001995	FlyBase
Chen et al. (2015a)	FBgn0002021	FlyBase
Chen et al. (2015a)	FBgn0002022	FlyBase
Chen et al. (2015a)	FBgn0002023	FlyBase
Chen et al. (2015a)	FBgn0002031	FlyBase
Chen et al. (2015a)	FBgn0002044	FlyBase
Chen et al. (2015a)	FBgn0002069	FlyBase
Chen et al. (2015a)	FBgn0002121	FlyBase
Chen et al. (2015a)	FBgn0002174	FlyBase
Chen et al. (2015a)	FBgn0002283	FlyBase
Chen et al. (2015a)	FBgn0002284	FlyBase
Chen et al. (2015a)	FBgn0002306	FlyBase
Chen et al. (2015a)	FBgn0002354	FlyBase
Chen et al. (2015a)	FBgn0002413	FlyBase
Chen et al. (2015a)	FBgn0002431	FlyBase
Chen et al. (2015a)	FBgn0002441	FlyBase
Chen et al. (2015a)	FBgn0002466	FlyBase
Chen et al. (2015a)	FBgn0002521	FlyBase
Chen et al. (2015a)	FBgn0002524	FlyBase
Chen et al. (2015a)	FBgn0002525	FlyBase
Chen et al. (2015a)	FBgn0002526	FlyBase
Chen et al. (2015a)	FBgn0002542	FlyBase
Chen et al. (2015a)	FBgn0002543	FlyBase
Chen et al. (2015a)	FBgn0002563	FlyBase
Chen et al. (2015a)	FBgn0002564	FlyBase
Chen et al. (2015a)	FBgn0002565	FlyBase
Chen et al. (2015a)	FBgn0002566	FlyBase
Chen et al. (2015a)	FBgn0002571	FlyBase
Chen et al. (2015a)	FBgn0002573	FlyBase
Chen et al. (2015a)	FBgn0002576	FlyBase
Chen et al. (2015a)	FBgn0002577	FlyBase
Chen et al. (2015a)	FBgn0002578	FlyBase
Chen et al. (2015a)	FBgn0002579	FlyBase
Chen et al. (2015a)	FBgn0002592	FlyBase
Chen et al. (2015a)	FBgn0002607	FlyBase
Chen et al. (2015a)	FBgn0002622	FlyBase
Chen et al. (2015a)	FBgn0002626	FlyBase
Chen et al. (2015a)	FBgn0002638	FlyBase
Chen et al. (2015a)	FBgn0002641	FlyBase
Chen et al. (2015a)	FBgn0002643	FlyBase
Chen et al. (2015a)	FBgn0002645	FlyBase
Chen et al. (2015a)	FBgn0002673	FlyBase
Chen et al. (2015a)	FBgn0002707	FlyBase
Chen et al. (2015a)	FBgn0002709	FlyBase
Chen et al. (2015a)	FBgn0002715	FlyBase
Chen et al. (2015a)	FBgn0002719	FlyBase
Chen et al. (2015a)	FBgn0002723	FlyBase
Chen et al. (2015a)	FBgn0002733	FlyBase
Chen et al. (2015a)	FBgn0002736	FlyBase
Chen et al. (2015a)	FBgn0002772	FlyBase
Chen et al. (2015a)	FBgn0002773	FlyBase
Chen et al. (2015a)	FBgn0002774	FlyBase
Chen et al. (2015a)	FBgn0002775	FlyBase
Chen et al. (2015a)	FBgn0002778	FlyBase
Chen et al. (2015a)	FBgn0002780	FlyBase
Chen et al. (2015a)	FBgn0002781	FlyBase
Chen et al. (2015a)	FBgn0002787	FlyBase
Chen et al. (2015a)	FBgn0002789	FlyBase
Chen et al. (2015a)	FBgn0002868	FlyBase
Chen et al. (2015a)	FBgn0002869	FlyBase
Chen et al. (2015a)	FBgn0002872	FlyBase
Chen et al. (2015a)	FBgn0002878	FlyBase
Chen et al. (2015a)	FBgn0002891	FlyBase
Chen et al. (2015a)	FBgn0002899	FlyBase
Chen et al. (2015a)	FBgn0002901	FlyBase
Chen et al. (2015a)	FBgn0002905	FlyBase
Chen et al. (2015a)	FBgn0002906	FlyBase
Chen et al. (2015a)	FBgn0002917	FlyBase
Chen et al. (2015a)	FBgn0002921	FlyBase
Chen et al. (2015a)	FBgn0002922	FlyBase
Chen et al. (2015a)	FBgn0002924	FlyBase
Chen et al. (2015a)	FBgn0002926	FlyBase
Chen et al. (2015a)	FBgn0002930	FlyBase
Chen et al. (2015a)	FBgn0002931	FlyBase
Chen et al. (2015a)	FBgn0002936	FlyBase
Chen et al. (2015a)	FBgn0002937	FlyBase
Chen et al. (2015a)	FBgn0002938	FlyBase
Chen et al. (2015a)	FBgn0002939	FlyBase
Chen et al. (2015a)	FBgn0002940	FlyBase
Chen et al. (2015a)	FBgn0002941	FlyBase
Chen et al. (2015a)	FBgn0002945	FlyBase
Chen et al. (2015a)	FBgn0002948	FlyBase
Chen et al. (2015a)	FBgn0002962	FlyBase
Chen et al. (2015a)	FBgn0002973	FlyBase
Chen et al. (2015a)	FBgn0002985	FlyBase
Chen et al. (2015a)	FBgn0002989	FlyBase
Chen et al. (2015a)	FBgn0003008	FlyBase
Chen et al. (2015a)	FBgn0003009	FlyBase
Chen et al. (2015a)	FBgn0003011	FlyBase
Chen et al. (2015a)	FBgn0003015	FlyBase
Chen et al. (2015a)	FBgn0003016	FlyBase
Chen et al. (2015a)	FBgn0003023	FlyBase
Chen et al. (2015a)	FBgn0003028	FlyBase
Chen et al. (2015a)	FBgn0003041	FlyBase
Chen et al. (2015a)	FBgn0003046	FlyBase
Chen et al. (2015a)	FBgn0003048	FlyBase
Chen et al. (2015a)	FBgn0003062	FlyBase
Chen et al. (2015a)	FBgn0003067	FlyBase
Chen et al. (2015a)	FBgn0003068	FlyBase
Chen et al. (2015a)	FBgn0003071	FlyBase
Chen et al. (2015a)	FBgn0003074	FlyBase
Chen et al. (2015a)	FBgn0003082	FlyBase
Chen et al. (2015a)	FBgn0003087	FlyBase
Chen et al. (2015a)	FBgn0003089	FlyBase
Chen et al. (2015a)	FBgn0003090	FlyBase
Chen et al. (2015a)	FBgn0003091	FlyBase
Chen et al. (2015a)	FBgn0003093	FlyBase
Chen et al. (2015a)	FBgn0003114	FlyBase
Chen et al. (2015a)	FBgn0003116	FlyBase
Chen et al. (2015a)	FBgn0003117	FlyBase
Chen et al. (2015a)	FBgn0003118	FlyBase
Chen et al. (2015a)	FBgn0003129	FlyBase
Chen et al. (2015a)	FBgn0003137	FlyBase
Chen et al. (2015a)	FBgn0003139	FlyBase
Chen et al. (2015a)	FBgn0003141	FlyBase
Chen et al. (2015a)	FBgn0003149	FlyBase
Chen et al. (2015a)	FBgn0003159	FlyBase
Chen et al. (2015a)	FBgn0003162	FlyBase
Chen et al. (2015a)	FBgn0003165	FlyBase
Chen et al. (2015a)	FBgn0003169	FlyBase
Chen et al. (2015a)	FBgn0003174	FlyBase
Chen et al. (2015a)	FBgn0003175	FlyBase
Chen et al. (2015a)	FBgn0003187	FlyBase
Chen et al. (2015a)	FBgn0003189	FlyBase
Chen et al. (2015a)	FBgn0003205	FlyBase
Chen et al. (2015a)	FBgn0003206	FlyBase
Chen et al. (2015a)	FBgn0003209	FlyBase
Chen et al. (2015a)	FBgn0003218	FlyBase
Chen et al. (2015a)	FBgn0003227	FlyBase
Chen et al. (2015a)	FBgn0003248	FlyBase
Chen et al. (2015a)	FBgn0003249	FlyBase
Chen et al. (2015a)	FBgn0003250	FlyBase
Chen et al. (2015a)	FBgn0003255	FlyBase
Chen et al. (2015a)	FBgn0003256	FlyBase
Chen et al. (2015a)	FBgn0003257	FlyBase
Chen et al. (2015a)	FBgn0003268	FlyBase
Chen et al. (2015a)	FBgn0003274	FlyBase
Chen et al. (2015a)	FBgn0003275	FlyBase
Chen et al. (2015a)	FBgn0003277	FlyBase
Chen et al. (2015a)	FBgn0003278	FlyBase
Chen et al. (2015a)	FBgn0003285	FlyBase
Chen et al. (2015a)	FBgn0003295	FlyBase
Chen et al. (2015a)	FBgn0003301	FlyBase
Chen et al. (2015a)	FBgn0003308	FlyBase
Chen et al. (2015a)	FBgn0003310	FlyBase
Chen et al. (2015a)	FBgn0003312	FlyBase
Chen et al. (2015a)	FBgn0003317	FlyBase
Chen et al. (2015a)	FBgn0003326	FlyBase
Chen et al. (2015a)	FBgn0003328	FlyBase
Chen et al. (2015a)	FBgn0003330	FlyBase
Chen et al. (2015a)	FBgn0003334	FlyBase
Chen et al. (2015a)	FBgn0003339	FlyBase
Chen et al. (2015a)	FBgn0003345	FlyBase
Chen et al. (2015a)	FBgn0003353	FlyBase
Chen et al. (2015a)	FBgn0003360	FlyBase
Chen et al. (2015a)	FBgn0003366	FlyBase
Chen et al. (2015a)	FBgn0003371	FlyBase
Chen et al. (2015a)	FBgn0003380	FlyBase
Chen et al. (2015a)	FBgn0003386	FlyBase
Chen et al. (2015a)	FBgn0003388	FlyBase
Chen et al. (2015a)	FBgn0003390	FlyBase
Chen et al. (2015a)	FBgn0003391	FlyBase
Chen et al. (2015a)	FBgn0003392	FlyBase
Chen et al. (2015a)	FBgn0003396	FlyBase
Chen et al. (2015a)	FBgn0003401	FlyBase
Chen et al. (2015a)	FBgn0003410	FlyBase
Chen et al. (2015a)	FBgn0003415	FlyBase
Chen et al. (2015a)	FBgn0003423	FlyBase
Chen et al. (2015a)	FBgn0003429	FlyBase
Chen et al. (2015a)	FBgn0003430	FlyBase
Chen et al. (2015a)	FBgn0003435	FlyBase
Chen et al. (2015a)	FBgn0003447	FlyBase
Chen et al. (2015a)	FBgn0003449	FlyBase
Chen et al. (2015a)	FBgn0003450	FlyBase
Chen et al. (2015a)	FBgn0003460	FlyBase
Chen et al. (2015a)	FBgn0003462	FlyBase
Chen et al. (2015a)	FBgn0003463	FlyBase
Chen et al. (2015a)	FBgn0003464	FlyBase
Chen et al. (2015a)	FBgn0003475	FlyBase
Chen et al. (2015a)	FBgn0003479	FlyBase
Chen et al. (2015a)	FBgn0003480	FlyBase
Chen et al. (2015a)	FBgn0003482	FlyBase
Chen et al. (2015a)	FBgn0003483	FlyBase
Chen et al. (2015a)	FBgn0003486	FlyBase
Chen et al. (2015a)	FBgn0003495	FlyBase
Chen et al. (2015a)	FBgn0003499	FlyBase
Chen et al. (2015a)	FBgn0003507	FlyBase
Chen et al. (2015a)	FBgn0003510	FlyBase
Chen et al. (2015a)	FBgn0003511	FlyBase
Chen et al. (2015a)	FBgn0003512	FlyBase
Chen et al. (2015a)	FBgn0003513	FlyBase
Chen et al. (2015a)	FBgn0003514	FlyBase
Chen et al. (2015a)	FBgn0003515	FlyBase
Chen et al. (2015a)	FBgn0003525	FlyBase
Chen et al. (2015a)	FBgn0003527	FlyBase
Chen et al. (2015a)	FBgn0003545	FlyBase
Chen et al. (2015a)	FBgn0003557	FlyBase
Chen et al. (2015a)	FBgn0003559	FlyBase
Chen et al. (2015a)	FBgn0003575	FlyBase
Chen et al. (2015a)	FBgn0003598	FlyBase
Chen et al. (2015a)	FBgn0003607	FlyBase
Chen et al. (2015a)	FBgn0003612	FlyBase
Chen et al. (2015a)	FBgn0003638	FlyBase
Chen et al. (2015a)	FBgn0003651	FlyBase
Chen et al. (2015a)	FBgn0003654	FlyBase
Chen et al. (2015a)	FBgn0003655	FlyBase
Chen et al. (2015a)	FBgn0003656	FlyBase
Chen et al. (2015a)	FBgn0003660	FlyBase
Chen et al. (2015a)	FBgn0003676	FlyBase
Chen et al. (2015a)	FBgn0003687	FlyBase
Chen et al. (2015a)	FBgn0003701	FlyBase
Chen et al. (2015a)	FBgn0003710	FlyBase
Chen et al. (2015a)	FBgn0003714	FlyBase
Chen et al. (2015a)	FBgn0003716	FlyBase
Chen et al. (2015a)	FBgn0003719	FlyBase
Chen et al. (2015a)	FBgn0003721	FlyBase
Chen et al. (2015a)	FBgn0003731	FlyBase
Chen et al. (2015a)	FBgn0003732	FlyBase
Chen et al. (2015a)	FBgn0003733	FlyBase
Chen et al. (2015a)	FBgn0003742	FlyBase
Chen et al. (2015a)	FBgn0003744	FlyBase
Chen et al. (2015a)	FBgn0003747	FlyBase
Chen et al. (2015a)	FBgn0003748	FlyBase
Chen et al. (2015a)	FBgn0003751	FlyBase
Chen et al. (2015a)	FBgn0003861	FlyBase
Chen et al. (2015a)	FBgn0003862	FlyBase
Chen et al. (2015a)	FBgn0003863	FlyBase
Chen et al. (2015a)	FBgn0003866	FlyBase
Chen et al. (2015a)	FBgn0003867	FlyBase
Chen et al. (2015a)	FBgn0003870	FlyBase
Chen et al. (2015a)	FBgn0003885	FlyBase
Chen et al. (2015a)	FBgn0003886	FlyBase
Chen et al. (2015a)	FBgn0003887	FlyBase
Chen et al. (2015a)	FBgn0003888	FlyBase
Chen et al. (2015a)	FBgn0003889	FlyBase
Chen et al. (2015a)	FBgn0003890	FlyBase
Chen et al. (2015a)	FBgn0003891	FlyBase
Chen et al. (2015a)	FBgn0003892	FlyBase
Chen et al. (2015a)	FBgn0003896	FlyBase
Chen et al. (2015a)	FBgn0003900	FlyBase
Chen et al. (2015a)	FBgn0003941	FlyBase
Chen et al. (2015a)	FBgn0003942	FlyBase
Chen et al. (2015a)	FBgn0003943	FlyBase
Chen et al. (2015a)	FBgn0003944	FlyBase
Chen et al. (2015a)	FBgn0003950	FlyBase
Chen et al. (2015a)	FBgn0003961	FlyBase
Chen et al. (2015a)	FBgn0003963	FlyBase
Chen et al. (2015a)	FBgn0003965	FlyBase
Chen et al. (2015a)	FBgn0003969	FlyBase
Chen et al. (2015a)	FBgn0003975	FlyBase
Chen et al. (2015a)	FBgn0003977	FlyBase
Chen et al. (2015a)	FBgn0003978	FlyBase
Chen et al. (2015a)	FBgn0003979	FlyBase
Chen et al. (2015a)	FBgn0003980	FlyBase
Chen et al. (2015a)	FBgn0003983	FlyBase
Chen et al. (2015a)	FBgn0003984	FlyBase
Chen et al. (2015a)	FBgn0003996	FlyBase
Chen et al. (2015a)	FBgn0003997	FlyBase
Chen et al. (2015a)	FBgn0004003	FlyBase
Chen et al. (2015a)	FBgn0004034	FlyBase
Chen et al. (2015a)	FBgn0004045	FlyBase
Chen et al. (2015a)	FBgn0004047	FlyBase
Chen et al. (2015a)	FBgn0004049	FlyBase
Chen et al. (2015a)	FBgn0004050	FlyBase
Chen et al. (2015a)	FBgn0004055	FlyBase
Chen et al. (2015a)	FBgn0004057	FlyBase
Chen et al. (2015a)	FBgn0004066	FlyBase
Chen et al. (2015a)	FBgn0004087	FlyBase
Chen et al. (2015a)	FBgn0004102	FlyBase
Chen et al. (2015a)	FBgn0004103	FlyBase
Chen et al. (2015a)	FBgn0004106	FlyBase
Chen et al. (2015a)	FBgn0004107	FlyBase
Chen et al. (2015a)	FBgn0004117	FlyBase
Chen et al. (2015a)	FBgn0004118	FlyBase
Chen et al. (2015a)	FBgn0004132	FlyBase
Chen et al. (2015a)	FBgn0004133	FlyBase
Chen et al. (2015a)	FBgn0004167	FlyBase
Chen et al. (2015a)	FBgn0004168	FlyBase
Chen et al. (2015a)	FBgn0004169	FlyBase
Chen et al. (2015a)	FBgn0004177	FlyBase
Chen et al. (2015a)	FBgn0004179	FlyBase
Chen et al. (2015a)	FBgn0004197	FlyBase
Chen et al. (2015a)	FBgn0004198	FlyBase
Chen et al. (2015a)	FBgn0004227	FlyBase
Chen et al. (2015a)	FBgn0004228	FlyBase
Chen et al. (2015a)	FBgn0004237	FlyBase
Chen et al. (2015a)	FBgn0004240	FlyBase
Chen et al. (2015a)	FBgn0004242	FlyBase
Chen et al. (2015a)	FBgn0004244	FlyBase
Chen et al. (2015a)	FBgn0004359	FlyBase
Chen et al. (2015a)	FBgn0004360	FlyBase
Chen et al. (2015a)	FBgn0004362	FlyBase
Chen et al. (2015a)	FBgn0004363	FlyBase
Chen et al. (2015a)	FBgn0004364	FlyBase
Chen et al. (2015a)	FBgn0004367	FlyBase
Chen et al. (2015a)	FBgn0004368	FlyBase
Chen et al. (2015a)	FBgn0004369	FlyBase
Chen et al. (2015a)	FBgn0004370	FlyBase
Chen et al. (2015a)	FBgn0004373	FlyBase
Chen et al. (2015a)	FBgn0004374	FlyBase
Chen et al. (2015a)	FBgn0004378	FlyBase
Chen et al. (2015a)	FBgn0004379	FlyBase
Chen et al. (2015a)	FBgn0004391	FlyBase
Chen et al. (2015a)	FBgn0004394	FlyBase
Chen et al. (2015a)	FBgn0004395	FlyBase
Chen et al. (2015a)	FBgn0004396	FlyBase
Chen et al. (2015a)	FBgn0004403	FlyBase
Chen et al. (2015a)	FBgn0004404	FlyBase
Chen et al. (2015a)	FBgn0004406	FlyBase
Chen et al. (2015a)	FBgn0004419	FlyBase
Chen et al. (2015a)	FBgn0004427	FlyBase
Chen et al. (2015a)	FBgn0004429	FlyBase
Chen et al. (2015a)	FBgn0004431	FlyBase
Chen et al. (2015a)	FBgn0004432	FlyBase
Chen et al. (2015a)	FBgn0004435	FlyBase
Chen et al. (2015a)	FBgn0004436	FlyBase
Chen et al. (2015a)	FBgn0004449	FlyBase
Chen et al. (2015a)	FBgn0004456	FlyBase
Chen et al. (2015a)	FBgn0004463	FlyBase
Chen et al. (2015a)	FBgn0004465	FlyBase
Chen et al. (2015a)	FBgn0004507	FlyBase
Chen et al. (2015a)	FBgn0004510	FlyBase
Chen et al. (2015a)	FBgn0004512	FlyBase
Chen et al. (2015a)	FBgn0004513	FlyBase
Chen et al. (2015a)	FBgn0004514	FlyBase
Chen et al. (2015a)	FBgn0004516	FlyBase
Chen et al. (2015a)	FBgn0004552	FlyBase
Chen et al. (2015a)	FBgn0004554	FlyBase
Chen et al. (2015a)	FBgn0004556	FlyBase
Chen et al. (2015a)	FBgn0004569	FlyBase
Chen et al. (2015a)	FBgn0004573	FlyBase
Chen et al. (2015a)	FBgn0004575	FlyBase
Chen et al. (2015a)	FBgn0004577	FlyBase
Chen et al. (2015a)	FBgn0004580	FlyBase
Chen et al. (2015a)	FBgn0004581	FlyBase
Chen et al. (2015a)	FBgn0004583	FlyBase
Chen et al. (2015a)	FBgn0004587	FlyBase
Chen et al. (2015a)	FBgn0004595	FlyBase
Chen et al. (2015a)	FBgn0004597	FlyBase
Chen et al. (2015a)	FBgn0004607	FlyBase
Chen et al. (2015a)	FBgn0004611	FlyBase
Chen et al. (2015a)	FBgn0004618	FlyBase
Chen et al. (2015a)	FBgn0004619	FlyBase
Chen et al. (2015a)	FBgn0004620	FlyBase
Chen et al. (2015a)	FBgn0004622	FlyBase
Chen et al. (2015a)	FBgn0004623	FlyBase
Chen et al. (2015a)	FBgn0004629	FlyBase
Chen et al. (2015a)	FBgn0004635	FlyBase
Chen et al. (2015a)	FBgn0004638	FlyBase
Chen et al. (2015a)	FBgn0004643	FlyBase
Chen et al. (2015a)	FBgn0004644	FlyBase
Chen et al. (2015a)	FBgn0004646	FlyBase
Chen et al. (2015a)	FBgn0004647	FlyBase
Chen et al. (2015a)	FBgn0004648	FlyBase
Chen et al. (2015a)	FBgn0004650	FlyBase
Chen et al. (2015a)	FBgn0004652	FlyBase
Chen et al. (2015a)	FBgn0004655	FlyBase
Chen et al. (2015a)	FBgn0004656	FlyBase
Chen et al. (2015a)	FBgn0004657	FlyBase
Chen et al. (2015a)	FBgn0004666	FlyBase
Chen et al. (2015a)	FBgn0004687	FlyBase
Chen et al. (2015a)	FBgn0004698	FlyBase
Chen et al. (2015a)	FBgn0004784	FlyBase
Chen et al. (2015a)	FBgn0004795	FlyBase
Chen et al. (2015a)	FBgn0004797	FlyBase
Chen et al. (2015a)	FBgn0004811	FlyBase
Chen et al. (2015a)	FBgn0004828	FlyBase
Chen et al. (2015a)	FBgn0004832	FlyBase
Chen et al. (2015a)	FBgn0004839	FlyBase
Chen et al. (2015a)	FBgn0004841	FlyBase
Chen et al. (2015a)	FBgn0004842	FlyBase
Chen et al. (2015a)	FBgn0004852	FlyBase
Chen et al. (2015a)	FBgn0004854	FlyBase
Chen et al. (2015a)	FBgn0004856	FlyBase
Chen et al. (2015a)	FBgn0004858	FlyBase
Chen et al. (2015a)	FBgn0004859	FlyBase
Chen et al. (2015a)	FBgn0004861	FlyBase
Chen et al. (2015a)	FBgn0004862	FlyBase
Chen et al. (2015a)	FBgn0004863	FlyBase
Chen et al. (2015a)	FBgn0004864	FlyBase
Chen et al. (2015a)	FBgn0004865	FlyBase
Chen et al. (2015a)	FBgn0004867	FlyBase
Chen et al. (2015a)	FBgn0004868	FlyBase
Chen et al. (2015a)	FBgn0004870	FlyBase
Chen et al. (2015a)	FBgn0004880	FlyBase
Chen et al. (2015a)	FBgn0004882	FlyBase
Chen et al. (2015a)	FBgn0004885	FlyBase
Chen et al. (2015a)	FBgn0004888	FlyBase
Chen et al. (2015a)	FBgn0004892	FlyBase
Chen et al. (2015a)	FBgn0004893	FlyBase
Chen et al. (2015a)	FBgn0004896	FlyBase
Chen et al. (2015a)	FBgn0004901	FlyBase
Chen et al. (2015a)	FBgn0004903	FlyBase
Chen et al. (2015a)	FBgn0004907	FlyBase
Chen et al. (2015a)	FBgn0004908	FlyBase
Chen et al. (2015a)	FBgn0004910	FlyBase
Chen et al. (2015a)	FBgn0004913	FlyBase
Chen et al. (2015a)	FBgn0004914	FlyBase
Chen et al. (2015a)	FBgn0004915	FlyBase
Chen et al. (2015a)	FBgn0004919	FlyBase
Chen et al. (2015a)	FBgn0004921	FlyBase
Chen et al. (2015a)	FBgn0004956	FlyBase
Chen et al. (2015a)	FBgn0004957	FlyBase
Chen et al. (2015a)	FBgn0004959	FlyBase
Chen et al. (2015a)	FBgn0005198	FlyBase
Chen et al. (2015a)	FBgn0005278	FlyBase
Chen et al. (2015a)	FBgn0005322	FlyBase
Chen et al. (2015a)	FBgn0005355	FlyBase
Chen et al. (2015a)	FBgn0005390	FlyBase
Chen et al. (2015a)	FBgn0005391	FlyBase
Chen et al. (2015a)	FBgn0005411	FlyBase
Chen et al. (2015a)	FBgn0005427	FlyBase
Chen et al. (2015a)	FBgn0005533	FlyBase
Chen et al. (2015a)	FBgn0005536	FlyBase
Chen et al. (2015a)	FBgn0005558	FlyBase
Chen et al. (2015a)	FBgn0005561	FlyBase
Chen et al. (2015a)	FBgn0005564	FlyBase
Chen et al. (2015a)	FBgn0005586	FlyBase
Chen et al. (2015a)	FBgn0005592	FlyBase
Chen et al. (2015a)	FBgn0005593	FlyBase
Chen et al. (2015a)	FBgn0005596	FlyBase
Chen et al. (2015a)	FBgn0005612	FlyBase
Chen et al. (2015a)	FBgn0005613	FlyBase
Chen et al. (2015a)	FBgn0005614	FlyBase
Chen et al. (2015a)	FBgn0005616	FlyBase
Chen et al. (2015a)	FBgn0005619	FlyBase
Chen et al. (2015a)	FBgn0005626	FlyBase
Chen et al. (2015a)	FBgn0005631	FlyBase
Chen et al. (2015a)	FBgn0005632	FlyBase
Chen et al. (2015a)	FBgn0005633	FlyBase
Chen et al. (2015a)	FBgn0005636	FlyBase
Chen et al. (2015a)	FBgn0005638	FlyBase
Chen et al. (2015a)	FBgn0005642	FlyBase
Chen et al. (2015a)	FBgn0005648	FlyBase
Chen et al. (2015a)	FBgn0005649	FlyBase
Chen et al. (2015a)	FBgn0005655	FlyBase
Chen et al. (2015a)	FBgn0005658	FlyBase
Chen et al. (2015a)	FBgn0005659	FlyBase
Chen et al. (2015a)	FBgn0005664	FlyBase
Chen et al. (2015a)	FBgn0005666	FlyBase
Chen et al. (2015a)	FBgn0005671	FlyBase
Chen et al. (2015a)	FBgn0005672	FlyBase
Chen et al. (2015a)	FBgn0005674	FlyBase
Chen et al. (2015a)	FBgn0005677	FlyBase
Chen et al. (2015a)	FBgn0005683	FlyBase
Chen et al. (2015a)	FBgn0005695	FlyBase
Chen et al. (2015a)	FBgn0005696	FlyBase
Chen et al. (2015a)	FBgn0005771	FlyBase
Chen et al. (2015a)	FBgn0005775	FlyBase
Chen et al. (2015a)	FBgn0005777	FlyBase
Chen et al. (2015a)	FBgn0008636	FlyBase
Chen et al. (2015a)	FBgn0008646	FlyBase
Chen et al. (2015a)	FBgn0008651	FlyBase
Chen et al. (2015a)	FBgn0010014	FlyBase
Chen et al. (2015a)	FBgn0010015	FlyBase
Chen et al. (2015a)	FBgn0010038	FlyBase
Chen et al. (2015a)	FBgn0010039	FlyBase
Chen et al. (2015a)	FBgn0010041	FlyBase
Chen et al. (2015a)	FBgn0010043	FlyBase
Chen et al. (2015a)	FBgn0010051	FlyBase
Chen et al. (2015a)	FBgn0010052	FlyBase
Chen et al. (2015a)	FBgn0010053	FlyBase
Chen et al. (2015a)	FBgn0010078	FlyBase
Chen et al. (2015a)	FBgn0010097	FlyBase
Chen et al. (2015a)	FBgn0010100	FlyBase
Chen et al. (2015a)	FBgn0010105	FlyBase
Chen et al. (2015a)	FBgn0010109	FlyBase
Chen et al. (2015a)	FBgn0010113	FlyBase
Chen et al. (2015a)	FBgn0010114	FlyBase
Chen et al. (2015a)	FBgn0010173	FlyBase
Chen et al. (2015a)	FBgn0010194	FlyBase
Chen et al. (2015a)	FBgn0010197	FlyBase
Chen et al. (2015a)	FBgn0010198	FlyBase
Chen et al. (2015a)	FBgn0010213	FlyBase
Chen et al. (2015a)	FBgn0010217	FlyBase
Chen et al. (2015a)	FBgn0010223	FlyBase
Chen et al. (2015a)	FBgn0010226	FlyBase
Chen et al. (2015a)	FBgn0010228	FlyBase
Chen et al. (2015a)	FBgn0010238	FlyBase
Chen et al. (2015a)	FBgn0010240	FlyBase
Chen et al. (2015a)	FBgn0010241	FlyBase
Chen et al. (2015a)	FBgn0010258	FlyBase
Chen et al. (2015a)	FBgn0010263	FlyBase
Chen et al. (2015a)	FBgn0010269	FlyBase
Chen et al. (2015a)	FBgn0010278	FlyBase
Chen et al. (2015a)	FBgn0010280	FlyBase
Chen et al. (2015a)	FBgn0010287	FlyBase
Chen et al. (2015a)	FBgn0010288	FlyBase
Chen et al. (2015a)	FBgn0010292	FlyBase
Chen et al. (2015a)	FBgn0010300	FlyBase
Chen et al. (2015a)	FBgn0010314	FlyBase
Chen et al. (2015a)	FBgn0010315	FlyBase
Chen et al. (2015a)	FBgn0010316	FlyBase
Chen et al. (2015a)	FBgn0010329	FlyBase
Chen et al. (2015a)	FBgn0010333	FlyBase
Chen et al. (2015a)	FBgn0010339	FlyBase
Chen et al. (2015a)	FBgn0010340	FlyBase
Chen et al. (2015a)	FBgn0010341	FlyBase
Chen et al. (2015a)	FBgn0010342	FlyBase
Chen et al. (2015a)	FBgn0010350	FlyBase
Chen et al. (2015a)	FBgn0010352	FlyBase
Chen et al. (2015a)	FBgn0010355	FlyBase
Chen et al. (2015a)	FBgn0010356	FlyBase
Chen et al. (2015a)	FBgn0010358	FlyBase
Chen et al. (2015a)	FBgn0010379	FlyBase
Chen et al. (2015a)	FBgn0010380	FlyBase
Chen et al. (2015a)	FBgn0010382	FlyBase
[truncated: 27,623 more rows]
