# Supplementary material for: Concerted genetic and transcriptomic shifts underlie adaptation to a latitudinal thermal gradient within a widespread mantis shrimp
Source: BMC Ecol Evol. 2025 Oct 17;25:109. doi: 10.1186/s12862-025-02452-1 (PMC12535113; doi:10.1186/s12862-025-02452-1)
Supplement: Supplementary file 2 — Supplementary Material 2: Table S2. Sequencing data and mapping rates of 51 individuals based on the reference transcriptome [file 12862_2025_2452_MOESM2_ESM.xls]

## Sheet: all.reads_info
Sample	RawReads	RawData(bp)	BF_Q20(%)	BF_Q30(%)	BF_GC(%)	CleanReads	CleanData(bp)	AF_Q20(%)	AF_Q30(%)	AF_GC(%)
ZS2	39983740	5997561000	0.9696	0.928	0.4734	37936974	5647194707	0.9802	0.942	0.4542
ZS4	46655450	6998317500	0.9708	0.9231	0.4482	46057022	6877864996	0.9741	0.9272	0.4444
ZS5	45680554	6852083100	0.9681	0.9168	0.4529	45152094	6743045938	0.9708	0.9203	0.4494
ZS6	38405872	5760880800	0.9706	0.923	0.4516	37995484	5671731591	0.9738	0.9268	0.4485
ZS7	39122062	5868309300	0.9735	0.9281	0.4645	38697016	5778538825	0.9764	0.9316	0.4614
ZS8	37297932	5594689800	0.9727	0.9264	0.4457	36959314	5514643787	0.9753	0.9296	0.443
ZS9	36058120	5408718000	0.9718	0.9246	0.4451	35644642	5320677994	0.9747	0.9283	0.4414
ZS10	44831682	6724752300	0.9735	0.9277	0.4405	44437052	6629706131	0.976	0.9308	0.4377
ZS11	39281338	5892200700	0.9708	0.9225	0.4387	38780964	5789428768	0.9739	0.9265	0.4345
ZS12	44398872	6659830800	0.971	0.9234	0.429	43814606	6546609820	0.9746	0.9277	0.4246
ZS14	40229498	6034424700	0.9736	0.9281	0.4521	39867782	5955110680	0.976	0.9311	0.4495
ZS15	41247958	6187193700	0.9728	0.9275	0.4596	40806712	6091646888	0.9756	0.9309	0.4565
QD2	41375558	6206333700	0.9727	0.9332	0.4714	39810320	5930537038	0.9811	0.9443	0.4571
QD3	41511758	6226763700	0.9711	0.9292	0.4734	39864024	5930298218	0.9796	0.9405	0.4584
QD4	37043832	5556574800	0.9696	0.9218	0.4579	36339574	5418743441	0.974	0.9274	0.4514
QD5	44110350	6616552500	0.9694	0.9215	0.4458	43179782	6443667050	0.9744	0.9276	0.4383
QD6	39098586	5864787900	0.9702	0.9234	0.4612	38272376	5713625139	0.9752	0.9295	0.4542
QD7	37493186	5623977900	0.9718	0.9261	0.4565	36898542	5507659353	0.9758	0.9311	0.4512
QD8	37848646	5677296900	0.9701	0.923	0.4547	37108568	5539355208	0.9745	0.9284	0.448
QD9	38549250	5782387500	0.9705	0.9245	0.4656	37765446	5636465667	0.9755	0.9306	0.4592
QD10	38364654	5754698100	0.9649	0.9122	0.451	37407528	5582126852	0.9701	0.9188	0.442
QD11	37718872	5657830800	0.9685	0.9207	0.4445	36812910	5495593085	0.9749	0.9284	0.4359
QD12	40240180	6036027000	0.9685	0.9201	0.4447	39005148	5808238745	0.9753	0.9288	0.4329
QD13	41492014	6223802100	0.9684	0.9205	0.4629	40228876	6002706636	0.9752	0.9292	0.4519
QD15	38726150	5808922500	0.9725	0.9271	0.4574	38079344	5677071622	0.9767	0.9324	0.4515
XM2	41562486	6234372900	0.9636	0.9188	0.4774	39194954	5800321179	0.9776	0.9368	0.4537
XM3	39469352	5920402800	0.9694	0.9262	0.4855	37508476	5547473200	0.979	0.9399	0.4648
XM4	42847984	6427197600	0.9715	0.9248	0.4682	42240214	6308349794	0.975	0.9293	0.4639
XM5	49037506	7355625900	0.974	0.9293	0.4656	48639680	7263442861	0.9765	0.9325	0.4634
XM6	43518628	6527794200	0.9725	0.9256	0.4376	43100532	6432047654	0.9752	0.929	0.4345
XM7	48829940	7324491000	0.9716	0.9245	0.4584	48247652	7197897766	0.9749	0.9287	0.4546
XM8	47008844	7051326600	0.9721	0.9253	0.4515	46413814	6922241159	0.9754	0.9296	0.4472
XM9	44018240	6602736000	0.9727	0.9262	0.4514	43465526	6483053160	0.9759	0.9304	0.4471
XM10	50188380	7528257000	0.9727	0.9269	0.4682	49480264	7387375854	0.9762	0.9314	0.4637
XM11	43616976	6542546400	0.9734	0.9276	0.4419	43062816	6423503887	0.9767	0.9317	0.4376
XM12	45698294	6854744100	0.9731	0.9273	0.4566	45124348	6739759905	0.9764	0.9315	0.4526
XM13	39886130	5982919500	0.9726	0.9268	0.4622	39371490	5872229389	0.9759	0.9309	0.4581
XM14	44092380	6613857000	0.9725	0.9267	0.4583	43468526	6484682451	0.9762	0.9313	0.4541
XM15	43807862	6571179300	0.968	0.9171	0.4663	43085202	6415985987	0.9719	0.9222	0.4609
DL3	41518232	6227734800	0.9672	0.9227	0.4583	39259310	5801758488	0.9783	0.9383	0.4338
DL4	51067290	7660093500	0.9684	0.92	0.4398	49458510	7375658754	0.9752	0.9288	0.4274
DL5	40530692	6079603800	0.9698	0.923	0.4467	39650112	5919046290	0.9758	0.9302	0.4389
DL6	44827340	6724101000	0.9724	0.9268	0.4392	43990694	6565457730	0.9769	0.9325	0.4325
DL7	40230796	6034619400	0.9677	0.9189	0.4411	38907122	5806300860	0.975	0.9282	0.4284
DL8	44599450	6689917500	0.9698	0.9225	0.44	43387820	6469252446	0.9759	0.9302	0.4295
DL9	50031648	7504747200	0.9709	0.9249	0.4486	48854248	7290239939	0.9766	0.9321	0.44
DL10	42283596	6342539400	0.9704	0.9234	0.4421	41265534	6148205441	0.9759	0.9305	0.4328
DL12	48922456	7338368400	0.9667	0.9176	0.4297	47199940	7035870520	0.9748	0.9278	0.4157
DL13	49553474	7433021100	0.9717	0.925	0.4369	48610860	7254396664	0.976	0.9307	0.4296
DL14	53060758	7959113700	0.9697	0.9233	0.4578	51568908	7696151539	0.9762	0.9315	0.4476
DL15	56473724	8471058600	0.9706	0.9236	0.4421	55119948	8228728992	0.9761	0.9307	0.433

## Sheet: mapping_rate
Sample	Total	Unmapped(%)	Unique_Mapped(%)	Multiple_Mapped(%)	Total_Mapped(%)
ZS2	37936974	3136184 (8.27%)	5175507 (13.64%)	29625283 (78.09%)	34800790 (91.73%)
ZS4	46057022	4696608 (10.20%)	7722364 (16.77%)	33638050 (73.04%)	41360414 (89.80%)
ZS5	45152094	3833632 (8.49%)	7113628 (15.75%)	34204834 (75.75%)	41318462 (91.51%)
ZS6	37995484	3452352 (9.09%)	6044607 (15.91%)	28498525 (75.01%)	34543132 (90.91%)
ZS7	38697016	2496631 (6.45%)	4829673 (12.48%)	31370712 (81.07%)	36200385 (93.55%)
ZS8	36959314	3472164 (9.39%)	5820433 (15.75%)	27666717 (74.86%)	33487150 (90.61%)
ZS9	35644642	3534438 (9.92%)	5565754 (15.61%)	26544450 (74.47%)	32110204 (90.08%)
ZS10	44437052	4291442 (9.66%)	7379720 (16.61%)	32765890 (73.74%)	40145610 (90.34%)
ZS11	38780964	3269482 (8.43%)	6177754 (15.93%)	29333728 (75.64%)	35511482 (91.57%)
ZS12	43814606	3682490 (8.40%)	6819561 (15.56%)	33312555 (76.03%)	40132116 (91.60%)
ZS14	39867782	3364147 (8.44%)	6096289 (15.29%)	30407346 (76.27%)	36503635 (91.56%)
ZS15	40806712	3042138 (7.45%)	5959354 (14.60%)	31805220 (77.94%)	37764574 (92.55%)
QD2	39810320	2998695 (7.53%)	5113881 (12.85%)	31697744 (79.62%)	36811625 (92.47%)
QD3	39864024	3592013 (9.01%)	5867492 (14.72%)	30404519 (76.27%)	36272011 (90.99%)
QD4	36339574	3246182 (8.93%)	5638789 (15.52%)	27454603 (75.55%)	33093392 (91.07%)
QD5	43179782	4082986 (9.46%)	6540345 (15.15%)	32556451 (75.40%)	39096796 (90.54%)
QD6	38272376	3112122 (8.13%)	6042820 (15.79%)	29117434 (76.08%)	35160254 (91.87%)
QD7	36898542	3109399 (8.43%)	5398845 (14.63%)	28390298 (76.94%)	33789143 (91.57%)
QD8	37108568	3033663 (8.18%)	5728968 (15.44%)	28345937 (76.39%)	34074905 (91.82%)
QD9	37765446	2799398 (7.41%)	5062262 (13.40%)	29903786 (79.18%)	34966048 (92.59%)
QD10	37407528	3085138 (8.25%)	6003581 (16.05%)	28318809 (75.70%)	34322390 (91.75%)
QD11	36812910	3468451 (9.42%)	6488341 (17.63%)	26856118 (72.95%)	33344459 (90.58%)
QD12	39005148	3774724 (9.68%)	6842994 (17.54%)	28387430 (72.78%)	35230424 (90.32%)
QD13	40228876	3248711 (8.08%)	6358735 (15.81%)	30621430 (76.12%)	36980165 (91.92%)
QD15	38079344	3375739 (8.87%)	5911261 (15.52%)	28792344 (75.61%)	34703605 (91.13%)
XM2	39194954	4327521 (11.04%)	6900280 (17.61%)	27967153 (71.35%)	34867433 (88.96%)
XM3	37508476	3375281 (9.00%)	4665888 (12.44%)	29467307 (78.56%)	34133195 (91.00%)
XM4	42240214	3647946 (8.64%)	6360167 (15.06%)	32232101 (76.31%)	38592268 (91.36%)
XM5	48639680	4114671 (8.46%)	6224433 (12.80%)	38300576 (78.74%)	44525009 (91.54%)
XM6	43100532	4452738 (10.33%)	7173365 (16.64%)	31474429 (73.03%)	38647794 (89.67%)
XM7	48247652	4683496 (9.71%)	8137870 (16.87%)	35426286 (73.43%)	43564156 (90.29%)
XM8	46413814	4042391 (8.71%)	7247029 (15.61%)	35124394 (75.68%)	42371423 (91.29%)
XM9	43465526	3498558 (8.05%)	6127491 (14.10%)	33839477 (77.85%)	39966968 (91.95%)
XM10	49480264	3115150 (6.30%)	6140407 (12.41%)	40224707 (81.29%)	46365114 (93.70%)
XM11	43062816	3894626 (9.04%)	7025906 (16.32%)	32142284 (74.64%)	39168190 (90.96%)
XM12	45124348	3995124 (8.85%)	7095146 (15.72%)	34034078 (75.42%)	41129224 (91.15%)
XM13	39371490	4125562 (10.48%)	5638017 (14.32%)	29607911 (75.20%)	35245928 (89.52%)
XM14	43468526	4022766 (9.25%)	6736537 (15.50%)	32709223 (75.25%)	39445760 (90.75%)
XM15	43085202	4095425 (9.51%)	6685310 (15.52%)	32304467 (74.98%)	38989777 (90.49%)
DL3	39259310	4525112 (11.53%)	6722332 (17.12%)	28011866 (71.35%)	34734198 (88.47%)
DL4	49458510	4805002 (9.72%)	8878206 (17.95%)	35775302 (72.33%)	44653508 (90.28%)
DL5	39650112	4078144 (10.29%)	6863615 (17.31%)	28708353 (72.40%)	35571968 (89.71%)
DL6	43990694	4125832 (9.38%)	6740908 (15.32%)	33123954 (75.30%)	39864862 (90.62%)
DL7	38907122	3936539 (10.12%)	6853876 (17.62%)	28116707 (72.27%)	34970583 (89.88%)
DL8	43387820	4839705 (11.15%)	7264372 (16.74%)	31283743 (72.10%)	38548115 (88.85%)
DL9	48854248	4751297 (9.73%)	8275021 (16.94%)	35827930 (73.34%)	44102951 (90.27%)
DL10	41265534	3749652 (9.09%)	6679653 (16.19%)	30836229 (74.73%)	37515882 (90.91%)
DL12	47199940	4637779 (9.83%)	8554380 (18.12%)	34007781 (72.05%)	42562161 (90.17%)
DL13	48610860	5002629 (10.29%)	8459963 (17.40%)	35148268 (72.31%)	43608231 (89.71%)
DL14	51568908	4613242 (8.95%)	8153307 (15.81%)	38802359 (75.24%)	46955666 (91.05%)
DL15	55119948	5152822 (9.35%)	8656561 (15.70%)	41310565 (74.95%)	49967126 (90.65%)
