# Supplementary material for: Concerted genetic and transcriptomic shifts underlie adaptation to a latitudinal thermal gradient within a widespread mantis shrimp
Source: BMC Ecol Evol. 2025 Oct 17;25:109. doi: 10.1186/s12862-025-02452-1 (PMC12535113; doi:10.1186/s12862-025-02452-1)
Supplement: Supplementary file 3 — Supplementary Material 3: Table S3. Pairwise FST comparisons between populations inferred from the high-quality SNP data sets. [file 12862_2025_2452_MOESM3_ESM.xls]

## Sheet: fst
Groups	DL	QD	XM	ZS
DL	0	0.0161028	0.654468	0.659114
QD	0.0161028	0	0.648451	0.653177
XM	0.654468	0.648451	0	0.0169784
ZS	0.659114	0.653177	0.0169784	0
