# Supplementary material for: Concerted genetic and transcriptomic shifts underlie adaptation to a latitudinal thermal gradient within a widespread mantis shrimp
Source: BMC Ecol Evol. 2025 Oct 17;25:109. doi: 10.1186/s12862-025-02452-1 (PMC12535113; doi:10.1186/s12862-025-02452-1)
Supplement: Supplementary file 4 — Supplementary Material 4: Table S4. Dispersion coefficients for expression in all individuals for both CGT and non-CGT data sets [file 12862_2025_2452_MOESM4_ESM.xls]

## Sheet: CGTs.qcod
ID	quartile coefficient of dispersion
transcript_HQ_all_transcript/0/f2p0/13113	0.46875
transcript_HQ_all_transcript/1/f2p0/12422	0.490323
transcript_HQ_all_transcript/100/f2p0/9143	0.349636
transcript_HQ_all_transcript/10001/f51p0/4742	0.705882
transcript_HQ_all_transcript/100018/f2p0/835	1
transcript_HQ_all_transcript/100114/f2p0/789	1
transcript_HQ_all_transcript/100124/f17p0/821	0.797316
transcript_HQ_all_transcript/100280/f2p0/834	0.837838
transcript_HQ_all_transcript/100384/f3p0/814	0.698676
transcript_HQ_all_transcript/100391/f2p0/797	0.649602
transcript_HQ_all_transcript/100408/f2p0/850	0.241497
transcript_HQ_all_transcript/100586/f29p0/804	1
transcript_HQ_all_transcript/100695/f3p0/835	0.743686
transcript_HQ_all_transcript/100740/f3p0/807	0.693069
transcript_HQ_all_transcript/100760/f8p0/800	0.159249
transcript_HQ_all_transcript/100783/f12p0/772	0.646194
transcript_HQ_all_transcript/100795/f2p0/830	0.768711
transcript_HQ_all_transcript/1008/f17p0/6961	0.657143
transcript_HQ_all_transcript/100810/f2p0/809	0.709677
transcript_HQ_all_transcript/100921/f3p0/784	1
transcript_HQ_all_transcript/100922/f5p0/804	0.433995
transcript_HQ_all_transcript/100934/f2p0/803	0.712032
transcript_HQ_all_transcript/100935/f5p0/736	0.776173
transcript_HQ_all_transcript/100970/f2p0/800	0.853605
transcript_HQ_all_transcript/100991/f149p0/632	0.17848
transcript_HQ_all_transcript/10104/f10p0/4725	0.904762
transcript_HQ_all_transcript/101084/f2p0/794	0.998372
transcript_HQ_all_transcript/101147/f2p0/821	0.369676
transcript_HQ_all_transcript/101152/f29p0/778	0.135452
transcript_HQ_all_transcript/10117/f2p0/4751	0.622642
transcript_HQ_all_transcript/101248/f2p0/793	0.156655
transcript_HQ_all_transcript/101292/f2p0/759	0.30223
transcript_HQ_all_transcript/101373/f4p0/780	0.622426
transcript_HQ_all_transcript/101419/f2p0/807	0.99063
transcript_HQ_all_transcript/101423/f4p0/786	0.923659
transcript_HQ_all_transcript/101433/f3p0/774	0.343669
transcript_HQ_all_transcript/101458/f3p0/817	0.184973
transcript_HQ_all_transcript/101598/f2p0/794	0.223297
transcript_HQ_all_transcript/101626/f4p0/777	0.640911
transcript_HQ_all_transcript/101641/f4p0/752	0.349958
transcript_HQ_all_transcript/101712/f14p0/718	0.362263
transcript_HQ_all_transcript/101754/f2p0/782	0.949837
transcript_HQ_all_transcript/101757/f2p0/776	0.717742
transcript_HQ_all_transcript/101854/f2p0/768	0.991294
transcript_HQ_all_transcript/101863/f2p0/759	0.944637
transcript_HQ_all_transcript/101904/f6p0/744	0.423587
transcript_HQ_all_transcript/101913/f20p0/755	0.444701
transcript_HQ_all_transcript/101924/f2p0/775	0.635783
transcript_HQ_all_transcript/101930/f2p0/732	1
transcript_HQ_all_transcript/101968/f2p0/765	0.361321
transcript_HQ_all_transcript/101978/f2p0/684	0.253548
transcript_HQ_all_transcript/102001/f2p0/768	0.873133
transcript_HQ_all_transcript/102021/f3p0/765	0.462366
transcript_HQ_all_transcript/102043/f4p0/749	0.84127
transcript_HQ_all_transcript/102055/f2p0/770	0.969106
transcript_HQ_all_transcript/102091/f2p0/765	0.648241
transcript_HQ_all_transcript/102151/f2p0/850	0.797565
transcript_HQ_all_transcript/102167/f12p0/756	0.16724
transcript_HQ_all_transcript/102203/f2p0/752	1
transcript_HQ_all_transcript/102214/f2p0/774	0.58957
transcript_HQ_all_transcript/102254/f6p0/757	0.824247
transcript_HQ_all_transcript/10226/f3p0/4717	0.733333
transcript_HQ_all_transcript/102288/f3p0/838	0.97316
transcript_HQ_all_transcript/102298/f4p0/773	1
transcript_HQ_all_transcript/102333/f4p0/755	0.4011
transcript_HQ_all_transcript/102380/f2p0/760	0.939511
transcript_HQ_all_transcript/102460/f2p0/759	1
transcript_HQ_all_transcript/102531/f3p0/748	0.689727
transcript_HQ_all_transcript/102542/f5p0/750	0.998381
transcript_HQ_all_transcript/102543/f3p0/750	0.285899
transcript_HQ_all_transcript/102570/f2p0/774	0.820225
transcript_HQ_all_transcript/102573/f5p0/750	0.271627
transcript_HQ_all_transcript/102660/f13p0/738	1
transcript_HQ_all_transcript/102677/f2p0/744	0.454658
transcript_HQ_all_transcript/102710/f2p0/741	0.419355
transcript_HQ_all_transcript/102780/f4p0/798	0.379341
transcript_HQ_all_transcript/102792/f3p0/746	0.929683
transcript_HQ_all_transcript/102827/f2p0/741	0.418223
transcript_HQ_all_transcript/102848/f2p0/739	0.223285
transcript_HQ_all_transcript/102916/f3p0/728	1
transcript_HQ_all_transcript/10293/f2p0/4740	0.744186
transcript_HQ_all_transcript/102955/f227p0/650	0.307793
transcript_HQ_all_transcript/10304/f2p0/4716	0.383851
transcript_HQ_all_transcript/103047/f2p0/745	0.779202
transcript_HQ_all_transcript/103086/f2p0/735	0.848089
transcript_HQ_all_transcript/1031/f2p0/7033	0.586207
transcript_HQ_all_transcript/103131/f2p0/741	0.466288
transcript_HQ_all_transcript/103194/f2p0/734	0.409375
transcript_HQ_all_transcript/103212/f3p0/722	0.5
transcript_HQ_all_transcript/103218/f2p0/725	0.855366
transcript_HQ_all_transcript/103275/f3p0/722	0.341381
transcript_HQ_all_transcript/103364/f2p0/712	0.357228
transcript_HQ_all_transcript/103498/f6p0/709	0.838434
transcript_HQ_all_transcript/103563/f3p0/734	0.870906
transcript_HQ_all_transcript/103572/f161p0/629	0.147038
transcript_HQ_all_transcript/103675/f34p0/635	0.129505
transcript_HQ_all_transcript/103739/f2p0/706	0.534069
transcript_HQ_all_transcript/103748/f2p0/704	0.685619
transcript_HQ_all_transcript/103843/f17p0/698	1
transcript_HQ_all_transcript/10393/f2p0/4737	0.535714
transcript_HQ_all_transcript/103982/f2p0/694	0.4
transcript_HQ_all_transcript/104145/f2p0/727	0.996581
transcript_HQ_all_transcript/10417/f3p0/4714	0.311497
transcript_HQ_all_transcript/104242/f2p0/696	0.781615
transcript_HQ_all_transcript/104275/f2p0/695	0.429533
transcript_HQ_all_transcript/104320/f2p0/697	0.848526
transcript_HQ_all_transcript/10444/f6p0/4695	0.376655
transcript_HQ_all_transcript/104491/f2p0/690	0.989072
transcript_HQ_all_transcript/104501/f2p0/713	0.793814
transcript_HQ_all_transcript/104522/f4p0/645	1
transcript_HQ_all_transcript/104544/f2p0/651	1
transcript_HQ_all_transcript/104572/f2p0/683	0.387755
transcript_HQ_all_transcript/104651/f3p0/675	0.380615
transcript_HQ_all_transcript/104684/f2p0/697	0.879655
transcript_HQ_all_transcript/104752/f2p0/677	0.422505
transcript_HQ_all_transcript/104798/f3p0/674	0.657414
transcript_HQ_all_transcript/104811/f10p0/672	0.996383
transcript_HQ_all_transcript/104866/f3p0/677	0.422031
transcript_HQ_all_transcript/104867/f3p0/653	1
transcript_HQ_all_transcript/105/f2p0/9156	0.9375
transcript_HQ_all_transcript/105036/f4p0/627	1
transcript_HQ_all_transcript/105098/f3p0/682	0.522388
transcript_HQ_all_transcript/105197/f2p0/667	0.460123
transcript_HQ_all_transcript/105238/f2p0/707	0.977934
transcript_HQ_all_transcript/105240/f2p0/664	1
transcript_HQ_all_transcript/1054/f2p0/6785	0.733333
transcript_HQ_all_transcript/10547/f43p0/4653	0.474159
transcript_HQ_all_transcript/105479/f5p0/643	1
transcript_HQ_all_transcript/10563/f3p0/4689	0.8
transcript_HQ_all_transcript/105693/f13p0/566	0.298192
transcript_HQ_all_transcript/105761/f3p0/656	0.785349
transcript_HQ_all_transcript/10583/f2p0/4687	0.118381
transcript_HQ_all_transcript/105844/f7p0/624	0.671053
transcript_HQ_all_transcript/1059/f4p0/6849	0.538462
transcript_HQ_all_transcript/105908/f6p0/585	0.968938
transcript_HQ_all_transcript/105942/f4p0/637	0.99814
transcript_HQ_all_transcript/105988/f7p0/630	0.933942
transcript_HQ_all_transcript/105993/f3p0/647	0.862171
transcript_HQ_all_transcript/105997/f2p0/643	0.748489
transcript_HQ_all_transcript/106017/f8p0/623	0.196948
transcript_HQ_all_transcript/106024/f2p0/581	1
transcript_HQ_all_transcript/106078/f2p0/644	0.131334
transcript_HQ_all_transcript/106097/f8p0/612	0.394506
transcript_HQ_all_transcript/106113/f7p0/550	0.565217
transcript_HQ_all_transcript/106218/f2p0/637	0.458729
transcript_HQ_all_transcript/106228/f2p0/637	0.971461
transcript_HQ_all_transcript/106310/f2p0/645	0.99835
transcript_HQ_all_transcript/106372/f6p0/631	0.997531
transcript_HQ_all_transcript/106494/f3p0/616	1
transcript_HQ_all_transcript/106682/f2p0/619	0.164508
transcript_HQ_all_transcript/106866/f24p0/586	0.446655
transcript_HQ_all_transcript/106882/f2p0/624	1
transcript_HQ_all_transcript/107052/f2p0/611	0.54499
transcript_HQ_all_transcript/107068/f2p0/609	0.936447
transcript_HQ_all_transcript/10710/f2p0/4618	0.888889
transcript_HQ_all_transcript/107170/f1843p0/510	0.14973
transcript_HQ_all_transcript/107176/f2p0/605	0.305166
transcript_HQ_all_transcript/107249/f2p0/609	0.598432
transcript_HQ_all_transcript/107358/f2p0/598	0.929164
transcript_HQ_all_transcript/1074/f7p0/6958	0.619048
transcript_HQ_all_transcript/107403/f2p0/597	0.353733
transcript_HQ_all_transcript/107550/f3p0/599	0.213166
transcript_HQ_all_transcript/107555/f2p0/583	1
transcript_HQ_all_transcript/107666/f2p0/590	0.176008
transcript_HQ_all_transcript/107691/f2p0/603	0.28103
transcript_HQ_all_transcript/107725/f2p0/608	0.578947
transcript_HQ_all_transcript/107742/f3p0/580	0.969163
transcript_HQ_all_transcript/107743/f2p0/590	0.573385
transcript_HQ_all_transcript/107799/f2p0/588	0.647757
transcript_HQ_all_transcript/107834/f10p0/492	0.21584
transcript_HQ_all_transcript/107981/f12p0/577	1
transcript_HQ_all_transcript/108/f2p0/9120	0.15016
transcript_HQ_all_transcript/10800/f4p0/4668	0.777778
transcript_HQ_all_transcript/108021/f3p0/579	1
transcript_HQ_all_transcript/108131/f2p0/580	0.207713
transcript_HQ_all_transcript/108199/f2p0/576	0.863095
transcript_HQ_all_transcript/108259/f2p0/571	0.189071
transcript_HQ_all_transcript/108328/f2p0/595	0.171721
transcript_HQ_all_transcript/108420/f2p0/567	0.679301
transcript_HQ_all_transcript/108624/f2p0/518	0.147642
transcript_HQ_all_transcript/108646/f11p0/556	0.282869
transcript_HQ_all_transcript/108699/f2p0/561	1
transcript_HQ_all_transcript/1087/f5p0/6925	0.692308
transcript_HQ_all_transcript/108713/f2p0/559	0.365401
transcript_HQ_all_transcript/108721/f5p0/557	0.996402
transcript_HQ_all_transcript/10878/f4p0/4661	0.68
transcript_HQ_all_transcript/108831/f7p0/539	0.437236
transcript_HQ_all_transcript/109076/f2p0/547	0.832521
transcript_HQ_all_transcript/109095/f357p0/504	0.15591
transcript_HQ_all_transcript/109384/f3p0/541	0.396959
transcript_HQ_all_transcript/10943/f3p0/4650	0.56338
transcript_HQ_all_transcript/109479/f2p0/541	0.216608
transcript_HQ_all_transcript/109531/f42p0/517	1
transcript_HQ_all_transcript/109550/f12p0/466	0.858265
transcript_HQ_all_transcript/10958/f5p0/4650	0.764706
transcript_HQ_all_transcript/10971/f9p0/4632	0.607843
transcript_HQ_all_transcript/109871/f2p0/523	1
transcript_HQ_all_transcript/109874/f2p0/525	1
transcript_HQ_all_transcript/1100/f7p0/6850	0.657143
transcript_HQ_all_transcript/110014/f185p0/410	0.220125
transcript_HQ_all_transcript/1101/f3p0/6852	1
transcript_HQ_all_transcript/110135/f2p0/514	0.590164
transcript_HQ_all_transcript/110175/f71p0/402	0.176229
transcript_HQ_all_transcript/11028/f4p0/4640	0.662314
transcript_HQ_all_transcript/110288/f12p0/470	0.407942
transcript_HQ_all_transcript/110299/f2p0/528	0.456168
transcript_HQ_all_transcript/110429/f3p0/520	0.522013
transcript_HQ_all_transcript/110580/f3p0/489	0.446809
transcript_HQ_all_transcript/110735/f5p0/498	0.503268
transcript_HQ_all_transcript/110834/f229p0/376	0.237443
transcript_HQ_all_transcript/110851/f2p0/489	0.338912
transcript_HQ_all_transcript/110891/f3p0/501	0.192118
transcript_HQ_all_transcript/110982/f2p0/491	0.246703
transcript_HQ_all_transcript/110988/f18p0/483	0.184585
transcript_HQ_all_transcript/111051/f3p0/511	0.168036
transcript_HQ_all_transcript/111061/f2p0/493	0.459089
transcript_HQ_all_transcript/111064/f3p0/457	1
transcript_HQ_all_transcript/11118/f2p0/4638	0.132333
transcript_HQ_all_transcript/111212/f9p0/486	0.998146
transcript_HQ_all_transcript/111324/f2p0/468	1
transcript_HQ_all_transcript/111411/f395p0/376	0.191061
transcript_HQ_all_transcript/111542/f2p0/479	0.675
transcript_HQ_all_transcript/111588/f2p0/478	0.353372
transcript_HQ_all_transcript/111636/f2p0/479	0.907801
transcript_HQ_all_transcript/111689/f2p0/470	0.337995
transcript_HQ_all_transcript/11174/f2p0/4632	0.885714
transcript_HQ_all_transcript/111893/f15p0/396	0.237681
transcript_HQ_all_transcript/112028/f3p0/474	0.696335
transcript_HQ_all_transcript/1122/f7p0/6886	0.627907
transcript_HQ_all_transcript/112636/f2p0/455	0.223012
transcript_HQ_all_transcript/112751/f3p0/430	0.223166
transcript_HQ_all_transcript/113026/f2p0/445	0.402062
transcript_HQ_all_transcript/113187/f2p0/395	0.170782
transcript_HQ_all_transcript/1133/f2p0/6791	0.641026
transcript_HQ_all_transcript/113468/f4p0/385	0.438748
transcript_HQ_all_transcript/113481/f2p0/426	0.508811
transcript_HQ_all_transcript/113538/f2p0/421	0.409314
transcript_HQ_all_transcript/113712/f2p0/419	0.351931
transcript_HQ_all_transcript/113880/f2p0/502	0.148078
transcript_HQ_all_transcript/113957/f2p0/423	0.240133
transcript_HQ_all_transcript/114106/f2p0/405	0.257624
transcript_HQ_all_transcript/114257/f3p0/393	1
transcript_HQ_all_transcript/114363/f3p0/366	0.213174
transcript_HQ_all_transcript/1144/f4p0/7073	0.703704
transcript_HQ_all_transcript/11442/f4p0/4600	0.73913
transcript_HQ_all_transcript/114420/f2p0/405	0.402402
transcript_HQ_all_transcript/114507/f5p0/393	0.357651
transcript_HQ_all_transcript/114550/f2p0/406	0.35865
transcript_HQ_all_transcript/11456/f2p0/4672	0.302583
transcript_HQ_all_transcript/114708/f2p0/397	0.738182
transcript_HQ_all_transcript/114710/f2p0/389	0.477859
transcript_HQ_all_transcript/114809/f2p0/388	0.706151
transcript_HQ_all_transcript/11502/f8p0/4593	0.692308
transcript_HQ_all_transcript/115094/f2p0/383	0.71125
transcript_HQ_all_transcript/115205/f18p0/372	0.375661
transcript_HQ_all_transcript/1154/f18p0/6907	0.681818
transcript_HQ_all_transcript/115418/f3p0/375	0.231235
transcript_HQ_all_transcript/116002/f2p0/362	1
transcript_HQ_all_transcript/116087/f3p0/350	1
transcript_HQ_all_transcript/11629/f2p0/4568	0.815003
transcript_HQ_all_transcript/1165/f4p0/6914	0.692308
transcript_HQ_all_transcript/11660/f11p0/4523	0.191661
transcript_HQ_all_transcript/116633/f2p0/356	0.3125
transcript_HQ_all_transcript/116660/f3p0/322	0.17473
transcript_HQ_all_transcript/116734/f3p0/340	0.705036
transcript_HQ_all_transcript/116788/f3p0/342	0.726236
transcript_HQ_all_transcript/116857/f4p0/240	0.42315
transcript_HQ_all_transcript/11708/f2p0/4578	0.264988
transcript_HQ_all_transcript/1172/f6p0/6912	0.75
transcript_HQ_all_transcript/1175/f4p0/6908	0.555556
transcript_HQ_all_transcript/117556/f3p0/320	1
transcript_HQ_all_transcript/11757/f2p0/4562	0.6
transcript_HQ_all_transcript/11769/f4p0/4579	0.75
transcript_HQ_all_transcript/117900/f2p0/310	0.581818
transcript_HQ_all_transcript/118/f2p0/9029	0.161088
transcript_HQ_all_transcript/118155/f2p0/315	1
transcript_HQ_all_transcript/118272/f19p0/257	1
transcript_HQ_all_transcript/118277/f28p0/249	0.434002
transcript_HQ_all_transcript/1184/f3p0/6804	0.686275
transcript_HQ_all_transcript/11847/f2p0/4572	0.808219
transcript_HQ_all_transcript/1187/f2p0/6915	0.8
transcript_HQ_all_transcript/118959/f12p0/280	1
transcript_HQ_all_transcript/11901/f16p0/4536	0.741007
transcript_HQ_all_transcript/119025/f2p0/285	1
transcript_HQ_all_transcript/119283/f2p0/293	0.631225
transcript_HQ_all_transcript/1193/f2p0/6866	0.684211
transcript_HQ_all_transcript/120/f2p0/9054	0.487159
transcript_HQ_all_transcript/1200/f2p0/6897	0.647059
transcript_HQ_all_transcript/120164/f2p0/280	0.821551
transcript_HQ_all_transcript/12047/f11p0/4527	0.75
transcript_HQ_all_transcript/120491/f3p0/251	0.962413
transcript_HQ_all_transcript/121/f19p0/9004	0.170018
transcript_HQ_all_transcript/12124/f2p0/4549	0.359781
transcript_HQ_all_transcript/1215/f3p0/7054	0.636364
transcript_HQ_all_transcript/12161/f2p0/4540	0.71875
transcript_HQ_all_transcript/1226/f23p0/6827	0.621622
transcript_HQ_all_transcript/12264/f13p0/4496	0.202465
transcript_HQ_all_transcript/1228/f4p0/6883	0.7
transcript_HQ_all_transcript/12336/f2p0/4521	0.428571
transcript_HQ_all_transcript/12338/f3p0/4502	0.7
transcript_HQ_all_transcript/1238/f3p0/6877	0.636364
transcript_HQ_all_transcript/1244/f2p0/6846	0.75
transcript_HQ_all_transcript/12442/f8p0/4481	0.30993
transcript_HQ_all_transcript/12450/f7p0/4474	0.714286
transcript_HQ_all_transcript/12451/f33p0/4450	0.403727
transcript_HQ_all_transcript/1253/f3p0/6895	0.68
transcript_HQ_all_transcript/12538/f2p0/4488	0.584906
transcript_HQ_all_transcript/1254/f8p0/6871	0.652174
transcript_HQ_all_transcript/1259/f2p0/6899	0.6
transcript_HQ_all_transcript/12721/f111p0/4440	0.182867
transcript_HQ_all_transcript/12759/f3p0/4464	0.337017
transcript_HQ_all_transcript/12767/f2p0/4480	0.652174
transcript_HQ_all_transcript/1289/f2p0/6940	0.714286
transcript_HQ_all_transcript/12938/f4p0/4434	0.625
transcript_HQ_all_transcript/12992/f4p0/4434	0.714286
transcript_HQ_all_transcript/13037/f3p0/4432	0.418182
transcript_HQ_all_transcript/131/f2p0/8963	0.174713
transcript_HQ_all_transcript/13109/f2p0/4455	0.702128
transcript_HQ_all_transcript/132/f17p0/8932	0.142606
transcript_HQ_all_transcript/13258/f27p0/4397	0.572519
transcript_HQ_all_transcript/1326/f3p0/6867	0.72093
transcript_HQ_all_transcript/1327/f3p0/6834	0.612903
transcript_HQ_all_transcript/13305/f204p0/4279	0.595855
transcript_HQ_all_transcript/13353/f3p0/4416	0.681416
transcript_HQ_all_transcript/13418/f13p0/4382	0.666667
transcript_HQ_all_transcript/13525/f2p0/4410	0.62963
transcript_HQ_all_transcript/13559/f6p0/4337	0.189008
transcript_HQ_all_transcript/1356/f3p0/6923	0.62963
transcript_HQ_all_transcript/13578/f9p0/4367	0.310561
transcript_HQ_all_transcript/1363/f2p0/6853	0.666667
transcript_HQ_all_transcript/137/f15p0/8907	0.194925
transcript_HQ_all_transcript/13759/f4p0/4408	0.619048
transcript_HQ_all_transcript/13786/f7p0/4369	0.60396
transcript_HQ_all_transcript/1396/f6p0/6832	0.791667
transcript_HQ_all_transcript/140/f5p0/8867	0.4932
transcript_HQ_all_transcript/14017/f2p0/4343	0.652174
transcript_HQ_all_transcript/14026/f5p0/4344	0.569231
transcript_HQ_all_transcript/14076/f4p0/4316	0.360825
transcript_HQ_all_transcript/14097/f16p0/4324	0.724138
transcript_HQ_all_transcript/1431/f2p0/6886	0.5
transcript_HQ_all_transcript/1433/f6p0/6832	0.571429
transcript_HQ_all_transcript/14368/f89p0/4295	0.473684
transcript_HQ_all_transcript/14423/f87p0/4209	0.618947
transcript_HQ_all_transcript/1445/f8p0/6757	0.653333
transcript_HQ_all_transcript/14466/f7p0/4219	0.407529
transcript_HQ_all_transcript/1447/f2p0/6769	0.704545
transcript_HQ_all_transcript/14541/f2p0/4428	0.517241
transcript_HQ_all_transcript/14557/f3p0/4295	0.714286
transcript_HQ_all_transcript/14594/f4p0/4016	0.625
transcript_HQ_all_transcript/146/f21p0/8835	0.146262
transcript_HQ_all_transcript/14636/f2p0/4345	0.714558
transcript_HQ_all_transcript/14665/f2p0/4294	0.594595
transcript_HQ_all_transcript/147/f2p0/8876	0.378378
transcript_HQ_all_transcript/14703/f35p0/4284	0.6
transcript_HQ_all_transcript/14746/f2p0/4315	0.754386
transcript_HQ_all_transcript/148/f2p0/8832	0.531381
transcript_HQ_all_transcript/14859/f3p0/4279	0.741935
transcript_HQ_all_transcript/14912/f51p0/4191	0.692308
transcript_HQ_all_transcript/14943/f3p0/4311	0.574468
transcript_HQ_all_transcript/14957/f3p0/4269	0.64497
transcript_HQ_all_transcript/14968/f14p0/4262	0.6
transcript_HQ_all_transcript/15052/f34p0/4239	0.557047
transcript_HQ_all_transcript/15074/f2p0/4253	0.576271
transcript_HQ_all_transcript/15113/f3p0/4255	0.684211
transcript_HQ_all_transcript/15120/f5p0/4263	0.541601
transcript_HQ_all_transcript/15139/f2p0/4252	0.59375
transcript_HQ_all_transcript/1514/f2p0/6793	0.73494
transcript_HQ_all_transcript/15180/f2p0/4252	0.326071
transcript_HQ_all_transcript/15230/f5p0/4230	0.714286
transcript_HQ_all_transcript/15236/f4p0/4233	0.497194
transcript_HQ_all_transcript/15246/f2p0/4260	0.480769
transcript_HQ_all_transcript/15275/f4p0/4235	0.131757
transcript_HQ_all_transcript/15353/f23p0/4213	0.670588
transcript_HQ_all_transcript/15354/f3p0/4228	0.673469
transcript_HQ_all_transcript/15366/f23p0/4229	0.283981
transcript_HQ_all_transcript/15494/f2p0/4216	0.359732
transcript_HQ_all_transcript/15513/f2p0/4212	0.77551
transcript_HQ_all_transcript/15514/f2p0/4227	0.423729
transcript_HQ_all_transcript/1563/f85p0/6723	0.534884
transcript_HQ_all_transcript/15782/f45p0/4174	0.532148
transcript_HQ_all_transcript/15836/f12p0/4173	0.636364
transcript_HQ_all_transcript/15951/f4p0/4187	0.647059
transcript_HQ_all_transcript/16079/f2p0/4179	0.724138
transcript_HQ_all_transcript/16128/f2p0/4201	0.557895
transcript_HQ_all_transcript/16220/f408p0/4061	0.635849
transcript_HQ_all_transcript/16222/f3p0/4180	0.652174
transcript_HQ_all_transcript/16257/f33p0/4149	0.260563
transcript_HQ_all_transcript/1630/f2p0/6750	0.68
transcript_HQ_all_transcript/1649/f12p0/6741	0.770115
transcript_HQ_all_transcript/16508/f3p0/4152	0.591241
transcript_HQ_all_transcript/16520/f2p0/4141	0.716981
transcript_HQ_all_transcript/16584/f3p0/4130	0.465721
transcript_HQ_all_transcript/16705/f3p0/4144	0.69697
transcript_HQ_all_transcript/1680/f2p0/6741	0.647059
transcript_HQ_all_transcript/16818/f8p0/4120	0.764706
transcript_HQ_all_transcript/16999/f2p0/4071	0.652174
transcript_HQ_all_transcript/17085/f3p0/4101	0.761905
transcript_HQ_all_transcript/1709/f5p0/6740	0.6
transcript_HQ_all_transcript/17116/f6p0/4106	0.521368
transcript_HQ_all_transcript/17160/f3p0/4095	0.703704
transcript_HQ_all_transcript/17171/f3p0/4101	0.726559
transcript_HQ_all_transcript/17175/f2p0/4083	0.333333
transcript_HQ_all_transcript/17199/f3p0/4050	0.623188
transcript_HQ_all_transcript/1722/f39p0/6690	0.645161
transcript_HQ_all_transcript/17415/f2p0/4117	0.471698
transcript_HQ_all_transcript/1744/f2p0/6818	0.714286
transcript_HQ_all_transcript/17440/f28p0/4052	0.671117
transcript_HQ_all_transcript/17493/f2p0/4068	0.615385
transcript_HQ_all_transcript/1753/f7p0/6704	0.627907
transcript_HQ_all_transcript/1754/f11p0/6692	0.733333
transcript_HQ_all_transcript/17547/f3p0/4031	0.307064
transcript_HQ_all_transcript/17695/f2p0/4058	0.35249
transcript_HQ_all_transcript/17716/f2p0/4098	0.630793
transcript_HQ_all_transcript/17723/f2p0/4101	0.770798
transcript_HQ_all_transcript/17848/f6p0/4047	0.581081
transcript_HQ_all_transcript/1786/f3p0/6733	0.766234
transcript_HQ_all_transcript/17864/f12p0/4022	0.45614
transcript_HQ_all_transcript/17882/f3p0/4042	0.492308
transcript_HQ_all_transcript/1789/f3p0/6665	0.811321
transcript_HQ_all_transcript/1792/f2p0/6727	0.589744
transcript_HQ_all_transcript/17936/f2p0/4046	0.699115
transcript_HQ_all_transcript/17945/f2p0/4043	0.652295
transcript_HQ_all_transcript/17960/f2p0/4049	0.75
transcript_HQ_all_transcript/17971/f92p0/4005	0.750199
transcript_HQ_all_transcript/17977/f4p0/4037	1
transcript_HQ_all_transcript/17990/f30p0/3989	0.64363
transcript_HQ_all_transcript/17994/f2p0/4071	0.623188
transcript_HQ_all_transcript/1810/f2p0/6718	0.703704
transcript_HQ_all_transcript/18132/f2p0/4041	0.578947
transcript_HQ_all_transcript/18144/f2p0/4037	0.7
transcript_HQ_all_transcript/18173/f2p0/4057	0.578947
transcript_HQ_all_transcript/1818/f3p0/6694	0.72093
transcript_HQ_all_transcript/18200/f2p0/4057	0.333333
transcript_HQ_all_transcript/18310/f2p0/4112	0.591837
transcript_HQ_all_transcript/1835/f2p0/6820	0.636364
transcript_HQ_all_transcript/18394/f2p0/4033	0.429565
transcript_HQ_all_transcript/1840/f2p0/6694	0.733333
transcript_HQ_all_transcript/1852/f5p0/6678	0.619048
transcript_HQ_all_transcript/18529/f4p0/3999	0.741935
transcript_HQ_all_transcript/1855/f4p0/6700	0.75
transcript_HQ_all_transcript/18558/f10p0/4006	0.57047
transcript_HQ_all_transcript/18615/f5p0/3982	0.6125
transcript_HQ_all_transcript/18715/f3p0/3996	0.606299
transcript_HQ_all_transcript/18750/f2p0/4006	0.653846
transcript_HQ_all_transcript/1876/f2p0/6882	0.5
transcript_HQ_all_transcript/18849/f3p0/4022	0.589404
transcript_HQ_all_transcript/18856/f4p0/4028	0.69027
transcript_HQ_all_transcript/18857/f8p0/3971	0.813264
transcript_HQ_all_transcript/1886/f2p0/6700	0.809524
transcript_HQ_all_transcript/18877/f3p0/3987	0.692308
transcript_HQ_all_transcript/1896/f2p0/6685	0.652174
transcript_HQ_all_transcript/19011/f4p0/3973	0.733333
transcript_HQ_all_transcript/1907/f3p0/6680	0.609756
transcript_HQ_all_transcript/19093/f9p0/3978	0.360136
transcript_HQ_all_transcript/1919/f2p0/6689	0.383538
transcript_HQ_all_transcript/1926/f4p0/6702	0.567568
transcript_HQ_all_transcript/1939/f2p0/6719	0.794872
transcript_HQ_all_transcript/1942/f3p0/6663	0.688312
transcript_HQ_all_transcript/1945/f2p0/6651	0.653846
transcript_HQ_all_transcript/19528/f2p0/3981	0.840183
transcript_HQ_all_transcript/19535/f2p0/3946	0.607143
transcript_HQ_all_transcript/19564/f10p0/3918	0.666667
transcript_HQ_all_transcript/19637/f10p0/3933	0.578231
transcript_HQ_all_transcript/19705/f3p0/3947	0.363998
transcript_HQ_all_transcript/1972/f4p0/6670	0.636364
transcript_HQ_all_transcript/1977/f2p0/6627	0.357143
transcript_HQ_all_transcript/19815/f2p0/3952	1
transcript_HQ_all_transcript/1987/f2p0/6667	0.806452
transcript_HQ_all_transcript/1988/f8p0/6650	0.75
transcript_HQ_all_transcript/1989/f3p0/6673	0.657143
transcript_HQ_all_transcript/19954/f4p0/3959	0.63871
transcript_HQ_all_transcript/20040/f3p0/3973	0.642978
transcript_HQ_all_transcript/20052/f3p0/3927	0.659574
transcript_HQ_all_transcript/20235/f11p0/3908	0.668246
transcript_HQ_all_transcript/20254/f2p0/3895	0.512195
transcript_HQ_all_transcript/20271/f9p0/3897	0.73262
transcript_HQ_all_transcript/203/f3p0/8456	0.388129
transcript_HQ_all_transcript/20306/f3p0/3891	0.863647
transcript_HQ_all_transcript/2034/f2p0/6656	0.7
transcript_HQ_all_transcript/20342/f52p0/3864	0.557377
transcript_HQ_all_transcript/20355/f4p0/3849	0.613636
transcript_HQ_all_transcript/2043/f26p0/6638	0.641026
transcript_HQ_all_transcript/20549/f2p0/3878	0.536
transcript_HQ_all_transcript/20578/f32p0/3802	0.412823
transcript_HQ_all_transcript/2060/f2p0/6822	0.555556
transcript_HQ_all_transcript/20760/f3p0/3874	0.837398
transcript_HQ_all_transcript/2079/f4p0/6740	0.647059
transcript_HQ_all_transcript/2083/f3p0/6593	0.703704
transcript_HQ_all_transcript/20851/f2p0/3893	0.471661
transcript_HQ_all_transcript/20937/f4p0/3861	0.474747
transcript_HQ_all_transcript/20958/f4p0/3857	0.793568
transcript_HQ_all_transcript/2098/f2p0/6809	0.733333
transcript_HQ_all_transcript/2101/f10p0/6615	0.675676
transcript_HQ_all_transcript/2105/f2p0/6624	0.793103
transcript_HQ_all_transcript/2113/f2p0/6628	0.722222
transcript_HQ_all_transcript/21161/f96p0/3827	0.709606
transcript_HQ_all_transcript/2121/f3p0/6627	0.72093
transcript_HQ_all_transcript/2122/f6p0/6615	0.757576
transcript_HQ_all_transcript/21220/f7p0/3843	0.68
transcript_HQ_all_transcript/21251/f7p0/3838	0.190983
transcript_HQ_all_transcript/21286/f6p0/3831	0.717669
transcript_HQ_all_transcript/21306/f2p0/3856	0.736753
transcript_HQ_all_transcript/21406/f2p0/3846	0.917526
transcript_HQ_all_transcript/21439/f4p0/3814	0.625
transcript_HQ_all_transcript/21469/f7p0/3827	0.96875
transcript_HQ_all_transcript/21495/f2p0/3828	0.382534
transcript_HQ_all_transcript/2162/f47p0/6562	0.707317
transcript_HQ_all_transcript/21621/f4p0/3841	0.489796
transcript_HQ_all_transcript/21713/f2p0/3864	0.545455
transcript_HQ_all_transcript/21783/f9p0/3804	0.710843
transcript_HQ_all_transcript/21818/f2p0/3863	0.406617
transcript_HQ_all_transcript/2183/f3p0/6609	0.62963
transcript_HQ_all_transcript/21835/f2p0/3816	0.378906
transcript_HQ_all_transcript/2189/f5p0/6585	0.714286
transcript_HQ_all_transcript/21913/f4p0/3782	0.735322
transcript_HQ_all_transcript/21921/f2p0/3809	0.544681
transcript_HQ_all_transcript/2194/f3p0/6602	0.761905
transcript_HQ_all_transcript/2202/f2p0/6604	0.555556
transcript_HQ_all_transcript/22028/f4p0/3792	0.381275
transcript_HQ_all_transcript/2212/f2p0/6680	0.606557
transcript_HQ_all_transcript/22197/f6p0/3780	0.21
transcript_HQ_all_transcript/2233/f2p0/6825	0.68
transcript_HQ_all_transcript/2234/f2p0/6602	0.387097
transcript_HQ_all_transcript/2256/f2p0/6579	0.657143
transcript_HQ_all_transcript/22572/f3p0/3783	0.493414
transcript_HQ_all_transcript/2261/f2p0/6581	0.658537
transcript_HQ_all_transcript/22660/f3p0/3746	0.770014
transcript_HQ_all_transcript/22662/f2p0/3769	0.945763
transcript_HQ_all_transcript/22672/f2p0/3780	0.755725
transcript_HQ_all_transcript/22723/f2p0/3759	0.511111
transcript_HQ_all_transcript/2275/f2p0/6569	0.746835
transcript_HQ_all_transcript/22756/f2p0/3771	0.292096
transcript_HQ_all_transcript/2285/f3p0/6561	0.619048
transcript_HQ_all_transcript/22924/f2p0/3758	0.722543
transcript_HQ_all_transcript/22981/f3p0/3719	0.969582
transcript_HQ_all_transcript/23018/f2p0/3755	0.707556
transcript_HQ_all_transcript/2312/f2p0/6555	0.744681
transcript_HQ_all_transcript/23166/f3p0/3760	0.771429
transcript_HQ_all_transcript/2319/f3p0/6667	0.866667
transcript_HQ_all_transcript/233/f3p0/8481	0.394737
transcript_HQ_all_transcript/23323/f2p0/3740	0.703837
transcript_HQ_all_transcript/2337/f2p0/6729	0.68
transcript_HQ_all_transcript/2344/f11p0/6541	0.647059
transcript_HQ_all_transcript/2351/f2p0/6532	0.759036
transcript_HQ_all_transcript/23645/f2p0/3712	0.290035
transcript_HQ_all_transcript/23679/f2p0/3726	0.37316
transcript_HQ_all_transcript/2368/f2p0/6542	0.73913
transcript_HQ_all_transcript/23748/f3p0/3709	0.620779
transcript_HQ_all_transcript/2380/f2p0/6815	0.619048
transcript_HQ_all_transcript/23811/f2p0/3697	0.859375
transcript_HQ_all_transcript/23999/f2p0/3699	0.534247
transcript_HQ_all_transcript/24048/f2p0/3687	0.607143
transcript_HQ_all_transcript/24068/f2p0/3696	0.884722
transcript_HQ_all_transcript/24073/f2p0/3697	0.231222
transcript_HQ_all_transcript/24147/f2p0/3689	0.8
transcript_HQ_all_transcript/24149/f3p0/3683	0.784173
transcript_HQ_all_transcript/2418/f2p0/6461	1
transcript_HQ_all_transcript/24241/f2p0/3750	0.644444
transcript_HQ_all_transcript/2432/f25p0/6514	0.756098
transcript_HQ_all_transcript/2433/f19p0/6519	0.714286
transcript_HQ_all_transcript/24421/f2p0/3677	0.476158
transcript_HQ_all_transcript/24480/f4p0/3660	0.75
transcript_HQ_all_transcript/2453/f9p0/6495	0.675676
transcript_HQ_all_transcript/24585/f2p0/3816	1
transcript_HQ_all_transcript/2462/f3p0/6508	0.755102
transcript_HQ_all_transcript/24701/f2p0/3691	0.538462
transcript_HQ_all_transcript/24815/f6p0/3617	0.361277
transcript_HQ_all_transcript/2483/f3p0/6514	0.69697
transcript_HQ_all_transcript/2494/f2p0/6513	0.811321
transcript_HQ_all_transcript/24953/f32p0/3603	0.475257
transcript_HQ_all_transcript/24963/f3p0/3654	0.7
transcript_HQ_all_transcript/2498/f2p0/6523	0.657143
transcript_HQ_all_transcript/25007/f6p0/3646	0.562222
transcript_HQ_all_transcript/2501/f11p0/6482	0.644444
transcript_HQ_all_transcript/25016/f2p0/3631	0.976424
transcript_HQ_all_transcript/2507/f7p0/6426	0.666667
transcript_HQ_all_transcript/25266/f4p0/3662	0.525214
transcript_HQ_all_transcript/2537/f7p0/6467	0.783784
transcript_HQ_all_transcript/25405/f6p0/3633	0.652174
transcript_HQ_all_transcript/25449/f76p0/3519	0.204124
transcript_HQ_all_transcript/2551/f2p0/6677	0.619048
transcript_HQ_all_transcript/25582/f11p0/3589	0.686275
transcript_HQ_all_transcript/25646/f4p0/3562	0.527834
transcript_HQ_all_transcript/25699/f6p0/3608	0.79661
transcript_HQ_all_transcript/2589/f3p0/6447	0.568627
transcript_HQ_all_transcript/2590/f2p0/6482	0.66
transcript_HQ_all_transcript/2597/f19p0/6412	0.253731
transcript_HQ_all_transcript/2612/f2p0/6449	0.627907
transcript_HQ_all_transcript/26208/f29p0/3492	1
transcript_HQ_all_transcript/2621/f4p0/6450	0.666667
transcript_HQ_all_transcript/26226/f12p0/3579	0.703704
transcript_HQ_all_transcript/26256/f3p0/3589	0.548831
transcript_HQ_all_transcript/2629/f23p0/6436	0.69697
transcript_HQ_all_transcript/26318/f3p0/3568	0.635036
transcript_HQ_all_transcript/2653/f7p0/6407	0.674419
transcript_HQ_all_transcript/26532/f2p0/3675	0.912727
transcript_HQ_all_transcript/26533/f11p0/3536	0.288703
transcript_HQ_all_transcript/26627/f73p0/3534	0.506811
transcript_HQ_all_transcript/2669/f2p0/6522	0.574468
transcript_HQ_all_transcript/26756/f3p0/3554	0.559322
transcript_HQ_all_transcript/26760/f2p0/3551	0.578947
transcript_HQ_all_transcript/26786/f3p0/3572	0.463757
transcript_HQ_all_transcript/26823/f3p0/3551	0.417808
transcript_HQ_all_transcript/26827/f2p0/3643	0.57377
transcript_HQ_all_transcript/26845/f2p0/3562	0.555556
transcript_HQ_all_transcript/26985/f2p0/3558	0.530387
transcript_HQ_all_transcript/26991/f6p0/3545	0.35786
transcript_HQ_all_transcript/2704/f2p0/6398	0.686275
transcript_HQ_all_transcript/27059/f22p0/3537	0.703704
transcript_HQ_all_transcript/27103/f2p0/3601	0.6
transcript_HQ_all_transcript/27174/f4p0/3529	0.372263
transcript_HQ_all_transcript/27288/f2p0/3538	0.523068
transcript_HQ_all_transcript/2730/f5p0/6408	0.707317
transcript_HQ_all_transcript/2742/f3p0/6371	0.529412
transcript_HQ_all_transcript/27474/f3p0/3526	0.649029
transcript_HQ_all_transcript/27543/f72p0/3487	0.227987
transcript_HQ_all_transcript/2757/f2p0/6362	0.809524
transcript_HQ_all_transcript/2764/f2p0/6412	0.673469
transcript_HQ_all_transcript/27709/f2p0/3535	0.792746
transcript_HQ_all_transcript/27710/f12p0/3500	0.582377
transcript_HQ_all_transcript/27757/f3p0/3511	0.319633
transcript_HQ_all_transcript/27770/f3p0/3512	0.841004
transcript_HQ_all_transcript/27908/f9p0/3499	0.272281
transcript_HQ_all_transcript/2793/f6p0/6368	0.705882
transcript_HQ_all_transcript/2807/f2p0/6360	0.74359
transcript_HQ_all_transcript/28176/f2p0/3504	0.456522
transcript_HQ_all_transcript/2825/f4p0/6339	0.870968
transcript_HQ_all_transcript/28253/f41p0/3404	0.817739
transcript_HQ_all_transcript/2827/f11p0/6342	0.703704
transcript_HQ_all_transcript/28358/f2p0/3488	0.850093
transcript_HQ_all_transcript/28385/f3p0/3483	0.731707
transcript_HQ_all_transcript/28413/f3p0/3476	0.263158
transcript_HQ_all_transcript/2846/f13p0/6298	0.589744
transcript_HQ_all_transcript/2851/f2p0/6341	0.759259
transcript_HQ_all_transcript/28594/f2p0/3479	0.86043
transcript_HQ_all_transcript/28623/f10p0/3465	0.657143
transcript_HQ_all_transcript/28673/f3p0/3472	1
transcript_HQ_all_transcript/28743/f2p0/3495	0.724138
transcript_HQ_all_transcript/28842/f3p0/3472	0.8
transcript_HQ_all_transcript/28901/f8p0/3419	0.91734
transcript_HQ_all_transcript/28962/f2p0/3459	0.407407
transcript_HQ_all_transcript/2904/f8p0/6259	0.771429
transcript_HQ_all_transcript/2905/f2p0/6352	0.644444
transcript_HQ_all_transcript/29116/f13p0/3441	0.615243
transcript_HQ_all_transcript/29123/f5p0/3441	0.843137
transcript_HQ_all_transcript/29136/f3p0/3460	0.857143
transcript_HQ_all_transcript/2915/f3p0/6311	0.636364
transcript_HQ_all_transcript/29193/f3p0/3439	0.62963
transcript_HQ_all_transcript/2928/f2p0/6320	0.7
transcript_HQ_all_transcript/2945/f13p0/6272	0.783784
transcript_HQ_all_transcript/2959/f2p0/6288	0.703704
transcript_HQ_all_transcript/29675/f2p0/3438	0.60274
transcript_HQ_all_transcript/29779/f5p0/3405	0.514268
transcript_HQ_all_transcript/29784/f4p0/3418	0.62963
transcript_HQ_all_transcript/2988/f3p0/6754	0.692308
transcript_HQ_all_transcript/29891/f7p0/3375	0.4375
transcript_HQ_all_transcript/29976/f2p0/3424	0.521739
transcript_HQ_all_transcript/3/f2p0/11830	0.605634
transcript_HQ_all_transcript/30/f2p0/10376	0.548173
transcript_HQ_all_transcript/30010/f4p0/3408	0.595814
transcript_HQ_all_transcript/30073/f3p0/3412	1
transcript_HQ_all_transcript/30151/f2p0/3223	0.384615
transcript_HQ_all_transcript/3033/f5p0/6242	0.728395
transcript_HQ_all_transcript/3044/f2p0/6318	0.733333
transcript_HQ_all_transcript/30496/f8p0/3306	0.276793
transcript_HQ_all_transcript/3050/f3p0/6273	0.666667
transcript_HQ_all_transcript/30509/f3p0/3376	0.315789
transcript_HQ_all_transcript/30882/f4p0/3337	0.291339
transcript_HQ_all_transcript/31/f3p0/10292	0.29239
transcript_HQ_all_transcript/31336/f4p0/3349	0.83465
transcript_HQ_all_transcript/3136/f3p0/6215	0.55102
transcript_HQ_all_transcript/31395/f2p0/3372	0.660504
transcript_HQ_all_transcript/31407/f2p0/3361	0.906069
transcript_HQ_all_transcript/3141/f5p0/6208	0.666667
transcript_HQ_all_transcript/31561/f2p0/3341	0.565217
transcript_HQ_all_transcript/31625/f2p0/3335	0.8152
transcript_HQ_all_transcript/31639/f2p0/3357	1
transcript_HQ_all_transcript/3172/f2p0/6164	0.534884
transcript_HQ_all_transcript/3173/f2p0/6245	0.555556
transcript_HQ_all_transcript/31790/f2p0/3339	0.764706
transcript_HQ_all_transcript/31840/f15p0/3318	0.228296
transcript_HQ_all_transcript/3186/f3p0/6217	0.75
transcript_HQ_all_transcript/31875/f3p0/3323	0.317963
transcript_HQ_all_transcript/31942/f2p0/3324	0.747485
transcript_HQ_all_transcript/3199/f2p0/6196	0.428571
transcript_HQ_all_transcript/3207/f3p0/6191	0.703704
transcript_HQ_all_transcript/32242/f2p0/3316	0.747573
transcript_HQ_all_transcript/32294/f2p0/3318	0.595364
transcript_HQ_all_transcript/32367/f2p0/3330	0.833333
transcript_HQ_all_transcript/32387/f5p0/3309	0.642857
transcript_HQ_all_transcript/32411/f5p0/3307	0.83893
transcript_HQ_all_transcript/3243/f8p0/6180	0.607843
transcript_HQ_all_transcript/3254/f2p0/6723	0.625
transcript_HQ_all_transcript/32621/f3p0/3346	0.703704
transcript_HQ_all_transcript/32686/f2p0/3305	0.230439
transcript_HQ_all_transcript/3270/f11p0/6157	0.771429
transcript_HQ_all_transcript/3277/f4p0/6167	0.659574
transcript_HQ_all_transcript/32955/f265p0/3181	0.368209
transcript_HQ_all_transcript/32977/f14p0/3278	0.43686
transcript_HQ_all_transcript/33053/f2p0/3292	1
transcript_HQ_all_transcript/33084/f3p0/3283	1
transcript_HQ_all_transcript/3313/f2p0/6148	0.7
transcript_HQ_all_transcript/333/f5p0/8025	0.473214
transcript_HQ_all_transcript/33346/f2p0/3285	0.574468
transcript_HQ_all_transcript/33362/f5p0/3257	0.820366
transcript_HQ_all_transcript/334/f206p0/7700	0.877811
transcript_HQ_all_transcript/33441/f4p0/3267	0.593496
transcript_HQ_all_transcript/33556/f6p0/3249	1
transcript_HQ_all_transcript/33567/f4p0/3253	0.829787
transcript_HQ_all_transcript/33601/f2p0/3252	0.565841
transcript_HQ_all_transcript/33680/f2p0/3303	0.734579
transcript_HQ_all_transcript/3369/f3p0/6158	0.764706
transcript_HQ_all_transcript/33769/f14p0/3239	0.426117
transcript_HQ_all_transcript/3378/f4p0/6117	0.707317
transcript_HQ_all_transcript/33815/f2p0/3254	0.33945
transcript_HQ_all_transcript/33858/f5p0/3205	1
transcript_HQ_all_transcript/3388/f4p0/6127	0.8
transcript_HQ_all_transcript/33996/f3p0/3274	0.929204
transcript_HQ_all_transcript/34017/f2p0/3237	0.225455
transcript_HQ_all_transcript/34031/f2p0/3246	0.731707
transcript_HQ_all_transcript/34070/f3p0/3267	0.663866
transcript_HQ_all_transcript/34089/f5p0/3222	0.602359
transcript_HQ_all_transcript/3411/f2p0/6126	0.655172
transcript_HQ_all_transcript/34127/f3p0/3235	0.496599
transcript_HQ_all_transcript/34154/f4p0/3137	1
transcript_HQ_all_transcript/34230/f17p0/3214	0.640816
transcript_HQ_all_transcript/34246/f2p0/3293	0.450446
transcript_HQ_all_transcript/34405/f3p0/3228	0.62804
transcript_HQ_all_transcript/34435/f2p0/3210	1
transcript_HQ_all_transcript/34472/f2p0/3231	0.6875
transcript_HQ_all_transcript/34542/f21p0/3184	0.775281
transcript_HQ_all_transcript/3465/f3p0/6089	0.673469
transcript_HQ_all_transcript/34668/f201p0/3107	0.3261
transcript_HQ_all_transcript/34704/f4p0/3192	0.541247
transcript_HQ_all_transcript/34769/f34p0/3180	0.715762
transcript_HQ_all_transcript/34820/f5p0/3214	0.283203
transcript_HQ_all_transcript/34868/f27p0/3193	0.47561
transcript_HQ_all_transcript/3490/f2p0/6744	0.692308
transcript_HQ_all_transcript/3508/f2p0/6082	0.705882
transcript_HQ_all_transcript/35102/f2p0/3191	0.814922
transcript_HQ_all_transcript/35177/f2p0/3200	0.734082
transcript_HQ_all_transcript/35212/f2p0/3279	0.693548
transcript_HQ_all_transcript/35218/f2p0/3195	0.945154
transcript_HQ_all_transcript/35237/f10p0/3181	0.42029
transcript_HQ_all_transcript/3527/f2p0/6197	0.741935
transcript_HQ_all_transcript/35440/f409p0/3066	0.211224
transcript_HQ_all_transcript/35470/f3p0/3187	0.65
transcript_HQ_all_transcript/35555/f2p0/3198	0.388363
transcript_HQ_all_transcript/35608/f7p0/3174	0.894189
transcript_HQ_all_transcript/35718/f2p0/3193	0.327394
transcript_HQ_all_transcript/3572/f2p0/6067	0.666667
transcript_HQ_all_transcript/35834/f4p0/3166	0.368421
transcript_HQ_all_transcript/35835/f4p0/3148	0.73974
transcript_HQ_all_transcript/3586/f5p0/6025	0.684211
transcript_HQ_all_transcript/35905/f2p0/3279	1
transcript_HQ_all_transcript/35909/f3p0/2770	0.297076
transcript_HQ_all_transcript/35920/f2p0/3158	1
transcript_HQ_all_transcript/35935/f2p0/3163	0.640449
transcript_HQ_all_transcript/36077/f3p0/3115	0.553276
transcript_HQ_all_transcript/3612/f2p0/6032	0.764706
transcript_HQ_all_transcript/36151/f2p0/3154	0.774077
transcript_HQ_all_transcript/3619/f2p0/6059	0.722222
transcript_HQ_all_transcript/36322/f18p0/3090	0.19346
transcript_HQ_all_transcript/36325/f14p0/3114	0.40604
transcript_HQ_all_transcript/36347/f19p0/3126	1
transcript_HQ_all_transcript/36411/f74p0/3101	0.382241
transcript_HQ_all_transcript/36432/f2p0/3158	1
transcript_HQ_all_transcript/36512/f2p0/3147	0.289731
transcript_HQ_all_transcript/36572/f3p0/3169	0.347424
transcript_HQ_all_transcript/36646/f2p0/3122	0.517367
transcript_HQ_all_transcript/36774/f6p0/3128	0.680485
transcript_HQ_all_transcript/36776/f7p0/3129	0.224335
transcript_HQ_all_transcript/3686/f4p0/6050	0.722222
transcript_HQ_all_transcript/36865/f2p0/3140	0.327354
transcript_HQ_all_transcript/36881/f2p0/3147	0.552145
transcript_HQ_all_transcript/36901/f2p0/3143	0.803203
transcript_HQ_all_transcript/37087/f7p0/3112	0.259224
transcript_HQ_all_transcript/37125/f2p0/3113	0.758025
transcript_HQ_all_transcript/37129/f2p0/3130	0.270521
transcript_HQ_all_transcript/37157/f4p0/3135	0.678161
transcript_HQ_all_transcript/37184/f2p0/3100	0.584906
transcript_HQ_all_transcript/37204/f7p0/3117	0.897587
transcript_HQ_all_transcript/37285/f2p0/3130	0.75
transcript_HQ_all_transcript/3732/f10p0/5983	0.612903
transcript_HQ_all_transcript/37343/f2p0/3110	0.232975
transcript_HQ_all_transcript/37595/f2p0/3110	0.32989
transcript_HQ_all_transcript/37821/f2p0/3477	0.841584
transcript_HQ_all_transcript/37839/f4p0/3089	0.427046
transcript_HQ_all_transcript/3797/f5p0/5971	0.666667
transcript_HQ_all_transcript/37998/f2p0/3087	1
transcript_HQ_all_transcript/3808/f3p0/5965	0.777778
transcript_HQ_all_transcript/38151/f38p0/3069	0.270686
transcript_HQ_all_transcript/3818/f2p0/5972	0.686275
transcript_HQ_all_transcript/3827/f2p0/5958	0.483871
transcript_HQ_all_transcript/38329/f4p0/3067	0.335816
transcript_HQ_all_transcript/38423/f116p0/3003	0.354527
transcript_HQ_all_transcript/38463/f12p0/3059	0.161638
transcript_HQ_all_transcript/38540/f2p0/3081	0.946513
transcript_HQ_all_transcript/38556/f7p0/3067	0.470149
transcript_HQ_all_transcript/38650/f2p0/3069	0.324324
transcript_HQ_all_transcript/38740/f7p0/3010	0.736449
transcript_HQ_all_transcript/38774/f12p0/2966	0.721893
transcript_HQ_all_transcript/388/f2p0/7866	0.641026
transcript_HQ_all_transcript/3884/f2p0/6010	0.466667
transcript_HQ_all_transcript/3885/f3p0/5950	0.567568
transcript_HQ_all_transcript/38859/f5p0/3056	0.724431
transcript_HQ_all_transcript/38970/f2p0/3041	1
transcript_HQ_all_transcript/38973/f3p0/3079	0.945216
transcript_HQ_all_transcript/39125/f2p0/3045	0.297468
transcript_HQ_all_transcript/39148/f21p0/3004	0.409195
transcript_HQ_all_transcript/39273/f2p0/3046	0.677419
transcript_HQ_all_transcript/39281/f2p0/3061	0.423814
transcript_HQ_all_transcript/39303/f5p0/3032	0.573375
transcript_HQ_all_transcript/39585/f4p0/2993	0.170596
transcript_HQ_all_transcript/39739/f2p0/3052	0.53641
transcript_HQ_all_transcript/39810/f7p0/2975	0.37553
transcript_HQ_all_transcript/40068/f2p0/3032	0.54386
transcript_HQ_all_transcript/40106/f9p0/2997	0.655172
transcript_HQ_all_transcript/4016/f7p0/5919	0.241808
transcript_HQ_all_transcript/40310/f2p0/3003	0.222887
transcript_HQ_all_transcript/4032/f3p0/5915	0.617021
transcript_HQ_all_transcript/40364/f2p0/3008	0.508772
transcript_HQ_all_transcript/40382/f9p0/3004	0.521368
transcript_HQ_all_transcript/4039/f6p0/5905	0.611111
transcript_HQ_all_transcript/40432/f4p0/3001	0.609756
transcript_HQ_all_transcript/40501/f2p0/2995	0.441888
transcript_HQ_all_transcript/40540/f2p0/3053	0.495186
transcript_HQ_all_transcript/40699/f24p0/2893	0.256351
transcript_HQ_all_transcript/40732/f4p0/2987	0.802456
transcript_HQ_all_transcript/40769/f2p0/2985	0.370128
transcript_HQ_all_transcript/40830/f3p0/3047	1
transcript_HQ_all_transcript/40914/f23p0/2934	0.311845
transcript_HQ_all_transcript/40925/f5p0/2958	0.124807
transcript_HQ_all_transcript/40949/f9p0/2972	0.236364
transcript_HQ_all_transcript/40988/f2p0/2972	1
transcript_HQ_all_transcript/40991/f15p0/2961	0.480565
transcript_HQ_all_transcript/4103/f9p0/5842	0.783784
transcript_HQ_all_transcript/41048/f92p0/2949	0.547454
transcript_HQ_all_transcript/41052/f2p0/3015	0.859649
transcript_HQ_all_transcript/41104/f2p0/2973	0.806647
transcript_HQ_all_transcript/4113/f4p0/5885	0.686275
transcript_HQ_all_transcript/4114/f2p0/5878	0.68
transcript_HQ_all_transcript/41145/f4p0/2976	0.698324
transcript_HQ_all_transcript/41325/f2p0/2972	1
transcript_HQ_all_transcript/41329/f2p0/2961	0.770492
transcript_HQ_all_transcript/41356/f3p0/2962	0.47541
transcript_HQ_all_transcript/41503/f2p0/2945	0.544554
transcript_HQ_all_transcript/41557/f7p0/2926	0.725212
transcript_HQ_all_transcript/4158/f7p0/5869	0.692308
transcript_HQ_all_transcript/41581/f3p0/2980	0.724878
transcript_HQ_all_transcript/41655/f2p0/2985	0.4875
transcript_HQ_all_transcript/4166/f4p0/5869	0.555556
transcript_HQ_all_transcript/41682/f6p0/2952	0.67619
transcript_HQ_all_transcript/41715/f8p0/2951	0.212707
transcript_HQ_all_transcript/4174/f7p0/5855	0.65
transcript_HQ_all_transcript/41985/f2p0/2943	0.373684
transcript_HQ_all_transcript/42053/f2p0/3215	0.922767
transcript_HQ_all_transcript/42129/f80p0/2877	0.984769
transcript_HQ_all_transcript/42200/f2p0/2911	0.767364
transcript_HQ_all_transcript/423/f2p0/7736	0.870298
transcript_HQ_all_transcript/42462/f6p0/2913	0.589744
transcript_HQ_all_transcript/42573/f2p0/2920	0.517958
transcript_HQ_all_transcript/42694/f2p0/2932	0.664099
transcript_HQ_all_transcript/42731/f51p0/2882	0.541667
transcript_HQ_all_transcript/42778/f11p0/2905	0.223506
transcript_HQ_all_transcript/42784/f2p0/2943	0.768116
transcript_HQ_all_transcript/42882/f2p0/2918	1
transcript_HQ_all_transcript/42962/f2p0/2922	0.588235
transcript_HQ_all_transcript/43143/f42p0/2874	0.530103
transcript_HQ_all_transcript/43209/f11p0/2884	0.705882
transcript_HQ_all_transcript/43247/f2p0/2904	0.294092
transcript_HQ_all_transcript/4334/f9p0/5808	0.627907
transcript_HQ_all_transcript/43352/f14p0/2839	0.288304
transcript_HQ_all_transcript/43371/f2p0/2900	0.573333
transcript_HQ_all_transcript/43400/f2p0/2893	0.544669
transcript_HQ_all_transcript/4342/f3p0/5788	0.7
transcript_HQ_all_transcript/43466/f4p0/2880	0.503215
transcript_HQ_all_transcript/4349/f3p0/5808	0.704545
transcript_HQ_all_transcript/43638/f2p0/2893	0.271111
transcript_HQ_all_transcript/4366/f2p0/6517	1
transcript_HQ_all_transcript/43730/f2p0/2895	1
transcript_HQ_all_transcript/4379/f3p0/5833	0.755102
transcript_HQ_all_transcript/43832/f2p0/2878	0.50541
transcript_HQ_all_transcript/43864/f2p0/2901	0.688889
transcript_HQ_all_transcript/43901/f10p0/2868	0.281407
transcript_HQ_all_transcript/43953/f4p0/2879	1
transcript_HQ_all_transcript/43966/f3p0/3066	0.923404
transcript_HQ_all_transcript/4399/f2p0/5805	0.707317
transcript_HQ_all_transcript/44010/f2p0/2872	0.906977
transcript_HQ_all_transcript/44167/f1352p0/2768	0.702254
transcript_HQ_all_transcript/44183/f104p0/2721	0.232096
transcript_HQ_all_transcript/44255/f3p0/2862	1
transcript_HQ_all_transcript/4426/f2p0/5857	0.68777
transcript_HQ_all_transcript/44319/f2p0/2860	0.79786
transcript_HQ_all_transcript/4440/f5p0/5779	0.727273
transcript_HQ_all_transcript/4446/f5p0/5742	0.589927
transcript_HQ_all_transcript/44538/f3p0/2860	0.56877
transcript_HQ_all_transcript/44728/f16p0/2837	0.954398
transcript_HQ_all_transcript/4486/f2p0/5772	0.775281
transcript_HQ_all_transcript/44975/f4p0/2846	1
transcript_HQ_all_transcript/45021/f2p0/2894	1
transcript_HQ_all_transcript/45093/f3p0/2837	0.808064
transcript_HQ_all_transcript/4510/f6p0/5773	0.68
transcript_HQ_all_transcript/4513/f4p0/5774	0.153571
transcript_HQ_all_transcript/45209/f6p0/2826	0.550709
transcript_HQ_all_transcript/4522/f2p0/5770	0.684211
transcript_HQ_all_transcript/45316/f62p0/2732	0.481776
transcript_HQ_all_transcript/4532/f3p0/5759	0.707317
transcript_HQ_all_transcript/45322/f2p0/2829	0.367781
transcript_HQ_all_transcript/45575/f2p0/2828	0.623529
transcript_HQ_all_transcript/45577/f2p0/2811	0.958952
transcript_HQ_all_transcript/45602/f6p0/2797	0.316847
transcript_HQ_all_transcript/45612/f2p0/2817	0.875
transcript_HQ_all_transcript/45630/f30p0/2714	0.273328
transcript_HQ_all_transcript/45720/f2p0/2819	0.296552
transcript_HQ_all_transcript/45754/f2p0/2809	0.427481
transcript_HQ_all_transcript/45838/f2p0/2747	0.407143
transcript_HQ_all_transcript/45863/f2p0/2813	0.886795
transcript_HQ_all_transcript/4587/f2p0/5749	0.764706
transcript_HQ_all_transcript/45895/f2p0/2805	0.851301
transcript_HQ_all_transcript/45941/f2p0/2816	0.567502
transcript_HQ_all_transcript/45968/f3p0/2805	1
transcript_HQ_all_transcript/4598/f3p0/5772	0.571429
transcript_HQ_all_transcript/46036/f4p0/2817	0.781818
transcript_HQ_all_transcript/46064/f2p0/2820	1
transcript_HQ_all_transcript/46264/f2p0/2809	0.39733
transcript_HQ_all_transcript/4630/f2p0/5733	0.652174
transcript_HQ_all_transcript/46312/f2p0/2802	0.496403
transcript_HQ_all_transcript/46334/f8p0/2787	0.784839
transcript_HQ_all_transcript/46359/f2p0/2785	0.669753
transcript_HQ_all_transcript/46424/f2p0/2776	0.395189
transcript_HQ_all_transcript/46514/f2p0/2780	0.713944
transcript_HQ_all_transcript/46770/f28p0/2724	0.249878
transcript_HQ_all_transcript/4683/f3p0/5698	0.666667
transcript_HQ_all_transcript/46872/f12p0/2741	0.401901
transcript_HQ_all_transcript/4688/f3p0/5708	0.583333
transcript_HQ_all_transcript/46911/f4p0/2730	0.339369
transcript_HQ_all_transcript/4730/f2p0/5702	0.68
transcript_HQ_all_transcript/47339/f2p0/2753	0.617978
transcript_HQ_all_transcript/47438/f3p0/2767	0.489754
transcript_HQ_all_transcript/47461/f2p0/2753	0.339339
transcript_HQ_all_transcript/47501/f3p0/2818	0.510929
transcript_HQ_all_transcript/47551/f2p0/2778	0.982993
transcript_HQ_all_transcript/4787/f2p0/5697	0.41573
transcript_HQ_all_transcript/4793/f2p0/5692	0.714286
transcript_HQ_all_transcript/47977/f9p0/2723	0.730337
transcript_HQ_all_transcript/48168/f5p0/2722	0.75
transcript_HQ_all_transcript/48216/f3p0/2717	0.386555
transcript_HQ_all_transcript/4849/f2p0/5665	0.745455
transcript_HQ_all_transcript/48497/f7p0/2702	0.259053
transcript_HQ_all_transcript/48562/f2p0/2737	0.518519
transcript_HQ_all_transcript/48603/f7p0/2707	0.403554
transcript_HQ_all_transcript/48627/f2p0/2731	0.958287
transcript_HQ_all_transcript/48655/f2p0/2728	0.766368
transcript_HQ_all_transcript/48705/f2p0/2706	0.452055
transcript_HQ_all_transcript/48733/f2p0/2670	0.853659
transcript_HQ_all_transcript/48812/f4p0/2667	0.335106
transcript_HQ_all_transcript/48830/f2p0/2696	0.420993
transcript_HQ_all_transcript/4892/f2p0/5670	0.8
transcript_HQ_all_transcript/4904/f2p0/5642	0.75
transcript_HQ_all_transcript/49092/f137p0/2613	0.492011
transcript_HQ_all_transcript/49391/f2p0/2683	0.266813
transcript_HQ_all_transcript/49503/f10p0/2647	0.387461
transcript_HQ_all_transcript/49520/f2p0/2686	0.3083
transcript_HQ_all_transcript/49562/f7p0/2667	0.728389
transcript_HQ_all_transcript/4966/f13p0/5631	0.230559
transcript_HQ_all_transcript/4981/f4p0/5628	0.515078
transcript_HQ_all_transcript/49957/f2p0/2663	1
transcript_HQ_all_transcript/5007/f2p0/5618	0.591837
transcript_HQ_all_transcript/50093/f10p0/2587	0.365189
transcript_HQ_all_transcript/50281/f4p0/2652	0.402957
transcript_HQ_all_transcript/50285/f3p0/2634	1
transcript_HQ_all_transcript/50304/f6p0/2634	0.547384
transcript_HQ_all_transcript/50309/f3p0/2643	0.754098
transcript_HQ_all_transcript/50398/f2p0/2651	0.269841
transcript_HQ_all_transcript/5040/f2p0/5632	0.780822
transcript_HQ_all_transcript/50509/f3p0/2692	0.662271
transcript_HQ_all_transcript/50516/f2p0/2653	0.964579
transcript_HQ_all_transcript/5053/f3p0/5603	0.641026
transcript_HQ_all_transcript/50552/f2p0/2653	0.80722
transcript_HQ_all_transcript/50595/f2p0/2634	0.876558
transcript_HQ_all_transcript/50609/f2p0/2658	0.302351
transcript_HQ_all_transcript/50652/f2p0/2640	0.320293
transcript_HQ_all_transcript/50719/f3p0/2634	0.448172
transcript_HQ_all_transcript/50911/f6p0/2597	0.949174
transcript_HQ_all_transcript/51143/f4p0/2612	0.567739
transcript_HQ_all_transcript/51209/f34p0/2616	0.580784
transcript_HQ_all_transcript/51282/f2p0/2604	0.245552
transcript_HQ_all_transcript/51349/f2p0/2621	0.494601
transcript_HQ_all_transcript/51359/f108p0/2521	0.482533
transcript_HQ_all_transcript/5137/f3p0/5525	0.741379
transcript_HQ_all_transcript/5142/f2p0/5578	0.621622
transcript_HQ_all_transcript/51424/f9p0/2555	0.319547
transcript_HQ_all_transcript/51452/f4p0/2631	0.278002
transcript_HQ_all_transcript/51464/f35p0/2513	0.309668
transcript_HQ_all_transcript/51521/f13p0/2602	0.258907
transcript_HQ_all_transcript/51548/f18p0/2606	0.644564
transcript_HQ_all_transcript/51679/f2p0/2587	0.240373
transcript_HQ_all_transcript/51731/f3p0/2619	0.644891
transcript_HQ_all_transcript/5195/f3p0/5641	0.644444
transcript_HQ_all_transcript/5199/f2p0/5561	0.684211
transcript_HQ_all_transcript/51996/f67p0/2570	0.348229
transcript_HQ_all_transcript/52074/f4p0/2592	0.503476
transcript_HQ_all_transcript/52171/f2p0/2606	0.546875
transcript_HQ_all_transcript/52205/f2p0/2595	0.265693
transcript_HQ_all_transcript/52251/f2p0/2581	0.934479
transcript_HQ_all_transcript/52352/f15p0/2579	0.556127
transcript_HQ_all_transcript/52415/f2p0/2584	0.227555
transcript_HQ_all_transcript/52418/f2p0/2574	0.630917
transcript_HQ_all_transcript/52518/f3p0/2579	0.53444
transcript_HQ_all_transcript/52555/f3p0/2539	0.998435
transcript_HQ_all_transcript/52585/f2p0/2574	0.568698
transcript_HQ_all_transcript/52620/f2p0/2571	0.434596
transcript_HQ_all_transcript/52621/f2p0/2546	0.54023
transcript_HQ_all_transcript/52666/f2p0/2547	0.719626
transcript_HQ_all_transcript/52695/f14p0/2562	0.681948
transcript_HQ_all_transcript/52757/f2p0/2615	0.912519
transcript_HQ_all_transcript/52769/f14p0/2558	0.440594
transcript_HQ_all_transcript/52780/f5p0/2451	0.670676
transcript_HQ_all_transcript/52848/f4p0/2562	0.647154
transcript_HQ_all_transcript/529/f4p0/7518	0.186969
transcript_HQ_all_transcript/53025/f8p0/2554	0.436034
transcript_HQ_all_transcript/53036/f3p0/2551	0.508651
transcript_HQ_all_transcript/5308/f7p0/5548	0.7
transcript_HQ_all_transcript/53100/f3p0/2414	0.524831
transcript_HQ_all_transcript/5320/f3p0/5547	0.615385
transcript_HQ_all_transcript/53211/f2p0/2553	0.719223
transcript_HQ_all_transcript/53290/f564p0/2445	0.27106
transcript_HQ_all_transcript/53348/f2p0/2539	0.300637
transcript_HQ_all_transcript/53392/f253p0/2475	0.5933
transcript_HQ_all_transcript/53439/f51p0/2489	0.177912
transcript_HQ_all_transcript/53445/f3p0/2548	1
transcript_HQ_all_transcript/53486/f3p0/2534	0.227196
transcript_HQ_all_transcript/53616/f4p0/2545	0.931468
transcript_HQ_all_transcript/53653/f2p0/2548	0.395604
transcript_HQ_all_transcript/53741/f2p0/2530	0.25
transcript_HQ_all_transcript/5377/f2p0/5528	0.338216
transcript_HQ_all_transcript/53855/f3p0/2522	0.808411
transcript_HQ_all_transcript/54004/f9p0/2510	0.330439
transcript_HQ_all_transcript/5416/f9p0/5503	0.16532
transcript_HQ_all_transcript/5417/f9p0/5507	0.161325
transcript_HQ_all_transcript/54172/f2p0/2515	0.425524
transcript_HQ_all_transcript/54254/f2p0/2517	0.477477
transcript_HQ_all_transcript/54421/f3p0/2509	1
transcript_HQ_all_transcript/54429/f2p0/2411	0.904932
transcript_HQ_all_transcript/54468/f2p0/2517	0.568524
transcript_HQ_all_transcript/54567/f2p0/2508	0.530174
transcript_HQ_all_transcript/5460/f3p0/5496	0.8
transcript_HQ_all_transcript/54676/f50p0/2399	0.643401
transcript_HQ_all_transcript/54678/f2p0/2528	0.575263
transcript_HQ_all_transcript/54680/f2p0/2511	0.983212
transcript_HQ_all_transcript/547/f29p0/7483	0.274844
transcript_HQ_all_transcript/54705/f2p0/2500	0.540935
transcript_HQ_all_transcript/54719/f3p0/2506	1
transcript_HQ_all_transcript/5480/f5p0/5497	0.675676
transcript_HQ_all_transcript/54902/f2p0/2496	0.309578
transcript_HQ_all_transcript/54952/f2p0/2485	0.668161
transcript_HQ_all_transcript/54959/f4p0/2465	0.549608
transcript_HQ_all_transcript/54987/f4p0/2486	0.998448
transcript_HQ_all_transcript/55006/f114p0/2379	0.471521
transcript_HQ_all_transcript/55048/f2p0/2492	0.409715
transcript_HQ_all_transcript/55131/f2p0/2493	1
transcript_HQ_all_transcript/55202/f2p0/2494	0.460501
transcript_HQ_all_transcript/55224/f3p0/2510	0.429084
transcript_HQ_all_transcript/55244/f5p0/2479	0.502425
transcript_HQ_all_transcript/55308/f2p0/2492	0.576108
transcript_HQ_all_transcript/55376/f3p0/2485	0.887166
transcript_HQ_all_transcript/55429/f5p0/2464	0.333605
transcript_HQ_all_transcript/5543/f2p0/5465	0.809524
transcript_HQ_all_transcript/55487/f3p0/2475	0.413534
transcript_HQ_all_transcript/55513/f2p0/2492	0.846504
transcript_HQ_all_transcript/55572/f30p0/2414	0.287869
transcript_HQ_all_transcript/55639/f2p0/2492	1
transcript_HQ_all_transcript/55724/f3p0/2403	1
transcript_HQ_all_transcript/55766/f2p0/2479	0.777778
transcript_HQ_all_transcript/55826/f3p0/2465	0.748663
transcript_HQ_all_transcript/5588/f2p0/5508	0.6
transcript_HQ_all_transcript/55890/f4p0/2460	1
transcript_HQ_all_transcript/55905/f4p0/2448	0.310276
transcript_HQ_all_transcript/56029/f2p0/2486	0.633058
transcript_HQ_all_transcript/56070/f4p0/2228	0.752621
transcript_HQ_all_transcript/5619/f2p0/5471	0.826087
transcript_HQ_all_transcript/56208/f17p0/2419	0.471232
transcript_HQ_all_transcript/56211/f2p0/2453	0.503268
transcript_HQ_all_transcript/56218/f22p0/2442	0.630884
transcript_HQ_all_transcript/56235/f5p0/2442	1
transcript_HQ_all_transcript/5627/f18p0/5456	0.730769
transcript_HQ_all_transcript/56316/f8p0/2439	0.674656
transcript_HQ_all_transcript/56345/f3p0/2441	0.172343
transcript_HQ_all_transcript/56366/f2p0/2444	0.601213
transcript_HQ_all_transcript/56430/f2p0/2448	0.399903
transcript_HQ_all_transcript/56503/f1646p0/2298	0.666367
transcript_HQ_all_transcript/56524/f2p0/2188	0.722241
transcript_HQ_all_transcript/56525/f2p0/2438	0.515073
transcript_HQ_all_transcript/56626/f2p0/2455	0.301222
transcript_HQ_all_transcript/56641/f7p0/2424	0.219137
transcript_HQ_all_transcript/56727/f7p0/2393	0.858824
transcript_HQ_all_transcript/5685/f2p0/5461	0.717172
transcript_HQ_all_transcript/56856/f60p0/2352	0.485981
transcript_HQ_all_transcript/56998/f2p0/2418	0.535484
transcript_HQ_all_transcript/57004/f2p0/2425	0.491917
transcript_HQ_all_transcript/57073/f57p0/2348	0.52381
transcript_HQ_all_transcript/5708/f2p0/5445	0.862069
transcript_HQ_all_transcript/57088/f2p0/2417	0.830235
transcript_HQ_all_transcript/5712/f2p0/5516	0.522124
transcript_HQ_all_transcript/57207/f10p0/2347	0.792997
transcript_HQ_all_transcript/57260/f2p0/2441	0.818182
transcript_HQ_all_transcript/57462/f3p0/2410	0.489088
transcript_HQ_all_transcript/57553/f7p0/2414	0.861227
transcript_HQ_all_transcript/57559/f6p0/2392	0.751638
transcript_HQ_all_transcript/57582/f2p0/2404	0.714286
transcript_HQ_all_transcript/57660/f2p0/2401	0.804178
transcript_HQ_all_transcript/57663/f6p0/2393	0.423077
transcript_HQ_all_transcript/57704/f2p0/2400	0.671431
transcript_HQ_all_transcript/57779/f2p0/2406	0.326123
transcript_HQ_all_transcript/57836/f2p0/2409	0.87234
transcript_HQ_all_transcript/57868/f7p0/2360	0.600496
transcript_HQ_all_transcript/57879/f3p0/2406	0.508287
transcript_HQ_all_transcript/57889/f12p0/2388	0.830833
transcript_HQ_all_transcript/57970/f3p0/2386	0.581081
transcript_HQ_all_transcript/57979/f8p0/2106	0.810407
transcript_HQ_all_transcript/58137/f86p0/2315	0.532962
transcript_HQ_all_transcript/58219/f3p0/2209	0.797468
transcript_HQ_all_transcript/58239/f10p0/2337	0.582035
transcript_HQ_all_transcript/58250/f2p0/2394	0.677381
transcript_HQ_all_transcript/5828/f3p0/5427	0.569231
transcript_HQ_all_transcript/5834/f2p0/5434	0.627907
transcript_HQ_all_transcript/58600/f2p0/2375	0.914923
transcript_HQ_all_transcript/58610/f3p0/2367	1
transcript_HQ_all_transcript/58618/f2p0/2379	0.787611
transcript_HQ_all_transcript/5866/f3p0/5420	0.615385
transcript_HQ_all_transcript/58676/f54p0/2283	0.332935
transcript_HQ_all_transcript/58685/f47p0/2334	0.291219
transcript_HQ_all_transcript/58710/f10p0/2359	0.934837
transcript_HQ_all_transcript/58743/f2p0/2365	0.496188
transcript_HQ_all_transcript/58778/f3p0/2361	0.727455
transcript_HQ_all_transcript/58925/f165p0/2315	0.784314
transcript_HQ_all_transcript/59024/f3p0/2346	0.420242
transcript_HQ_all_transcript/59025/f3p0/2297	0.530702
transcript_HQ_all_transcript/59041/f2p0/2358	0.586207
transcript_HQ_all_transcript/59213/f3p0/2352	0.877927
transcript_HQ_all_transcript/59219/f2p0/2416	0.22307
transcript_HQ_all_transcript/59246/f3p0/2348	0.559614
transcript_HQ_all_transcript/59328/f2p0/2341	0.629487
transcript_HQ_all_transcript/59338/f2p0/2328	0.501324
transcript_HQ_all_transcript/59404/f2p0/2335	0.686315
transcript_HQ_all_transcript/59417/f22p0/2239	0.712121
transcript_HQ_all_transcript/59462/f2p0/2395	0.195478
transcript_HQ_all_transcript/59478/f7p0/2339	0.920551
transcript_HQ_all_transcript/59517/f2p0/2343	0.350687
transcript_HQ_all_transcript/59600/f40p0/2274	0.485817
transcript_HQ_all_transcript/59619/f481p0/2272	0.512111
transcript_HQ_all_transcript/59624/f12p0/2305	0.196033
transcript_HQ_all_transcript/59651/f6p0/2335	0.340206
transcript_HQ_all_transcript/59672/f6p0/2338	0.461887
transcript_HQ_all_transcript/59720/f4p0/2335	0.408341
transcript_HQ_all_transcript/59742/f19p0/2272	0.936496
transcript_HQ_all_transcript/59756/f5p0/2287	0.843777
transcript_HQ_all_transcript/59793/f7p0/2321	1
transcript_HQ_all_transcript/59818/f2p0/2362	0.909389
transcript_HQ_all_transcript/59822/f7p0/2174	1
transcript_HQ_all_transcript/59833/f59p0/2261	0.235563
transcript_HQ_all_transcript/59853/f2p0/2395	0.578947
transcript_HQ_all_transcript/59877/f15p0/2321	0.487232
transcript_HQ_all_transcript/59909/f87p0/2287	0.443368
transcript_HQ_all_transcript/59928/f1021p0/2257	0.390261
transcript_HQ_all_transcript/5998/f3p0/5392	0.851852
transcript_HQ_all_transcript/59989/f4p0/2333	0.887946
transcript_HQ_all_transcript/60072/f2p0/2316	0.425971
transcript_HQ_all_transcript/60115/f62p0/2272	0.331621
transcript_HQ_all_transcript/60176/f4p0/2350	0.623202
transcript_HQ_all_transcript/60262/f3p0/2310	0.75409
transcript_HQ_all_transcript/60266/f49p0/2248	0.73975
transcript_HQ_all_transcript/60405/f3p0/2491	0.946156
transcript_HQ_all_transcript/60462/f2p0/2305	0.867987
transcript_HQ_all_transcript/60498/f2p0/2323	1
transcript_HQ_all_transcript/60534/f4p0/2298	0.659803
transcript_HQ_all_transcript/6061/f3p0/5365	0.666667
transcript_HQ_all_transcript/60624/f89p0/2276	0.763889
transcript_HQ_all_transcript/6091/f15p0/5353	0.656291
transcript_HQ_all_transcript/60965/f14p0/2130	0.90604
transcript_HQ_all_transcript/61004/f5p0/2300	0.713048
transcript_HQ_all_transcript/61023/f6p0/2283	1
transcript_HQ_all_transcript/61033/f3p0/2287	0.847802
transcript_HQ_all_transcript/61037/f374p0/2175	0.470089
transcript_HQ_all_transcript/61081/f5p0/2301	0.370802
transcript_HQ_all_transcript/61104/f2p0/2276	0.522255
transcript_HQ_all_transcript/61145/f3p0/2289	0.410421
transcript_HQ_all_transcript/61310/f6p0/2233	0.50303
transcript_HQ_all_transcript/61320/f3p0/2282	0.278703
transcript_HQ_all_transcript/61360/f2p0/2275	0.555297
transcript_HQ_all_transcript/61374/f2p0/2281	0.755993
transcript_HQ_all_transcript/61515/f14p0/2266	0.690173
transcript_HQ_all_transcript/61525/f15p0/2263	0.715102
transcript_HQ_all_transcript/61582/f3p0/2273	0.722529
transcript_HQ_all_transcript/61599/f2p0/2276	0.352998
transcript_HQ_all_transcript/61602/f3p0/2271	0.535714
transcript_HQ_all_transcript/61612/f4p0/2266	0.624105
transcript_HQ_all_transcript/61616/f3p0/2273	0.893395
transcript_HQ_all_transcript/61666/f9p0/2252	1
transcript_HQ_all_transcript/6168/f3p0/5356	0.647059
transcript_HQ_all_transcript/61710/f3p0/2279	0.965042
transcript_HQ_all_transcript/61718/f3p0/2237	0.524236
transcript_HQ_all_transcript/61809/f2p0/2257	0.414823
transcript_HQ_all_transcript/61824/f2p0/2337	0.800654
transcript_HQ_all_transcript/61912/f2p0/2253	0.930622
transcript_HQ_all_transcript/61925/f7p0/2239	0.507877
transcript_HQ_all_transcript/61999/f2p0/2240	0.949458
transcript_HQ_all_transcript/62069/f52p0/2225	0.414794
transcript_HQ_all_transcript/62127/f2p0/2264	0.428571
transcript_HQ_all_transcript/62137/f9p0/2245	0.564031
transcript_HQ_all_transcript/62149/f3p0/2232	0.602122
transcript_HQ_all_transcript/62233/f2p0/2208	0.404255
transcript_HQ_all_transcript/6237/f2p0/5345	0.692308
transcript_HQ_all_transcript/62490/f2p0/2205	0.367786
transcript_HQ_all_transcript/62627/f2p0/2249	0.342526
transcript_HQ_all_transcript/62683/f5p0/2230	0.900842
transcript_HQ_all_transcript/62743/f5p0/2224	0.562426
transcript_HQ_all_transcript/6276/f2p0/5339	0.345357
transcript_HQ_all_transcript/6279/f2p0/5322	0.714286
transcript_HQ_all_transcript/62834/f2p0/2215	0.394661
transcript_HQ_all_transcript/62853/f2p0/2262	0.876333
transcript_HQ_all_transcript/62924/f2p0/2226	0.710806
transcript_HQ_all_transcript/630/f2p0/7370	0.7
transcript_HQ_all_transcript/63014/f2p0/2221	0.329099
transcript_HQ_all_transcript/63084/f2p0/2221	0.595499
transcript_HQ_all_transcript/63117/f9p0/2191	0.751718
transcript_HQ_all_transcript/63140/f3p0/2199	0.405264
transcript_HQ_all_transcript/63272/f3p0/2142	0.682142
transcript_HQ_all_transcript/63291/f3p0/2213	0.218569
transcript_HQ_all_transcript/63394/f2p0/2198	0.2999
transcript_HQ_all_transcript/63405/f11p0/2204	0.545837
transcript_HQ_all_transcript/63432/f242p0/2126	0.536253
transcript_HQ_all_transcript/63476/f2p0/2184	0.194001
transcript_HQ_all_transcript/63501/f2p0/2209	0.786079
transcript_HQ_all_transcript/63504/f4p0/2207	0.594433
transcript_HQ_all_transcript/6353/f2p0/5345	0.368842
transcript_HQ_all_transcript/63583/f3p0/2214	0.777783
transcript_HQ_all_transcript/63628/f2p0/2173	0.836282
transcript_HQ_all_transcript/63652/f2p0/2207	0.788726
transcript_HQ_all_transcript/63666/f3p0/2197	0.67014
transcript_HQ_all_transcript/63687/f263p0/2064	0.401531
transcript_HQ_all_transcript/63749/f2p0/2207	0.49939
transcript_HQ_all_transcript/63794/f4p0/2189	0.838813
transcript_HQ_all_transcript/6381/f3p0/5344	0.617021
transcript_HQ_all_transcript/63834/f5p0/2153	0.712799
transcript_HQ_all_transcript/63856/f2p0/2239	0.794178
transcript_HQ_all_transcript/63868/f2p0/2205	0.856723
transcript_HQ_all_transcript/63928/f3p0/2131	0.85384
transcript_HQ_all_transcript/63953/f3p0/2119	0.236111
transcript_HQ_all_transcript/63966/f2p0/2204	0.25
transcript_HQ_all_transcript/64069/f2p0/2185	0.612634
transcript_HQ_all_transcript/64072/f5p0/2171	0.434696
transcript_HQ_all_transcript/64093/f369p0/2076	0.316126
transcript_HQ_all_transcript/64107/f3p0/2178	0.901639
transcript_HQ_all_transcript/64135/f2p0/2192	0.538462
transcript_HQ_all_transcript/64186/f3p0/2218	1
transcript_HQ_all_transcript/64327/f4p0/2169	0.400765
transcript_HQ_all_transcript/64344/f13p0/2154	0.260028
transcript_HQ_all_transcript/64350/f2p0/2165	0.798354
transcript_HQ_all_transcript/64425/f30p0/2159	0.345063
transcript_HQ_all_transcript/64428/f3p0/2160	0.707421
transcript_HQ_all_transcript/64466/f2p0/2173	0.886359
transcript_HQ_all_transcript/64477/f5p0/2135	0.612852
transcript_HQ_all_transcript/64496/f3p0/2170	1
transcript_HQ_all_transcript/64533/f2p0/2198	0.92117
transcript_HQ_all_transcript/64556/f2p0/2082	0.682572
transcript_HQ_all_transcript/64689/f3p0/2168	0.818056
transcript_HQ_all_transcript/64713/f3p0/2113	0.823798
transcript_HQ_all_transcript/64753/f3p0/2125	0.932442
transcript_HQ_all_transcript/64914/f3p0/2147	0.791904
transcript_HQ_all_transcript/65/f2p0/9490	0.4375
transcript_HQ_all_transcript/65004/f18p0/1992	0.704818
transcript_HQ_all_transcript/65011/f2p0/2139	0.76247
transcript_HQ_all_transcript/6510/f2p0/5284	0.658537
transcript_HQ_all_transcript/65109/f76p0/2070	0.372747
transcript_HQ_all_transcript/65208/f30p0/2101	0.293881
transcript_HQ_all_transcript/65214/f3p0/2158	0.429738
transcript_HQ_all_transcript/65382/f3p0/2363	0.931529
transcript_HQ_all_transcript/6539/f14p0/5280	0.535541
transcript_HQ_all_transcript/65442/f3p0/2131	0.895206
transcript_HQ_all_transcript/65462/f4p0/2146	0.910752
transcript_HQ_all_transcript/65597/f9p0/2060	0.786223
transcript_HQ_all_transcript/65626/f3p0/2177	0.343444
transcript_HQ_all_transcript/65669/f38p0/2064	0.173015
transcript_HQ_all_transcript/65670/f2p0/2131	0.718117
transcript_HQ_all_transcript/65747/f10p0/2095	0.68006
transcript_HQ_all_transcript/65767/f605p0/2059	0.206836
transcript_HQ_all_transcript/6585/f6p0/5262	0.851852
transcript_HQ_all_transcript/65920/f2p0/2118	0.779634
transcript_HQ_all_transcript/65948/f3p0/2136	0.733639
transcript_HQ_all_transcript/6597/f4p0/5269	0.657143
transcript_HQ_all_transcript/66038/f74p0/2099	0.747069
transcript_HQ_all_transcript/66050/f3p0/2114	0.625901
transcript_HQ_all_transcript/66053/f2p0/2121	0.451669
transcript_HQ_all_transcript/66060/f11p0/2096	0.968085
transcript_HQ_all_transcript/66121/f2p0/2117	0.965996
transcript_HQ_all_transcript/66123/f2p0/2102	0.343816
transcript_HQ_all_transcript/66176/f53p0/2097	0.816203
transcript_HQ_all_transcript/66177/f4p0/2106	0.572824
transcript_HQ_all_transcript/66196/f2p0/2107	0.889695
transcript_HQ_all_transcript/66247/f2p0/2103	0.373101
transcript_HQ_all_transcript/66285/f4p0/2111	0.789723
transcript_HQ_all_transcript/66342/f2p0/2102	0.703838
transcript_HQ_all_transcript/66347/f14p0/2082	0.545455
transcript_HQ_all_transcript/66361/f2p0/2131	0.622093
transcript_HQ_all_transcript/66375/f2p0/2141	0.293212
transcript_HQ_all_transcript/66390/f3p0/2100	0.342393
transcript_HQ_all_transcript/66391/f2p0/2098	0.900671
transcript_HQ_all_transcript/66407/f3p0/2104	0.424749
transcript_HQ_all_transcript/66428/f3p0/2105	0.586315
transcript_HQ_all_transcript/6653/f2p0/5319	0.824561
transcript_HQ_all_transcript/66544/f18p0/2085	0.524677
transcript_HQ_all_transcript/6655/f2p0/5263	0.619048
transcript_HQ_all_transcript/66560/f3p0/2095	0.303831
transcript_HQ_all_transcript/66575/f3p0/2111	0.851522
transcript_HQ_all_transcript/6659/f4p0/5221	0.724138
transcript_HQ_all_transcript/66611/f2p0/2101	0.278651
transcript_HQ_all_transcript/66712/f3p0/2123	0.327759
transcript_HQ_all_transcript/66861/f3p0/2108	0.692357
transcript_HQ_all_transcript/66895/f2p0/2079	0.884625
transcript_HQ_all_transcript/66912/f2p0/2083	0.391879
transcript_HQ_all_transcript/6716/f19p0/5237	0.590249
transcript_HQ_all_transcript/672/f9p0/7297	0.657143
transcript_HQ_all_transcript/67233/f2p0/1914	0.480196
transcript_HQ_all_transcript/67236/f17p0/2051	0.700068
transcript_HQ_all_transcript/67312/f2p0/2070	0.331824
transcript_HQ_all_transcript/67359/f8p0/2059	0.263366
transcript_HQ_all_transcript/67409/f3p0/2065	0.387889
transcript_HQ_all_transcript/67428/f3p0/2076	0.31788
transcript_HQ_all_transcript/67433/f3p0/2057	0.933983
transcript_HQ_all_transcript/67454/f3p0/2071	0.585396
transcript_HQ_all_transcript/67571/f6p0/2044	0.962411
transcript_HQ_all_transcript/67675/f155p0/1966	0.280172
transcript_HQ_all_transcript/67786/f43p0/1981	0.92625
transcript_HQ_all_transcript/6785/f2p0/5278	0.714286
transcript_HQ_all_transcript/67879/f45p0/2009	0.765736
transcript_HQ_all_transcript/67898/f214p0/1988	0.388212
transcript_HQ_all_transcript/67987/f2p0/2044	0.7688
transcript_HQ_all_transcript/67998/f2p0/2049	0.477658
transcript_HQ_all_transcript/68/f3p0/9424	0.271752
transcript_HQ_all_transcript/68028/f6p0/2003	0.358124
transcript_HQ_all_transcript/68050/f2p0/2046	0.34419
transcript_HQ_all_transcript/68116/f2p0/2036	0.601652
transcript_HQ_all_transcript/68122/f2p0/2048	0.233458
transcript_HQ_all_transcript/68131/f3p0/2065	0.563218
transcript_HQ_all_transcript/68132/f4p0/2040	0.555664
transcript_HQ_all_transcript/68133/f3p0/1978	0.949093
transcript_HQ_all_transcript/6815/f2p0/5237	0.612903
transcript_HQ_all_transcript/682/f4p0/7302	0.246423
transcript_HQ_all_transcript/68277/f2p0/2033	0.898904
transcript_HQ_all_transcript/6829/f2p0/5222	0.795918
transcript_HQ_all_transcript/68337/f2p0/2030	0.884253
transcript_HQ_all_transcript/68380/f3p0/2012	0.965274
transcript_HQ_all_transcript/68407/f128p0/1927	0.539884
transcript_HQ_all_transcript/68411/f99p0/1858	0.354262
transcript_HQ_all_transcript/68459/f24p0/1983	0.841546
transcript_HQ_all_transcript/68478/f2p0/2036	0.305133
transcript_HQ_all_transcript/68491/f2p0/2036	0.683403
transcript_HQ_all_transcript/68532/f2p0/1996	0.927108
transcript_HQ_all_transcript/68558/f12p0/2019	0.741619
transcript_HQ_all_transcript/68574/f2p0/2022	0.21418
transcript_HQ_all_transcript/68577/f3p0/2025	0.374846
transcript_HQ_all_transcript/68594/f143p0/1884	0.50379
transcript_HQ_all_transcript/68618/f43p0/1981	0.390916
transcript_HQ_all_transcript/68625/f3p0/2023	0.322115
transcript_HQ_all_transcript/68640/f2p0/1973	0.408151
transcript_HQ_all_transcript/6866/f5p0/5149	0.769231
transcript_HQ_all_transcript/68674/f827p0/1934	0.541024
transcript_HQ_all_transcript/6872/f2p0/5242	0.440147
transcript_HQ_all_transcript/68794/f3p0/2021	0.864651
transcript_HQ_all_transcript/68937/f2p0/2024	0.945114
transcript_HQ_all_transcript/68970/f4p0/2011	0.937301
transcript_HQ_all_transcript/68989/f4p0/2010	1
transcript_HQ_all_transcript/69072/f2p0/2023	0.616935
transcript_HQ_all_transcript/69095/f46p0/1991	0.568687
transcript_HQ_all_transcript/69108/f5p0/2010	0.744297
transcript_HQ_all_transcript/69164/f6p0/1984	0.370903
transcript_HQ_all_transcript/69218/f458p0/1911	0.357741
transcript_HQ_all_transcript/69227/f2p0/1999	0.765217
transcript_HQ_all_transcript/69272/f17p0/1998	0.918516
transcript_HQ_all_transcript/69292/f9p0/1989	0.692327
transcript_HQ_all_transcript/69300/f3p0/2002	0.192569
transcript_HQ_all_transcript/69305/f79p0/1976	0.724507
transcript_HQ_all_transcript/69312/f2p0/2008	0.39726
transcript_HQ_all_transcript/69327/f3p0/2005	0.552208
transcript_HQ_all_transcript/69401/f3p0/2007	0.281385
transcript_HQ_all_transcript/69433/f19p0/1989	0.556989
transcript_HQ_all_transcript/69435/f2p0/1996	0.641026
transcript_HQ_all_transcript/69477/f2p0/2004	0.509954
transcript_HQ_all_transcript/69502/f2p0/1993	0.402803
transcript_HQ_all_transcript/69540/f2p0/2014	0.822888
transcript_HQ_all_transcript/69558/f3p0/2001	0.709091
transcript_HQ_all_transcript/69656/f3p0/1982	0.904896
transcript_HQ_all_transcript/69689/f4p0/1978	0.355366
transcript_HQ_all_transcript/69739/f5p0/1964	0.667615
transcript_HQ_all_transcript/69765/f356p0/1878	0.254213
transcript_HQ_all_transcript/69777/f2p0/2004	0.860552
transcript_HQ_all_transcript/69807/f53p0/1921	0.238556
transcript_HQ_all_transcript/69848/f2p0/1984	0.403782
transcript_HQ_all_transcript/69868/f4p0/2018	0.89932
transcript_HQ_all_transcript/69871/f4p0/1982	0.723133
transcript_HQ_all_transcript/69907/f13p0/1975	0.242491
transcript_HQ_all_transcript/69935/f2p0/1986	0.460864
transcript_HQ_all_transcript/70061/f2p0/1984	0.795511
transcript_HQ_all_transcript/70092/f4p0/1973	0.402988
transcript_HQ_all_transcript/70099/f271p0/1917	0.629162
transcript_HQ_all_transcript/7012/f6p0/5196	0.714286
transcript_HQ_all_transcript/70134/f13p0/1953	0.880875
transcript_HQ_all_transcript/70160/f19p0/1952	0.208818
transcript_HQ_all_transcript/7017/f3p0/5173	0.6875
transcript_HQ_all_transcript/702/f3p0/7261	0.714286
transcript_HQ_all_transcript/70293/f4p0/1960	0.751317
transcript_HQ_all_transcript/70301/f5p0/1936	0.560968
transcript_HQ_all_transcript/70317/f3p0/1960	0.712072
transcript_HQ_all_transcript/70356/f5p0/1964	0.552705
transcript_HQ_all_transcript/70368/f15p0/1959	0.30343
transcript_HQ_all_transcript/70384/f5p0/1957	0.501483
transcript_HQ_all_transcript/70409/f11p0/1940	0.390187
transcript_HQ_all_transcript/70417/f8p0/1900	0.492292
transcript_HQ_all_transcript/70427/f2p0/1953	0.589354
transcript_HQ_all_transcript/70443/f3p0/1954	0.63113
transcript_HQ_all_transcript/7051/f3p0/5190	0.734513
transcript_HQ_all_transcript/7054/f5p0/5163	0.675676
transcript_HQ_all_transcript/70554/f5p0/1922	0.55489
transcript_HQ_all_transcript/70597/f2p0/1979	0.821263
transcript_HQ_all_transcript/70623/f2p0/1959	0.775609
transcript_HQ_all_transcript/70628/f10p0/1911	0.268788
transcript_HQ_all_transcript/70668/f4p0/1945	0.869189
transcript_HQ_all_transcript/70670/f10p0/1945	0.910872
transcript_HQ_all_transcript/70687/f3p0/2015	0.666667
transcript_HQ_all_transcript/70696/f2p0/1970	0.326949
transcript_HQ_all_transcript/70747/f6p0/1898	0.295732
transcript_HQ_all_transcript/70757/f5p0/1955	0.537928
transcript_HQ_all_transcript/70774/f2p0/1956	0.454978
transcript_HQ_all_transcript/70779/f16p0/1944	0.593642
transcript_HQ_all_transcript/70826/f9p0/1901	0.612747
transcript_HQ_all_transcript/70858/f4p0/1942	0.472044
transcript_HQ_all_transcript/70886/f2p0/1936	0.905446
transcript_HQ_all_transcript/70917/f11p0/1935	0.255345
transcript_HQ_all_transcript/70944/f3p0/1960	1
transcript_HQ_all_transcript/70948/f16p0/1926	0.544284
transcript_HQ_all_transcript/70972/f2p0/1985	0.970453
transcript_HQ_all_transcript/71014/f2p0/1944	0.508519
transcript_HQ_all_transcript/71045/f9p0/1935	0.825269
transcript_HQ_all_transcript/71046/f277p0/1875	0.268578
transcript_HQ_all_transcript/71081/f4p0/1960	0.776619
transcript_HQ_all_transcript/71082/f2p0/1972	0.660463
transcript_HQ_all_transcript/71123/f2p0/1923	0.808204
transcript_HQ_all_transcript/71132/f2p0/1937	0.764564
transcript_HQ_all_transcript/71209/f5p0/1931	0.402097
transcript_HQ_all_transcript/71256/f4p0/1929	0.763643
transcript_HQ_all_transcript/71285/f8p0/1913	0.367941
transcript_HQ_all_transcript/7131/f2p0/5181	0.722222
transcript_HQ_all_transcript/71342/f6p0/1929	0.939665
transcript_HQ_all_transcript/71391/f2p0/1936	0.916801
transcript_HQ_all_transcript/71428/f3p0/1928	0.829022
transcript_HQ_all_transcript/71437/f194p0/1816	0.39992
transcript_HQ_all_transcript/71487/f3p0/1929	0.677797
transcript_HQ_all_transcript/71538/f2p0/1918	0.544304
transcript_HQ_all_transcript/71544/f18p0/1863	0.25594
transcript_HQ_all_transcript/71597/f2p0/1910	0.838478
transcript_HQ_all_transcript/71629/f4p0/1893	0.338976
transcript_HQ_all_transcript/71669/f3p0/1917	0.459318
transcript_HQ_all_transcript/71688/f3p0/1912	0.569087
transcript_HQ_all_transcript/71722/f100p0/1842	0.784538
transcript_HQ_all_transcript/71724/f2p0/1947	0.663224
transcript_HQ_all_transcript/71744/f47p0/1823	0.474949
transcript_HQ_all_transcript/71745/f4p0/1914	0.195238
transcript_HQ_all_transcript/71910/f19p0/1906	0.633515
transcript_HQ_all_transcript/71965/f22p0/1875	0.986301
transcript_HQ_all_transcript/72004/f4p0/1899	0.543256
transcript_HQ_all_transcript/72009/f7p0/1895	0.717583
transcript_HQ_all_transcript/72040/f50p0/1878	0.475056
transcript_HQ_all_transcript/72092/f2p0/1909	0.551146
transcript_HQ_all_transcript/72108/f3p0/1902	0.831032
transcript_HQ_all_transcript/72222/f2p0/1900	0.733758
transcript_HQ_all_transcript/72231/f3p0/1885	0.724652
transcript_HQ_all_transcript/72263/f2p0/1899	0.271795
transcript_HQ_all_transcript/72300/f12p0/1903	0.28659
transcript_HQ_all_transcript/72308/f3p0/1966	0.847815
transcript_HQ_all_transcript/72323/f3p0/1892	0.667831
transcript_HQ_all_transcript/72445/f2p0/1890	0.318885
transcript_HQ_all_transcript/72456/f17p0/1876	0.515858
transcript_HQ_all_transcript/72465/f6p0/1884	0.383946
transcript_HQ_all_transcript/72517/f6p0/1875	0.21613
transcript_HQ_all_transcript/72521/f3p0/1886	0.803297
transcript_HQ_all_transcript/72536/f9p0/1854	0.609589
transcript_HQ_all_transcript/7255/f2p0/5129	0.609756
transcript_HQ_all_transcript/72632/f2p0/1886	0.345679
transcript_HQ_all_transcript/72703/f6p0/1849	0.810875
transcript_HQ_all_transcript/72761/f2p0/1918	0.703638
transcript_HQ_all_transcript/72769/f2p0/1881	0.680903
transcript_HQ_all_transcript/728/f2p0/7283	0.705882
transcript_HQ_all_transcript/72902/f2p0/1875	0.424242
transcript_HQ_all_transcript/7299/f2p0/5143	0.290609
transcript_HQ_all_transcript/73029/f6p0/1866	0.239526
transcript_HQ_all_transcript/73056/f25p0/1844	0.572019
transcript_HQ_all_transcript/73063/f4p0/1888	0.655479
transcript_HQ_all_transcript/73118/f2p0/1874	0.418371
transcript_HQ_all_transcript/73196/f7p0/1857	0.552206
transcript_HQ_all_transcript/73197/f3p0/1875	0.220571
transcript_HQ_all_transcript/73234/f2p0/1865	0.810858
transcript_HQ_all_transcript/7325/f2p0/5429	0.777778
transcript_HQ_all_transcript/73288/f67p0/1845	0.905882
transcript_HQ_all_transcript/73289/f2p0/1859	0.969147
transcript_HQ_all_transcript/73290/f4p0/1871	0.953488
transcript_HQ_all_transcript/733/f2p0/7299	0.733333
transcript_HQ_all_transcript/73355/f11p0/1855	0.508143
transcript_HQ_all_transcript/73391/f2p0/1956	0.78994
transcript_HQ_all_transcript/73416/f2p0/1845	0.643548
transcript_HQ_all_transcript/7342/f5p0/5129	0.739534
transcript_HQ_all_transcript/73440/f5p0/1859	0.875329
transcript_HQ_all_transcript/73494/f9p0/1846	0.283608
transcript_HQ_all_transcript/73518/f200p0/1760	0.371605
transcript_HQ_all_transcript/73579/f2p0/1851	0.566681
transcript_HQ_all_transcript/73634/f4p0/1847	0.671437
transcript_HQ_all_transcript/73648/f2p0/1830	0.527791
transcript_HQ_all_transcript/73654/f2p0/1848	0.566812
transcript_HQ_all_transcript/73665/f4p0/1849	0.264497
transcript_HQ_all_transcript/73709/f28p0/1794	0.200194
transcript_HQ_all_transcript/73746/f2p0/1840	0.263746
transcript_HQ_all_transcript/73762/f2p0/1847	0.797183
transcript_HQ_all_transcript/73820/f220p0/1803	0.206244
transcript_HQ_all_transcript/73839/f3p0/1786	0.192466
transcript_HQ_all_transcript/73903/f102p0/1780	0.462863
transcript_HQ_all_transcript/73909/f3p0/1828	0.672677
transcript_HQ_all_transcript/73966/f2p0/1833	0.420786
transcript_HQ_all_transcript/7398/f2p0/5134	0.8
transcript_HQ_all_transcript/73983/f2p0/1864	0.862234
transcript_HQ_all_transcript/74015/f2p0/1846	0.450244
transcript_HQ_all_transcript/74079/f2p0/1868	0.32439
transcript_HQ_all_transcript/74115/f64p0/1787	0.311788
transcript_HQ_all_transcript/74193/f3p0/1736	0.483407
transcript_HQ_all_transcript/7420/f4p0/5113	0.370242
transcript_HQ_all_transcript/74230/f2p0/1832	0.984283
transcript_HQ_all_transcript/74258/f2p0/1833	0.556636
transcript_HQ_all_transcript/74281/f2p0/1819	0.591406
transcript_HQ_all_transcript/743/f2p0/7203	0.729167
transcript_HQ_all_transcript/74304/f3p0/1837	0.616094
transcript_HQ_all_transcript/74355/f2p0/1829	0.899438
transcript_HQ_all_transcript/7441/f3p0/5116	0.856148
transcript_HQ_all_transcript/74439/f12p0/1806	0.505376
transcript_HQ_all_transcript/74463/f12p0/1803	0.63583
transcript_HQ_all_transcript/74466/f4p0/1772	0.595158
transcript_HQ_all_transcript/74469/f53p0/1795	0.352823
transcript_HQ_all_transcript/74504/f477p0/1661	0.249421
transcript_HQ_all_transcript/74518/f6p0/1810	0.607529
transcript_HQ_all_transcript/74534/f2p0/1816	0.88992
transcript_HQ_all_transcript/74540/f2p0/1830	0.786668
transcript_HQ_all_transcript/7455/f2p0/5127	0.684211
transcript_HQ_all_transcript/74578/f7p0/1777	0.264805
transcript_HQ_all_transcript/74582/f3p0/1885	0.965101
transcript_HQ_all_transcript/74606/f4p0/1808	0.437735
transcript_HQ_all_transcript/74646/f3p0/1808	0.956852
transcript_HQ_all_transcript/74651/f44p0/1758	0.857075
transcript_HQ_all_transcript/74655/f3p0/1811	0.469608
transcript_HQ_all_transcript/74682/f3p0/1816	0.650778
transcript_HQ_all_transcript/74714/f4p0/1805	0.360695
transcript_HQ_all_transcript/74763/f2p0/1804	0.661659
transcript_HQ_all_transcript/74783/f9p0/1797	0.871143
transcript_HQ_all_transcript/74814/f62p0/1736	0.293643
transcript_HQ_all_transcript/74832/f2p0/1792	0.753146
transcript_HQ_all_transcript/74876/f3p0/1806	0.424149
transcript_HQ_all_transcript/74899/f4p0/1792	0.67188
transcript_HQ_all_transcript/74913/f6p0/1766	0.384289
transcript_HQ_all_transcript/74937/f3p0/1796	0.978244
transcript_HQ_all_transcript/74944/f2p0/1783	0.848457
transcript_HQ_all_transcript/75029/f2p0/1861	0.611151
transcript_HQ_all_transcript/75219/f2p0/1788	0.869507
transcript_HQ_all_transcript/75247/f11p0/1709	0.332793
transcript_HQ_all_transcript/75254/f2p0/1776	0.37218
transcript_HQ_all_transcript/75277/f2p0/1796	0.36048
transcript_HQ_all_transcript/75279/f4p0/1784	0.335274
transcript_HQ_all_transcript/75339/f2p0/1789	0.870722
transcript_HQ_all_transcript/75398/f2p0/1799	0.577974
transcript_HQ_all_transcript/75495/f2p0/1775	0.427035
transcript_HQ_all_transcript/75546/f3p0/1763	0.880243
transcript_HQ_all_transcript/75558/f3p0/1767	0.619048
transcript_HQ_all_transcript/75616/f3p0/1765	0.834492
transcript_HQ_all_transcript/75626/f6p0/1740	0.738901
transcript_HQ_all_transcript/75646/f15p0/1749	0.517209
transcript_HQ_all_transcript/75782/f2p0/1767	0.657914
transcript_HQ_all_transcript/75803/f3p0/1767	0.984165
transcript_HQ_all_transcript/75832/f5p0/1775	0.575609
transcript_HQ_all_transcript/75868/f7p0/1763	0.572456
transcript_HQ_all_transcript/75890/f5p0/1750	0.51606
transcript_HQ_all_transcript/75936/f3p0/1755	0.342853
transcript_HQ_all_transcript/75939/f116p0/1692	0.428487
transcript_HQ_all_transcript/76017/f2p0/1769	0.891258
transcript_HQ_all_transcript/76034/f3p0/1798	0.34707
transcript_HQ_all_transcript/76142/f2p0/1781	0.626168
transcript_HQ_all_transcript/81647/f9p0/1524	0.310299
transcript_HQ_all_transcript/81678/f2p0/1561	0.86038
transcript_HQ_all_transcript/81864/f10p0/1524	0.511431
transcript_HQ_all_transcript/81878/f3p0/1553	0.606569
transcript_HQ_all_transcript/81921/f2p0/1542	0.316498
transcript_HQ_all_transcript/81971/f2p0/1559	0.468459
transcript_HQ_all_transcript/82/f2p0/9312	0.168279
transcript_HQ_all_transcript/82006/f2p0/1555	0.217474
transcript_HQ_all_transcript/82023/f2p0/1549	1
transcript_HQ_all_transcript/82032/f2p0/1531	0.275898
transcript_HQ_all_transcript/82047/f8p0/1509	0.264276
transcript_HQ_all_transcript/82059/f3p0/1549	0.500828
transcript_HQ_all_transcript/82066/f22p0/1496	0.701416
transcript_HQ_all_transcript/82106/f3p0/1528	0.858149
transcript_HQ_all_transcript/82109/f4p0/1555	0.562774
transcript_HQ_all_transcript/8211/f2p0/4989	0.18542
transcript_HQ_all_transcript/8216/f3p0/5033	0.289814
transcript_HQ_all_transcript/82179/f2p0/1544	0.218547
transcript_HQ_all_transcript/82181/f3p0/1541	0.470099
transcript_HQ_all_transcript/82183/f37p0/1471	0.710179
transcript_HQ_all_transcript/8221/f4p0/4961	0.68
transcript_HQ_all_transcript/82211/f2p0/1522	0.585586
transcript_HQ_all_transcript/82225/f2p0/1556	0.878593
transcript_HQ_all_transcript/82228/f2p0/1547	0.15065
transcript_HQ_all_transcript/82259/f2p0/1531	0.74426
transcript_HQ_all_transcript/82266/f6p0/1531	0.264926
transcript_HQ_all_transcript/82267/f3p0/1529	0.410122
transcript_HQ_all_transcript/8227/f2p0/4968	0.703704
transcript_HQ_all_transcript/82277/f3p0/1515	0.322581
transcript_HQ_all_transcript/82282/f4p0/1529	0.357143
transcript_HQ_all_transcript/82308/f2p0/1520	0.528717
transcript_HQ_all_transcript/82360/f3p0/1533	0.820473
transcript_HQ_all_transcript/82370/f135p0/1423	0.118063
transcript_HQ_all_transcript/82400/f3p0/1524	0.257384
transcript_HQ_all_transcript/82455/f4p0/1528	0.841584
transcript_HQ_all_transcript/82466/f3p0/1514	0.369014
transcript_HQ_all_transcript/82517/f5p0/1505	0.977936
transcript_HQ_all_transcript/82533/f2p0/1619	0.36081
transcript_HQ_all_transcript/82536/f5p0/1512	0.504758
transcript_HQ_all_transcript/82565/f2p0/1547	0.415754
transcript_HQ_all_transcript/82569/f3p0/1525	0.425327
transcript_HQ_all_transcript/82572/f3p0/1525	0.98357
transcript_HQ_all_transcript/82623/f3p0/1501	0.972037
transcript_HQ_all_transcript/82654/f2p0/1518	0.930557
transcript_HQ_all_transcript/82736/f3p0/1514	0.76097
transcript_HQ_all_transcript/82767/f2p0/1512	0.824561
transcript_HQ_all_transcript/82782/f8p0/1470	0.687458
transcript_HQ_all_transcript/82836/f3p0/1504	0.834862
transcript_HQ_all_transcript/82864/f2p0/1508	0.765451
transcript_HQ_all_transcript/82904/f3p0/1417	0.312554
transcript_HQ_all_transcript/82920/f2p0/1507	0.884766
transcript_HQ_all_transcript/82970/f2p0/1497	0.589958
transcript_HQ_all_transcript/82975/f2p0/1499	0.485504
transcript_HQ_all_transcript/83058/f2p0/1429	0.262431
transcript_HQ_all_transcript/83105/f3p0/1498	0.680076
transcript_HQ_all_transcript/83138/f2p0/1555	0.909758
transcript_HQ_all_transcript/83145/f2p0/1505	0.457916
transcript_HQ_all_transcript/83150/f2p0/1522	0.639293
transcript_HQ_all_transcript/83181/f5p0/1489	0.683194
transcript_HQ_all_transcript/83226/f12p0/1444	0.569186
transcript_HQ_all_transcript/83300/f27p0/1476	0.466288
transcript_HQ_all_transcript/83330/f2p0/1495	0.546149
transcript_HQ_all_transcript/83470/f2p0/1479	0.965458
transcript_HQ_all_transcript/835/f2p0/7019	0.75
transcript_HQ_all_transcript/83546/f4p0/1451	0.921601
transcript_HQ_all_transcript/83566/f4p0/1479	0.769717
transcript_HQ_all_transcript/83567/f2p0/1477	0.850746
transcript_HQ_all_transcript/83617/f2p0/1506	0.296731
transcript_HQ_all_transcript/83644/f2p0/1475	0.365102
transcript_HQ_all_transcript/83657/f16p0/1460	0.58223
transcript_HQ_all_transcript/83703/f3p0/1508	0.50591
transcript_HQ_all_transcript/83731/f2p0/1466	1
transcript_HQ_all_transcript/83785/f7p0/1467	0.59211
transcript_HQ_all_transcript/838/f2p0/6935	0.818182
transcript_HQ_all_transcript/83869/f2p0/1492	0.775562
transcript_HQ_all_transcript/83870/f9p0/1397	0.762741
transcript_HQ_all_transcript/83941/f50p0/1440	0.244553
transcript_HQ_all_transcript/83944/f2p0/1448	0.68155
transcript_HQ_all_transcript/83953/f2p0/1547	0.945298
transcript_HQ_all_transcript/83956/f2p0/1462	0.613281
transcript_HQ_all_transcript/83958/f2p0/1462	0.361868
transcript_HQ_all_transcript/84/f7p0/9289	0.181102
transcript_HQ_all_transcript/84039/f2p0/1555	0.489985
transcript_HQ_all_transcript/84101/f3p0/1473	0.940699
transcript_HQ_all_transcript/84126/f2p0/1464	0.942857
transcript_HQ_all_transcript/84129/f3p0/1453	0.550193
transcript_HQ_all_transcript/84153/f2p0/1460	0.917944
transcript_HQ_all_transcript/84170/f4p0/1428	0.532414
transcript_HQ_all_transcript/84174/f4p0/1450	0.59826
transcript_HQ_all_transcript/84245/f4p0/1348	0.190065
transcript_HQ_all_transcript/84324/f4p0/1449	0.813612
transcript_HQ_all_transcript/84325/f2p0/1555	0.300699
transcript_HQ_all_transcript/84345/f61p0/1352	0.615109
transcript_HQ_all_transcript/84429/f24p0/1422	0.340136
transcript_HQ_all_transcript/84440/f307p0/1377	0.841896
transcript_HQ_all_transcript/84531/f2p0/1439	0.77105
transcript_HQ_all_transcript/84609/f3p0/1423	0.252747
transcript_HQ_all_transcript/84673/f3p0/1455	0.438986
transcript_HQ_all_transcript/84694/f3p0/1427	0.731343
transcript_HQ_all_transcript/84720/f3p0/1447	0.695265
transcript_HQ_all_transcript/84725/f2p0/1451	1
transcript_HQ_all_transcript/84726/f2p0/1432	1
transcript_HQ_all_transcript/8482/f5p0/4908	0.685409
transcript_HQ_all_transcript/84827/f2p0/1438	0.683058
transcript_HQ_all_transcript/84838/f5p0/1441	0.454334
transcript_HQ_all_transcript/84840/f2p0/1438	0.714763
transcript_HQ_all_transcript/84870/f51p0/1402	0.344765
transcript_HQ_all_transcript/84886/f2p0/1423	0.895145
transcript_HQ_all_transcript/84887/f2p0/1431	0.938075
transcript_HQ_all_transcript/84889/f2p0/1428	0.770403
transcript_HQ_all_transcript/84930/f2p0/1352	0.763708
transcript_HQ_all_transcript/84946/f2p0/1425	0.938724
transcript_HQ_all_transcript/85/f2p0/9307	0.173228
transcript_HQ_all_transcript/850/f3p0/6782	0.703704
transcript_HQ_all_transcript/85009/f17p0/1421	0.215753
transcript_HQ_all_transcript/85111/f13p0/1385	0.812578
transcript_HQ_all_transcript/85153/f7p0/1404	0.392363
transcript_HQ_all_transcript/85194/f2p0/1417	0.916413
transcript_HQ_all_transcript/85214/f2p0/1440	0.360384
transcript_HQ_all_transcript/85366/f2p0/1406	0.959481
transcript_HQ_all_transcript/85379/f3p0/1392	0.936809
transcript_HQ_all_transcript/85390/f96p0/1338	0.653772
transcript_HQ_all_transcript/85447/f3p0/1412	0.23506
transcript_HQ_all_transcript/85490/f129p0/1295	0.386139
transcript_HQ_all_transcript/85548/f34p0/1390	1
transcript_HQ_all_transcript/85603/f3p0/1394	0.934253
transcript_HQ_all_transcript/85647/f5p0/1378	0.93571
transcript_HQ_all_transcript/85677/f2p0/1397	0.958891
transcript_HQ_all_transcript/85824/f2p0/1392	0.792736
transcript_HQ_all_transcript/85871/f4p0/1388	0.85731
transcript_HQ_all_transcript/85878/f3p0/1386	0.576542
transcript_HQ_all_transcript/8590/f5p0/4861	0.636364
transcript_HQ_all_transcript/85923/f3p0/1393	0.599583
transcript_HQ_all_transcript/85977/f3p0/1387	0.354538
transcript_HQ_all_transcript/86034/f6p0/1322	0.214048
transcript_HQ_all_transcript/86057/f4p0/1378	0.572068
transcript_HQ_all_transcript/86087/f4p0/1357	0.368215
transcript_HQ_all_transcript/86122/f2p0/1377	1
transcript_HQ_all_transcript/86137/f2p0/1377	0.954751
transcript_HQ_all_transcript/86175/f2p0/1369	0.73147
transcript_HQ_all_transcript/86184/f8p0/1358	0.984986
transcript_HQ_all_transcript/86200/f99p0/1348	0.693165
transcript_HQ_all_transcript/86211/f45p0/1348	0.998431
transcript_HQ_all_transcript/86214/f102p0/1318	0.664455
transcript_HQ_all_transcript/86221/f2p0/1376	0.885996
transcript_HQ_all_transcript/86231/f2p0/1377	0.25802
transcript_HQ_all_transcript/8624/f2p0/4944	0.381215
transcript_HQ_all_transcript/86273/f2p0/1362	0.545455
transcript_HQ_all_transcript/86308/f4p0/1375	0.506003
transcript_HQ_all_transcript/86310/f67p0/1333	0.375254
transcript_HQ_all_transcript/86372/f3p0/1381	0.451923
transcript_HQ_all_transcript/86379/f2p0/1418	0.404651
transcript_HQ_all_transcript/86413/f39p0/1278	0.193363
transcript_HQ_all_transcript/86471/f13p0/1342	0.881914
transcript_HQ_all_transcript/86505/f340p0/1301	0.532243
transcript_HQ_all_transcript/86507/f3p0/1406	0.455754
transcript_HQ_all_transcript/86548/f4p0/1365	0.944207
transcript_HQ_all_transcript/86597/f3p0/1354	0.240552
transcript_HQ_all_transcript/86627/f101p0/1329	0.775
transcript_HQ_all_transcript/86629/f4p0/1349	0.24923
transcript_HQ_all_transcript/86673/f2p0/1358	0.800242
transcript_HQ_all_transcript/86683/f2p0/1386	0.536319
transcript_HQ_all_transcript/867/f2p0/7049	0.621622
transcript_HQ_all_transcript/86719/f9p0/1259	0.950024
transcript_HQ_all_transcript/86724/f5p0/1343	0.843137
transcript_HQ_all_transcript/86741/f2p0/1368	0.173284
transcript_HQ_all_transcript/86813/f2p0/1363	0.529384
transcript_HQ_all_transcript/86887/f45p0/1330	0.229771
transcript_HQ_all_transcript/86935/f7p0/1323	1
transcript_HQ_all_transcript/86938/f2p0/1355	0.950816
transcript_HQ_all_transcript/86970/f3p0/1339	0.824561
transcript_HQ_all_transcript/86988/f2p0/1346	0.390751
transcript_HQ_all_transcript/8699/f8p0/4920	0.292865
transcript_HQ_all_transcript/87007/f67p0/1316	0.722063
transcript_HQ_all_transcript/87081/f3p0/1279	0.513244
transcript_HQ_all_transcript/87094/f7p0/1334	0.479202
transcript_HQ_all_transcript/871/f5p0/7054	0.72973
transcript_HQ_all_transcript/87146/f2p0/1351	0.683231
transcript_HQ_all_transcript/87150/f2p0/1513	0.669751
transcript_HQ_all_transcript/87168/f8p0/1329	0.888019
transcript_HQ_all_transcript/87190/f2p0/1306	0.25892
transcript_HQ_all_transcript/87217/f14p0/1324	0.634538
transcript_HQ_all_transcript/87238/f2p0/1337	0.879593
transcript_HQ_all_transcript/87256/f28p0/1328	0.536224
transcript_HQ_all_transcript/87274/f2p0/1348	0.392958
transcript_HQ_all_transcript/87288/f3p0/1324	0.78463
transcript_HQ_all_transcript/87357/f6p0/1312	0.652429
transcript_HQ_all_transcript/87364/f3p0/1352	0.54932
transcript_HQ_all_transcript/87465/f2p0/1199	0.581986
transcript_HQ_all_transcript/87506/f4p0/1311	0.674117
transcript_HQ_all_transcript/87547/f3p0/1311	0.266408
transcript_HQ_all_transcript/8762/f17p0/4905	0.652174
transcript_HQ_all_transcript/87650/f33p0/1296	0.474614
transcript_HQ_all_transcript/87808/f2p0/1301	0.526215
transcript_HQ_all_transcript/8781/f2p0/4922	0.695652
transcript_HQ_all_transcript/87921/f6p0/1303	0.741935
transcript_HQ_all_transcript/87929/f5p0/1299	0.279886
transcript_HQ_all_transcript/88013/f466p0/1216	0.767995
transcript_HQ_all_transcript/88131/f6p0/1277	0.684624
transcript_HQ_all_transcript/88138/f12p0/1306	0.362625
transcript_HQ_all_transcript/8814/f26p0/4845	0.148076
transcript_HQ_all_transcript/88174/f4p0/1293	0.220314
transcript_HQ_all_transcript/88178/f2p0/1357	0.677893
transcript_HQ_all_transcript/88180/f4p0/1389	0.589702
transcript_HQ_all_transcript/88205/f3p0/1302	1
transcript_HQ_all_transcript/88223/f2p0/1345	0.96984
transcript_HQ_all_transcript/88291/f176p0/1261	0.515289
transcript_HQ_all_transcript/88292/f14p0/1304	0.985886
transcript_HQ_all_transcript/8832/f2p0/4910	0.19794
transcript_HQ_all_transcript/88441/f13p0/1292	0.763446
transcript_HQ_all_transcript/88479/f2p0/1259	0.872499
transcript_HQ_all_transcript/88484/f5p0/1279	0.621031
transcript_HQ_all_transcript/88613/f9p0/1259	0.966732
transcript_HQ_all_transcript/88629/f2p0/1270	0.545115
transcript_HQ_all_transcript/88664/f5p0/1275	0.75769
transcript_HQ_all_transcript/88686/f2p0/1267	0.898061
transcript_HQ_all_transcript/88691/f3p0/1272	1
transcript_HQ_all_transcript/88694/f16p0/1271	0.998063
transcript_HQ_all_transcript/88708/f2p0/1285	0.777104
transcript_HQ_all_transcript/88721/f18p0/1271	0.99736
transcript_HQ_all_transcript/88753/f2p0/1277	0.189992
transcript_HQ_all_transcript/88785/f13p0/1196	0.878816
transcript_HQ_all_transcript/88799/f13p0/1264	0.519934
transcript_HQ_all_transcript/88825/f3p0/1298	0.96544
transcript_HQ_all_transcript/88859/f3p0/1303	0.858392
transcript_HQ_all_transcript/88862/f3p0/1268	1
transcript_HQ_all_transcript/88873/f2p0/1295	1
transcript_HQ_all_transcript/88884/f2p0/1266	0.553212
transcript_HQ_all_transcript/88919/f4p0/1313	0.185052
transcript_HQ_all_transcript/88926/f21p0/1245	0.386121
transcript_HQ_all_transcript/88928/f7p0/1242	0.947005
transcript_HQ_all_transcript/88940/f19p0/1172	0.628702
transcript_HQ_all_transcript/88949/f3p0/1268	0.597848
transcript_HQ_all_transcript/88951/f13p0/1266	0.572569
transcript_HQ_all_transcript/88954/f47p0/1256	0.446078
transcript_HQ_all_transcript/88956/f4p0/1268	0.761775
transcript_HQ_all_transcript/89/f2p0/9238	0.28589
transcript_HQ_all_transcript/89005/f2p0/1258	0.998218
transcript_HQ_all_transcript/89065/f5p0/1250	0.314879
transcript_HQ_all_transcript/89101/f2p0/1323	0.579312
transcript_HQ_all_transcript/89133/f2p0/1261	0.526834
transcript_HQ_all_transcript/89141/f11p0/1204	0.355196
transcript_HQ_all_transcript/89249/f3p0/1273	0.926882
transcript_HQ_all_transcript/8925/f258p0/4760	0.31844
transcript_HQ_all_transcript/89341/f4p0/1250	0.958614
transcript_HQ_all_transcript/89366/f4p0/1253	1
transcript_HQ_all_transcript/89388/f2p0/1256	0.965157
transcript_HQ_all_transcript/89418/f5p0/1242	0.308874
transcript_HQ_all_transcript/89431/f3p0/1279	0.779817
transcript_HQ_all_transcript/89447/f2p0/1257	0.38756
transcript_HQ_all_transcript/89466/f2p0/1139	0.997639
transcript_HQ_all_transcript/89475/f4p0/1234	0.946085
transcript_HQ_all_transcript/89501/f4p0/1241	0.155686
transcript_HQ_all_transcript/89516/f2p0/1243	0.39672
transcript_HQ_all_transcript/89555/f2p0/1309	0.567839
transcript_HQ_all_transcript/89621/f11p0/1222	0.881289
transcript_HQ_all_transcript/89648/f2p0/1243	0.823302
transcript_HQ_all_transcript/89677/f2p0/1220	0.652893
transcript_HQ_all_transcript/89691/f14p0/1223	0.685746
transcript_HQ_all_transcript/89716/f2p0/1264	0.547643
transcript_HQ_all_transcript/89783/f36p0/1226	0.770323
transcript_HQ_all_transcript/89837/f2p0/1232	1
transcript_HQ_all_transcript/89872/f2p0/1237	0.852869
transcript_HQ_all_transcript/89879/f4p0/1236	0.967127
transcript_HQ_all_transcript/89895/f9p0/1218	0.198665
transcript_HQ_all_transcript/89907/f4p0/1229	0.13787
transcript_HQ_all_transcript/89987/f2p0/1247	1
transcript_HQ_all_transcript/89999/f2p0/1225	0.947741
transcript_HQ_all_transcript/90/f7p0/9218	0.14211
transcript_HQ_all_transcript/90039/f2p0/1229	0.924915
transcript_HQ_all_transcript/90050/f3p0/1231	0.915493
transcript_HQ_all_transcript/90083/f5p0/1240	0.822222
transcript_HQ_all_transcript/90111/f6p0/1215	0.68796
transcript_HQ_all_transcript/90123/f2p0/1225	0.484712
transcript_HQ_all_transcript/90160/f2p0/1226	0.478188
transcript_HQ_all_transcript/90216/f43p0/1189	0.395541
transcript_HQ_all_transcript/90231/f7p0/1209	0.899187
transcript_HQ_all_transcript/90233/f2p0/1218	0.379343
transcript_HQ_all_transcript/90282/f7p0/1172	0.661856
transcript_HQ_all_transcript/90309/f7p0/1219	0.840169
transcript_HQ_all_transcript/90312/f12p0/1226	0.625551
transcript_HQ_all_transcript/90323/f2p0/1255	0.948435
transcript_HQ_all_transcript/90327/f2p0/1209	0.954639
transcript_HQ_all_transcript/9033/f4p0/4806	0.299475
transcript_HQ_all_transcript/90331/f3p0/1209	0.998383
transcript_HQ_all_transcript/90356/f4p0/1215	0.720825
transcript_HQ_all_transcript/90358/f3p0/1222	0.918353
transcript_HQ_all_transcript/90368/f5p0/1198	1
transcript_HQ_all_transcript/90389/f20p0/1190	0.74355
transcript_HQ_all_transcript/90396/f4p0/1199	0.977961
transcript_HQ_all_transcript/90452/f2p0/1189	0.24944
transcript_HQ_all_transcript/90464/f4p0/1157	0.568588
transcript_HQ_all_transcript/90482/f8p0/1208	0.389934
transcript_HQ_all_transcript/90596/f2p0/1197	0.731651
transcript_HQ_all_transcript/9060/f3p0/4878	0.722222
transcript_HQ_all_transcript/90706/f10p0/1149	0.157359
transcript_HQ_all_transcript/90715/f7p0/1171	0.754569
transcript_HQ_all_transcript/90735/f11p0/1161	0.99263
transcript_HQ_all_transcript/90760/f2p0/1192	0.715166
transcript_HQ_all_transcript/90810/f3p0/1253	0.845233
transcript_HQ_all_transcript/90818/f7p0/1186	0.957854
transcript_HQ_all_transcript/90887/f2p0/1187	0.953852
transcript_HQ_all_transcript/90902/f3p0/1192	0.590855
transcript_HQ_all_transcript/9095/f2p0/4867	0.894737
transcript_HQ_all_transcript/90960/f3p0/1190	0.617893
transcript_HQ_all_transcript/90995/f99p0/1163	0.357205
transcript_HQ_all_transcript/91/f2p0/9235	0.152134
transcript_HQ_all_transcript/91020/f30p0/1166	0.378218
transcript_HQ_all_transcript/9109/f220p0/4676	0.443548
transcript_HQ_all_transcript/91147/f5p0/1163	0.6096
transcript_HQ_all_transcript/91192/f2p0/1170	0.997135
transcript_HQ_all_transcript/91198/f5p0/1172	0.897219
transcript_HQ_all_transcript/91305/f2p0/1156	0.860558
transcript_HQ_all_transcript/91369/f3p0/1193	0.57047
transcript_HQ_all_transcript/91400/f2p0/1167	0.736125
transcript_HQ_all_transcript/9145/f4p0/4864	0.733333
transcript_HQ_all_transcript/91453/f3p0/1162	0.660668
transcript_HQ_all_transcript/91481/f4p0/1161	0.310044
transcript_HQ_all_transcript/91498/f6p0/1147	0.685896
transcript_HQ_all_transcript/91506/f6p0/1153	0.308865
transcript_HQ_all_transcript/91508/f2p0/1180	0.745882
transcript_HQ_all_transcript/91535/f2p0/1168	0.33039
transcript_HQ_all_transcript/9161/f2p0/4882	0.690141
transcript_HQ_all_transcript/91644/f2p0/1151	1
transcript_HQ_all_transcript/91649/f2p0/1131	0.565217
transcript_HQ_all_transcript/91673/f15p0/1133	0.794739
transcript_HQ_all_transcript/91733/f2p0/1159	0.207483
transcript_HQ_all_transcript/918/f2p0/7097	0.764706
transcript_HQ_all_transcript/91807/f2p0/1164	0.493964
transcript_HQ_all_transcript/91814/f2p0/1138	0.812148
transcript_HQ_all_transcript/91822/f4p0/1149	0.535866
transcript_HQ_all_transcript/91832/f2p0/1173	0.567665
transcript_HQ_all_transcript/91876/f2p0/1185	1
transcript_HQ_all_transcript/91887/f3p0/1149	0.972968
transcript_HQ_all_transcript/91960/f3p0/1038	0.641791
transcript_HQ_all_transcript/92007/f3p0/1104	0.969412
transcript_HQ_all_transcript/92050/f20p0/1129	0.381422
transcript_HQ_all_transcript/92076/f16p0/1117	0.686988
transcript_HQ_all_transcript/92156/f2p0/1148	0.611913
transcript_HQ_all_transcript/92183/f6p0/1107	0.188177
transcript_HQ_all_transcript/92198/f3p0/1141	0.660402
transcript_HQ_all_transcript/922/f2p0/6916	0.488
transcript_HQ_all_transcript/92209/f350p0/862	0.595062
transcript_HQ_all_transcript/92275/f3p0/1134	0.955272
transcript_HQ_all_transcript/9229/f20p0/4830	0.381485
transcript_HQ_all_transcript/92329/f18p0/1044	0.210455
transcript_HQ_all_transcript/92401/f2p0/1130	0.92811
transcript_HQ_all_transcript/92409/f4p0/1114	0.338194
transcript_HQ_all_transcript/92481/f2p0/1117	0.97315
transcript_HQ_all_transcript/92515/f2p0/1103	0.954955
transcript_HQ_all_transcript/92547/f2p0/1131	0.40986
transcript_HQ_all_transcript/92564/f4p0/1114	0.951555
transcript_HQ_all_transcript/92626/f24p0/1083	0.90604
transcript_HQ_all_transcript/92644/f32p0/1095	0.367294
transcript_HQ_all_transcript/92725/f25p0/1100	0.334714
transcript_HQ_all_transcript/92731/f33p0/1084	0.14124
transcript_HQ_all_transcript/92833/f5p0/1115	0.914567
transcript_HQ_all_transcript/92849/f4p0/1111	0.177797
transcript_HQ_all_transcript/929/f6p0/7036	0.698113
transcript_HQ_all_transcript/92929/f3p0/1103	0.159617
transcript_HQ_all_transcript/92942/f3p0/1116	0.555208
transcript_HQ_all_transcript/92955/f68p0/1024	0.388801
transcript_HQ_all_transcript/92957/f3p0/1095	0.628151
transcript_HQ_all_transcript/92959/f3p0/1108	0.735409
transcript_HQ_all_transcript/92995/f2p0/1108	0.532182
transcript_HQ_all_transcript/93016/f8p0/1089	0.66257
transcript_HQ_all_transcript/93068/f2p0/1085	0.945329
transcript_HQ_all_transcript/93096/f20p0/1098	0.949115
transcript_HQ_all_transcript/93252/f4p0/1101	1
transcript_HQ_all_transcript/93362/f17p0/1025	0.634321
transcript_HQ_all_transcript/93380/f2p0/1109	0.638958
transcript_HQ_all_transcript/93381/f3p0/1085	0.992616
transcript_HQ_all_transcript/93385/f2p0/1085	0.294545
transcript_HQ_all_transcript/93510/f2p0/1096	0.777778
transcript_HQ_all_transcript/93527/f316p0/1011	0.225068
transcript_HQ_all_transcript/93556/f10p0/1075	0.639674
transcript_HQ_all_transcript/93563/f9p0/1061	0.297069
transcript_HQ_all_transcript/93604/f25p0/1072	0.89313
transcript_HQ_all_transcript/93611/f3p0/1111	0.652126
transcript_HQ_all_transcript/93622/f2p0/1078	0.938819
transcript_HQ_all_transcript/93647/f2p0/1100	1
transcript_HQ_all_transcript/9365/f4p0/4834	0.565217
transcript_HQ_all_transcript/93661/f3p0/1064	0.682759
transcript_HQ_all_transcript/93691/f4p0/1062	0.505747
transcript_HQ_all_transcript/9372/f2p0/4877	0.369231
transcript_HQ_all_transcript/93730/f2p0/1210	0.633308
transcript_HQ_all_transcript/93781/f2p0/1076	0.237593
transcript_HQ_all_transcript/93804/f6p0/1067	0.888947
transcript_HQ_all_transcript/93891/f21p0/1035	0.418206
transcript_HQ_all_transcript/939/f2p0/7012	0.757576
transcript_HQ_all_transcript/93921/f2p0/1083	0.647237
transcript_HQ_all_transcript/93933/f3p0/1076	0.520899
transcript_HQ_all_transcript/93944/f2p0/1066	0.548171
transcript_HQ_all_transcript/93971/f7p0/1060	0.362908
transcript_HQ_all_transcript/93981/f3p0/1061	0.27027
transcript_HQ_all_transcript/94057/f19p0/1035	0.447954
transcript_HQ_all_transcript/94111/f2p0/1057	0.388428
transcript_HQ_all_transcript/94138/f397p0/949	0.415523
transcript_HQ_all_transcript/94165/f2p0/1052	0.186668
transcript_HQ_all_transcript/94168/f2p0/1071	0.658794
transcript_HQ_all_transcript/94194/f4p0/1039	0.510306
transcript_HQ_all_transcript/94205/f2p0/1059	1
transcript_HQ_all_transcript/9427/f20p0/4817	0.288975
transcript_HQ_all_transcript/94360/f2p0/1042	0.757817
transcript_HQ_all_transcript/94419/f2p0/1040	0.998575
transcript_HQ_all_transcript/94435/f9p0/1014	0.191329
transcript_HQ_all_transcript/94485/f2p0/1035	0.61194
[truncated: 322 more rows]

## Sheet: non-CGTs.qcod
ID	quartile coefficient of dispersion
transcript_HQ_all_transcript/100002/f8p0/824	0.860631
transcript_HQ_all_transcript/100011/f4p0/818	0.42478
transcript_HQ_all_transcript/100027/f2p0/833	0.315603
transcript_HQ_all_transcript/100032/f3p0/838	0.454545
transcript_HQ_all_transcript/100038/f3p0/841	0.662215
transcript_HQ_all_transcript/100046/f2p0/833	0.313078
transcript_HQ_all_transcript/100050/f6p0/790	0.481198
transcript_HQ_all_transcript/100064/f7p0/822	0.202825
transcript_HQ_all_transcript/10008/f2p0/4763	0.598152
transcript_HQ_all_transcript/100109/f2p0/839	0.20678
transcript_HQ_all_transcript/100111/f2p0/832	0.450887
transcript_HQ_all_transcript/100115/f5p0/816	0.399093
transcript_HQ_all_transcript/100120/f4p0/822	0.390118
transcript_HQ_all_transcript/100125/f4p0/807	0.222393
transcript_HQ_all_transcript/10013/f2p0/4744	0.423423
transcript_HQ_all_transcript/100148/f2p0/825	0.383412
transcript_HQ_all_transcript/100152/f28p0/799	0.570128
transcript_HQ_all_transcript/100162/f2p0/827	0.394261
transcript_HQ_all_transcript/100164/f2p0/828	0.560093
transcript_HQ_all_transcript/100174/f3p0/826	0.336081
transcript_HQ_all_transcript/100182/f28p0/800	0.328284
transcript_HQ_all_transcript/100185/f4p0/800	0.353156
transcript_HQ_all_transcript/100201/f4p0/782	0.521764
transcript_HQ_all_transcript/10021/f6p0/4750	0.177152
transcript_HQ_all_transcript/100215/f2p0/827	0.331595
transcript_HQ_all_transcript/10022/f2p0/4751	0.338192
transcript_HQ_all_transcript/100227/f2p0/822	0.438223
transcript_HQ_all_transcript/100237/f5p0/821	0.564027
transcript_HQ_all_transcript/10025/f5p0/4714	0.48577
transcript_HQ_all_transcript/100262/f3p0/840	0.475557
transcript_HQ_all_transcript/10030/f5p0/4738	0.413812
transcript_HQ_all_transcript/100312/f2p0/818	0.488889
transcript_HQ_all_transcript/100319/f22p0/790	0.327199
transcript_HQ_all_transcript/100336/f2p0/819	0.663558
transcript_HQ_all_transcript/100342/f2p0/833	0.128563
transcript_HQ_all_transcript/100348/f6p0/802	0.394215
transcript_HQ_all_transcript/10036/f2p0/4786	0.44209
transcript_HQ_all_transcript/100371/f11p0/811	0.279811
transcript_HQ_all_transcript/1004/f2p0/7039	0.402923
transcript_HQ_all_transcript/100406/f9p0/782	0.226962
transcript_HQ_all_transcript/100410/f2p0/817	0.50495
transcript_HQ_all_transcript/100413/f6p0/811	0.270185
transcript_HQ_all_transcript/100418/f2p0/816	0.320003
transcript_HQ_all_transcript/10042/f8p0/4724	0.164678
transcript_HQ_all_transcript/100427/f2p0/835	0.206344
transcript_HQ_all_transcript/10043/f2p0/4748	0.4714
transcript_HQ_all_transcript/100430/f7p0/816	0.842667
transcript_HQ_all_transcript/100437/f2p0/816	0.354342
transcript_HQ_all_transcript/100439/f49p0/762	0.199136
transcript_HQ_all_transcript/100443/f5p0/812	0.488083
transcript_HQ_all_transcript/100455/f2p0/868	0.334452
transcript_HQ_all_transcript/100460/f2p0/817	0.500597
transcript_HQ_all_transcript/100462/f2p0/830	0.453875
transcript_HQ_all_transcript/100464/f47p0/767	0.207974
transcript_HQ_all_transcript/100473/f2p0/816	0.216249
transcript_HQ_all_transcript/100479/f3p0/815	0.540203
transcript_HQ_all_transcript/10049/f21p0/4758	0.246696
transcript_HQ_all_transcript/100497/f2p0/824	0.546588
transcript_HQ_all_transcript/100513/f2p0/824	0.763464
transcript_HQ_all_transcript/100536/f4p0/784	0.366321
transcript_HQ_all_transcript/10055/f8p0/4741	0.595369
transcript_HQ_all_transcript/100577/f2p0/819	0.408405
transcript_HQ_all_transcript/100584/f3p0/808	0.315443
transcript_HQ_all_transcript/100587/f3p0/853	0.313808
transcript_HQ_all_transcript/10059/f2p0/4763	0.319885
transcript_HQ_all_transcript/100591/f3p0/807	0.195825
transcript_HQ_all_transcript/100610/f3p0/818	0.297558
transcript_HQ_all_transcript/100632/f2p0/819	0.447885
transcript_HQ_all_transcript/100648/f3p0/821	0.324895
transcript_HQ_all_transcript/10067/f4p0/4705	0.268185
transcript_HQ_all_transcript/100673/f3p0/804	0.266581
transcript_HQ_all_transcript/100697/f2p0/814	0.398827
transcript_HQ_all_transcript/100712/f2p0/810	0.354506
transcript_HQ_all_transcript/100721/f5p0/806	0.659111
transcript_HQ_all_transcript/100745/f24p0/801	0.678754
transcript_HQ_all_transcript/10076/f65p0/4726	0.257872
transcript_HQ_all_transcript/100761/f2p0/804	0.429409
transcript_HQ_all_transcript/100766/f4p0/763	0.414687
transcript_HQ_all_transcript/10077/f9p0/4740	0.351171
transcript_HQ_all_transcript/100773/f3p0/826	0.323816
transcript_HQ_all_transcript/100774/f5p0/804	0.31992
transcript_HQ_all_transcript/100789/f2p0/796	0.323921
transcript_HQ_all_transcript/100792/f13p0/781	0.37769
transcript_HQ_all_transcript/100801/f2p0/847	0.477733
transcript_HQ_all_transcript/100813/f10p0/765	0.256067
transcript_HQ_all_transcript/100817/f2p0/806	0.259981
transcript_HQ_all_transcript/100841/f2p0/802	0.454039
transcript_HQ_all_transcript/100856/f3p0/822	0.371151
transcript_HQ_all_transcript/100883/f6p0/796	0.35566
transcript_HQ_all_transcript/10089/f3p0/4738	0.502661
transcript_HQ_all_transcript/10090/f2p0/4789	0.409624
transcript_HQ_all_transcript/100902/f33p0/770	0.31678
transcript_HQ_all_transcript/10091/f3p0/4761	0.481272
transcript_HQ_all_transcript/100913/f58p0/755	0.263066
transcript_HQ_all_transcript/100930/f2p0/798	0.226421
transcript_HQ_all_transcript/100949/f4p0/796	0.620192
transcript_HQ_all_transcript/10096/f3p0/4748	0.505523
transcript_HQ_all_transcript/100968/f30p0/781	0.425312
transcript_HQ_all_transcript/100984/f2p0/809	0.645987
transcript_HQ_all_transcript/100994/f9p0/782	0.406283
transcript_HQ_all_transcript/100998/f3p0/798	0.528112
transcript_HQ_all_transcript/101003/f5p0/799	0.915105
transcript_HQ_all_transcript/101029/f9p0/776	0.180727
transcript_HQ_all_transcript/101035/f12p0/759	0.275306
transcript_HQ_all_transcript/101046/f6p0/763	0.217368
transcript_HQ_all_transcript/101054/f2p0/799	0.302789
transcript_HQ_all_transcript/10106/f2p0/4746	0.406897
transcript_HQ_all_transcript/101076/f5p0/794	0.4294
transcript_HQ_all_transcript/101078/f55p0/714	0.542507
transcript_HQ_all_transcript/101090/f2p0/811	0.510861
transcript_HQ_all_transcript/101105/f2p0/795	0.345124
transcript_HQ_all_transcript/101110/f2p0/801	0.499351
transcript_HQ_all_transcript/101118/f2p0/787	0.318681
transcript_HQ_all_transcript/101127/f2p0/803	0.401305
transcript_HQ_all_transcript/101148/f2p0/806	0.420916
transcript_HQ_all_transcript/101156/f2p0/795	0.517799
transcript_HQ_all_transcript/10116/f4p0/4728	0.242982
transcript_HQ_all_transcript/10119/f6p0/4685	0.265634
transcript_HQ_all_transcript/101231/f2p0/798	0.565217
transcript_HQ_all_transcript/101236/f13p0/788	0.631236
transcript_HQ_all_transcript/101249/f3p0/791	0.360953
transcript_HQ_all_transcript/10125/f2p0/4742	0.535714
transcript_HQ_all_transcript/101253/f2p0/803	0.321637
transcript_HQ_all_transcript/10127/f2p0/4742	0.359498
transcript_HQ_all_transcript/101293/f4p0/791	0.320455
transcript_HQ_all_transcript/101301/f2p0/786	0.320574
transcript_HQ_all_transcript/10132/f13p0/4735	0.474647
transcript_HQ_all_transcript/10135/f2p0/4790	0.660131
transcript_HQ_all_transcript/101358/f3p0/790	0.369719
transcript_HQ_all_transcript/101380/f2p0/791	0.690463
transcript_HQ_all_transcript/101381/f3p0/792	0.308824
transcript_HQ_all_transcript/101394/f14p0/745	0.355813
transcript_HQ_all_transcript/10140/f2p0/4589	0.434783
transcript_HQ_all_transcript/101406/f3p0/783	0.286108
transcript_HQ_all_transcript/101422/f37p0/758	0.560217
transcript_HQ_all_transcript/101453/f2p0/787	0.353671
transcript_HQ_all_transcript/10146/f2p0/4749	0.619238
transcript_HQ_all_transcript/101467/f44p0/738	0.296103
transcript_HQ_all_transcript/101495/f56p0/714	0.655771
transcript_HQ_all_transcript/101498/f3p0/791	0.460558
transcript_HQ_all_transcript/10151/f3p0/4744	0.233143
transcript_HQ_all_transcript/101515/f2p0/792	0.175591
transcript_HQ_all_transcript/101521/f2p0/784	0.244374
transcript_HQ_all_transcript/101523/f2p0/783	0.224453
transcript_HQ_all_transcript/101551/f2p0/790	0.612083
transcript_HQ_all_transcript/101562/f2p0/783	0.174408
transcript_HQ_all_transcript/10159/f7p0/4730	0.229028
transcript_HQ_all_transcript/101597/f2p0/784	0.32562
transcript_HQ_all_transcript/10161/f3p0/4801	0.260504
transcript_HQ_all_transcript/101627/f2p0/774	0.407826
transcript_HQ_all_transcript/101633/f2p0/784	0.375736
transcript_HQ_all_transcript/101634/f2p0/781	0.494338
transcript_HQ_all_transcript/101635/f6p0/774	0.257652
transcript_HQ_all_transcript/101638/f2p0/781	0.191363
transcript_HQ_all_transcript/101652/f27p0/717	0.224953
transcript_HQ_all_transcript/101653/f10p0/773	0.250381
transcript_HQ_all_transcript/101655/f3p0/773	0.227994
transcript_HQ_all_transcript/101678/f2p0/800	0.444031
transcript_HQ_all_transcript/101690/f2p0/774	0.414493
transcript_HQ_all_transcript/101713/f2p0/811	0.227295
transcript_HQ_all_transcript/101716/f2p0/768	0.418269
transcript_HQ_all_transcript/101722/f3p0/805	0.426681
transcript_HQ_all_transcript/10173/f5p0/4733	0.192
transcript_HQ_all_transcript/101731/f23p0/721	0.195147
transcript_HQ_all_transcript/101733/f2p0/776	0.264096
transcript_HQ_all_transcript/101736/f2p0/793	0.54591
transcript_HQ_all_transcript/101740/f3p0/775	0.453143
transcript_HQ_all_transcript/101741/f2p0/787	0.446721
transcript_HQ_all_transcript/101746/f2p0/777	0.248255
transcript_HQ_all_transcript/101759/f39p0/723	0.21576
transcript_HQ_all_transcript/101761/f3p0/781	0.397171
transcript_HQ_all_transcript/101768/f4p0/733	0.502504
transcript_HQ_all_transcript/101788/f2p0/779	0.377326
transcript_HQ_all_transcript/10180/f2p0/4736	0.302874
transcript_HQ_all_transcript/101822/f2p0/775	0.380435
transcript_HQ_all_transcript/10183/f23p0/4674	0.186948
transcript_HQ_all_transcript/101833/f6p0/759	0.649971
transcript_HQ_all_transcript/101837/f4p0/773	0.759599
transcript_HQ_all_transcript/10184/f2p0/4728	0.460637
transcript_HQ_all_transcript/101842/f2p0/780	0.291444
transcript_HQ_all_transcript/101851/f2p0/754	0.18846
transcript_HQ_all_transcript/10186/f2p0/4777	0.854251
transcript_HQ_all_transcript/101886/f28p0/739	0.244223
transcript_HQ_all_transcript/101891/f66p0/713	0.194137
transcript_HQ_all_transcript/101896/f2p0/782	0.593254
transcript_HQ_all_transcript/101900/f2p0/780	0.179689
transcript_HQ_all_transcript/101916/f10p0/752	0.46885
transcript_HQ_all_transcript/10192/f5p0/4713	0.146893
transcript_HQ_all_transcript/10193/f7p0/4722	0.190344
transcript_HQ_all_transcript/101938/f2p0/772	0.186629
transcript_HQ_all_transcript/10194/f9p0/4662	0.336204
transcript_HQ_all_transcript/101995/f6p0/760	0.460407
transcript_HQ_all_transcript/101998/f232p0/622	0.141609
transcript_HQ_all_transcript/102/f3p0/9139	0.287664
transcript_HQ_all_transcript/10202/f2p0/4746	0.551747
transcript_HQ_all_transcript/102074/f2p0/760	0.469822
transcript_HQ_all_transcript/102082/f3p0/766	0.377882
transcript_HQ_all_transcript/102086/f3p0/775	0.488224
transcript_HQ_all_transcript/102099/f2p0/762	0.307263
transcript_HQ_all_transcript/10212/f3p0/4733	0.415442
transcript_HQ_all_transcript/102122/f2p0/762	0.323784
transcript_HQ_all_transcript/102127/f4p0/771	0.640974
transcript_HQ_all_transcript/102144/f3p0/767	0.159516
transcript_HQ_all_transcript/102147/f3p0/766	0.348052
transcript_HQ_all_transcript/102173/f5p0/722	0.447119
transcript_HQ_all_transcript/102178/f2p0/793	0.380995
transcript_HQ_all_transcript/10219/f3p0/4740	0.763401
transcript_HQ_all_transcript/102193/f8p0/714	0.253247
transcript_HQ_all_transcript/102220/f2p0/781	0.582278
transcript_HQ_all_transcript/102258/f2p0/725	0.224787
transcript_HQ_all_transcript/102271/f22p0/754	0.318277
transcript_HQ_all_transcript/10228/f2p0/4729	0.421288
transcript_HQ_all_transcript/102285/f2p0/759	0.564269
transcript_HQ_all_transcript/102287/f2p0/870	0.326969
transcript_HQ_all_transcript/102295/f2p0/778	0.536842
transcript_HQ_all_transcript/102315/f32p0/729	0.204721
transcript_HQ_all_transcript/102318/f2p0/761	0.202991
transcript_HQ_all_transcript/10233/f2p0/4723	0.286352
transcript_HQ_all_transcript/102331/f2p0/764	0.65394
transcript_HQ_all_transcript/102335/f3p0/767	0.359633
transcript_HQ_all_transcript/10237/f3p0/4722	0.574561
transcript_HQ_all_transcript/102382/f5p0/738	0.241012
transcript_HQ_all_transcript/10239/f15p0/4698	0.378295
transcript_HQ_all_transcript/10240/f5p0/4729	0.208471
transcript_HQ_all_transcript/102405/f5p0/756	0.823942
transcript_HQ_all_transcript/102410/f2p0/799	0.593248
transcript_HQ_all_transcript/102415/f17p0/688	0.257343
transcript_HQ_all_transcript/102417/f2p0/764	0.401736
transcript_HQ_all_transcript/102419/f2p0/753	0.237995
transcript_HQ_all_transcript/102427/f2p0/754	0.343141
transcript_HQ_all_transcript/102434/f2p0/769	0.402802
transcript_HQ_all_transcript/102435/f2p0/758	0.252395
transcript_HQ_all_transcript/102459/f2p0/777	0.258649
transcript_HQ_all_transcript/10247/f20p0/4582	0.285857
transcript_HQ_all_transcript/102479/f2p0/752	0.462656
transcript_HQ_all_transcript/102495/f35p0/749	0.487832
transcript_HQ_all_transcript/102518/f4p0/747	0.411678
transcript_HQ_all_transcript/10252/f3p0/4722	0.352313
transcript_HQ_all_transcript/10253/f2p0/4756	0.186761
transcript_HQ_all_transcript/102532/f3p0/751	0.566576
transcript_HQ_all_transcript/102536/f12p0/735	0.369928
transcript_HQ_all_transcript/10254/f6p0/4692	0.715909
transcript_HQ_all_transcript/102559/f2p0/739	0.405204
transcript_HQ_all_transcript/102561/f2p0/758	0.284698
transcript_HQ_all_transcript/102564/f2p0/753	0.405165
transcript_HQ_all_transcript/10260/f2p0/4741	0.518018
transcript_HQ_all_transcript/102624/f6p0/740	0.321957
transcript_HQ_all_transcript/102625/f3p0/836	0.318519
transcript_HQ_all_transcript/102626/f2p0/749	0.293847
transcript_HQ_all_transcript/102632/f3p0/745	0.489374
transcript_HQ_all_transcript/102648/f2p0/743	0.388679
transcript_HQ_all_transcript/102654/f35p0/732	0.421428
transcript_HQ_all_transcript/102668/f2p0/745	0.311962
transcript_HQ_all_transcript/102672/f2p0/751	0.354386
transcript_HQ_all_transcript/102680/f2p0/744	0.451111
transcript_HQ_all_transcript/102699/f25p0/714	0.241867
transcript_HQ_all_transcript/102736/f322p0/673	0.582799
transcript_HQ_all_transcript/102746/f2p0/746	0.360656
transcript_HQ_all_transcript/102773/f2p0/742	0.502863
transcript_HQ_all_transcript/10278/f3p0/4722	0.306843
transcript_HQ_all_transcript/102788/f2p0/1148	0.271827
transcript_HQ_all_transcript/102791/f21p0/717	0.262646
transcript_HQ_all_transcript/102794/f6p0/690	0.354184
transcript_HQ_all_transcript/102825/f2p0/745	0.460765
transcript_HQ_all_transcript/102836/f5p0/759	0.217953
transcript_HQ_all_transcript/102852/f3p0/732	0.15609
transcript_HQ_all_transcript/102859/f2p0/733	0.568831
transcript_HQ_all_transcript/102869/f42p0/687	0.196595
transcript_HQ_all_transcript/102896/f7p0/719	0.297118
transcript_HQ_all_transcript/102917/f2p0/742	0.268182
transcript_HQ_all_transcript/102920/f2p0/737	0.268164
transcript_HQ_all_transcript/102929/f2p0/732	0.39548
transcript_HQ_all_transcript/102948/f4p0/729	0.140904
transcript_HQ_all_transcript/10295/f3p0/4740	0.700129
transcript_HQ_all_transcript/102965/f2p0/745	0.462908
transcript_HQ_all_transcript/102979/f5p0/728	0.408131
transcript_HQ_all_transcript/103004/f2p0/716	0.178959
transcript_HQ_all_transcript/103010/f4p0/735	0.150949
transcript_HQ_all_transcript/103016/f2p0/733	0.136604
transcript_HQ_all_transcript/103022/f14p0/709	0.286458
transcript_HQ_all_transcript/103029/f3p0/673	0.266909
transcript_HQ_all_transcript/103035/f2p0/736	0.301533
transcript_HQ_all_transcript/103041/f286p0/679	0.421354
transcript_HQ_all_transcript/103069/f3p0/762	0.137172
transcript_HQ_all_transcript/103073/f2p0/729	0.653359
transcript_HQ_all_transcript/103095/f3p0/821	0.276596
transcript_HQ_all_transcript/103098/f458p0/560	0.166094
transcript_HQ_all_transcript/103103/f3p0/729	0.24928
transcript_HQ_all_transcript/103112/f21p0/693	0.682636
transcript_HQ_all_transcript/10313/f2p0/4743	0.18551
transcript_HQ_all_transcript/103146/f3p0/742	0.392771
transcript_HQ_all_transcript/103147/f2p0/732	0.491969
transcript_HQ_all_transcript/103168/f15p0/710	0.722621
transcript_HQ_all_transcript/10317/f2p0/4721	0.513753
transcript_HQ_all_transcript/103171/f2p0/726	0.205197
transcript_HQ_all_transcript/103216/f2p0/759	0.351483
transcript_HQ_all_transcript/103225/f7p0/701	0.246008
transcript_HQ_all_transcript/103229/f2p0/729	0.488956
transcript_HQ_all_transcript/103232/f4p0/716	0.424413
transcript_HQ_all_transcript/103256/f2p0/763	0.415473
transcript_HQ_all_transcript/103265/f5p0/670	0.333106
transcript_HQ_all_transcript/10327/f2p0/4730	0.29558
transcript_HQ_all_transcript/103276/f11p0/717	0.313131
transcript_HQ_all_transcript/103279/f51p0/714	0.638783
transcript_HQ_all_transcript/10329/f2p0/4729	0.470305
transcript_HQ_all_transcript/103309/f2p0/720	0.385734
transcript_HQ_all_transcript/10331/f4p0/4718	0.240664
transcript_HQ_all_transcript/103318/f2p0/727	0.299401
transcript_HQ_all_transcript/103325/f2p0/725	0.505901
transcript_HQ_all_transcript/103334/f2p0/722	0.446359
transcript_HQ_all_transcript/103346/f2p0/722	0.341575
transcript_HQ_all_transcript/103358/f2p0/722	0.418514
transcript_HQ_all_transcript/103359/f3p0/720	0.252959
transcript_HQ_all_transcript/103366/f3p0/724	0.650284
transcript_HQ_all_transcript/103371/f2p0/722	0.491207
transcript_HQ_all_transcript/103378/f2p0/723	0.360068
transcript_HQ_all_transcript/1034/f2p0/7041	0.412281
transcript_HQ_all_transcript/103409/f2p0/723	0.436573
transcript_HQ_all_transcript/10343/f2p0/4734	0.269919
transcript_HQ_all_transcript/103434/f2p0/727	0.370875
transcript_HQ_all_transcript/103444/f2p0/724	0.293689
transcript_HQ_all_transcript/103451/f2p0/697	0.252445
transcript_HQ_all_transcript/103465/f2p0/688	0.235421
transcript_HQ_all_transcript/10347/f2p0/4689	0.509731
transcript_HQ_all_transcript/10348/f3p0/4708	0.278177
transcript_HQ_all_transcript/103486/f2p0/705	0.415176
transcript_HQ_all_transcript/103490/f2p0/719	0.457746
transcript_HQ_all_transcript/103496/f7p0/711	0.338782
transcript_HQ_all_transcript/103510/f2p0/716	0.361876
transcript_HQ_all_transcript/103515/f2p0/712	0.521008
transcript_HQ_all_transcript/103517/f3p0/721	0.402542
transcript_HQ_all_transcript/103528/f3p0/715	0.257491
transcript_HQ_all_transcript/103554/f2p0/741	0.417219
transcript_HQ_all_transcript/103573/f2p0/714	0.385889
transcript_HQ_all_transcript/10358/f2p0/4673	0.585168
transcript_HQ_all_transcript/10359/f4p0/4698	0.269189
transcript_HQ_all_transcript/103595/f4p0/713	0.314215
transcript_HQ_all_transcript/103603/f3p0/718	0.337449
transcript_HQ_all_transcript/103607/f2p0/655	0.313387
transcript_HQ_all_transcript/10362/f13p0/4705	0.364669
transcript_HQ_all_transcript/103626/f2p0/714	0.496748
transcript_HQ_all_transcript/103647/f2p0/716	0.563055
transcript_HQ_all_transcript/10365/f2p0/4730	0.171598
transcript_HQ_all_transcript/103655/f2p0/704	0.433836
transcript_HQ_all_transcript/103673/f3p0/722	0.25594
transcript_HQ_all_transcript/103677/f2p0/711	0.345317
transcript_HQ_all_transcript/103681/f2p0/708	0.8
transcript_HQ_all_transcript/103689/f2p0/714	0.520136
transcript_HQ_all_transcript/103708/f6p0/710	0.402782
transcript_HQ_all_transcript/103714/f2p0/711	0.439636
transcript_HQ_all_transcript/103730/f10p0/685	0.32652
transcript_HQ_all_transcript/103745/f4p0/705	0.58667
transcript_HQ_all_transcript/103754/f59p0/675	0.208611
transcript_HQ_all_transcript/10376/f13p0/4655	0.492322
transcript_HQ_all_transcript/103780/f5p0/666	0.186177
transcript_HQ_all_transcript/1038/f2p0/6993	0.271812
transcript_HQ_all_transcript/103803/f2p0/720	0.192835
transcript_HQ_all_transcript/103817/f3p0/711	0.483508
transcript_HQ_all_transcript/103833/f3p0/704	0.504912
transcript_HQ_all_transcript/103836/f19p0/699	0.179592
transcript_HQ_all_transcript/103857/f4p0/695	0.325016
transcript_HQ_all_transcript/103873/f3p0/721	0.358621
transcript_HQ_all_transcript/103879/f12p0/692	0.328683
transcript_HQ_all_transcript/103883/f3p0/707	0.263532
transcript_HQ_all_transcript/103887/f2p0/710	0.533911
transcript_HQ_all_transcript/103896/f10p0/687	0.389988
transcript_HQ_all_transcript/103899/f8p0/661	0.267899
transcript_HQ_all_transcript/103936/f2p0/707	0.506817
transcript_HQ_all_transcript/103939/f2p0/702	0.162376
transcript_HQ_all_transcript/103984/f2p0/704	0.240347
transcript_HQ_all_transcript/10400/f2p0/4735	0.429798
transcript_HQ_all_transcript/104025/f2p0/698	0.388097
transcript_HQ_all_transcript/104038/f2p0/708	0.531796
transcript_HQ_all_transcript/104129/f2p0/708	0.336157
transcript_HQ_all_transcript/104143/f8p0/690	0.325469
transcript_HQ_all_transcript/104156/f4p0/745	0.455882
transcript_HQ_all_transcript/104159/f15p0/681	0.339639
transcript_HQ_all_transcript/104172/f3p0/690	0.329762
transcript_HQ_all_transcript/104179/f2p0/629	0.265954
transcript_HQ_all_transcript/104184/f2p0/701	0.112071
transcript_HQ_all_transcript/104195/f4p0/678	0.23436
transcript_HQ_all_transcript/104207/f2p0/692	0.404365
transcript_HQ_all_transcript/104209/f2p0/699	0.576882
transcript_HQ_all_transcript/10422/f5p0/4715	0.333062
transcript_HQ_all_transcript/104223/f2p0/699	0.408922
transcript_HQ_all_transcript/104224/f2p0/708	0.39356
transcript_HQ_all_transcript/104233/f2p0/694	0.547062
transcript_HQ_all_transcript/104255/f117p0/605	0.344951
transcript_HQ_all_transcript/104266/f24p0/650	0.400404
transcript_HQ_all_transcript/104269/f3p0/695	0.212848
transcript_HQ_all_transcript/104276/f3p0/694	0.520044
transcript_HQ_all_transcript/10428/f3p0/4714	0.297402
transcript_HQ_all_transcript/104296/f5p0/672	0.6475
transcript_HQ_all_transcript/104318/f2p0/689	0.58235
transcript_HQ_all_transcript/104325/f2p0/654	0.192066
transcript_HQ_all_transcript/10435/f3p0/4704	0.418586
transcript_HQ_all_transcript/104381/f2p0/706	0.323547
transcript_HQ_all_transcript/10439/f2p0/4705	0.377284
transcript_HQ_all_transcript/10440/f3p0/4718	0.36852
transcript_HQ_all_transcript/104412/f24p0/636	0.28515
transcript_HQ_all_transcript/104439/f6p0/602	0.340326
transcript_HQ_all_transcript/10445/f7p0/4696	0.164642
transcript_HQ_all_transcript/104474/f402p0/514	0.191435
transcript_HQ_all_transcript/104485/f42p0/615	0.411914
transcript_HQ_all_transcript/104523/f2p0/684	0.409295
transcript_HQ_all_transcript/104537/f2p0/686	0.702595
transcript_HQ_all_transcript/104553/f3p0/698	0.220919
transcript_HQ_all_transcript/104554/f38p0/655	0.335581
transcript_HQ_all_transcript/104571/f2p0/685	0.403101
transcript_HQ_all_transcript/104590/f3p0/685	0.624352
transcript_HQ_all_transcript/104595/f2p0/679	0.370499
transcript_HQ_all_transcript/10460/f4p0/4691	0.213347
transcript_HQ_all_transcript/104621/f5p0/686	0.263277
transcript_HQ_all_transcript/104622/f3p0/684	0.293994
transcript_HQ_all_transcript/104646/f3p0/688	0.397059
transcript_HQ_all_transcript/104647/f4p0/710	0.360528
transcript_HQ_all_transcript/104657/f2p0/656	0.215517
transcript_HQ_all_transcript/10470/f2p0/4779	0.179898
transcript_HQ_all_transcript/104714/f2p0/674	0.311412
transcript_HQ_all_transcript/10473/f6p0/4699	0.344
transcript_HQ_all_transcript/104734/f2p0/679	0.314685
transcript_HQ_all_transcript/104735/f2p0/684	0.359626
transcript_HQ_all_transcript/104738/f3p0/673	0.307826
transcript_HQ_all_transcript/104739/f2p0/683	0.286856
transcript_HQ_all_transcript/104751/f2p0/677	0.274549
transcript_HQ_all_transcript/10476/f5p0/4693	0.475827
transcript_HQ_all_transcript/104764/f7p0/656	0.220088
transcript_HQ_all_transcript/104775/f3p0/679	0.478697
transcript_HQ_all_transcript/104789/f20p0/642	0.286935
transcript_HQ_all_transcript/1048/f2p0/6989	0.240816
transcript_HQ_all_transcript/10480/f2p0/4706	0.528467
transcript_HQ_all_transcript/104818/f5p0/660	0.344961
transcript_HQ_all_transcript/104829/f2p0/683	0.268165
transcript_HQ_all_transcript/10488/f5p0/4700	0.272838
transcript_HQ_all_transcript/104894/f3p0/682	0.770858
transcript_HQ_all_transcript/104900/f2p0/673	0.399109
transcript_HQ_all_transcript/104908/f4p0/675	0.249159
transcript_HQ_all_transcript/104913/f2p0/701	0.454183
transcript_HQ_all_transcript/104914/f2p0/679	0.393107
transcript_HQ_all_transcript/104918/f2p0/671	0.362139
transcript_HQ_all_transcript/10492/f2p0/4733	0.290298
transcript_HQ_all_transcript/104927/f2p0/649	0.143589
transcript_HQ_all_transcript/104932/f6p0/644	0.262384
transcript_HQ_all_transcript/10494/f2p0/4721	0.336232
transcript_HQ_all_transcript/104960/f4p0/671	0.440443
transcript_HQ_all_transcript/104964/f2p0/674	0.41534
transcript_HQ_all_transcript/104992/f2p0/675	0.239535
transcript_HQ_all_transcript/105029/f5p0/665	0.323675
transcript_HQ_all_transcript/10503/f2p0/4721	0.264368
transcript_HQ_all_transcript/105030/f2p0/669	0.343237
transcript_HQ_all_transcript/105053/f13p0/656	0.435
transcript_HQ_all_transcript/105058/f2p0/674	0.480809
transcript_HQ_all_transcript/105068/f15p0/648	0.464141
transcript_HQ_all_transcript/105084/f3p0/669	0.44854
transcript_HQ_all_transcript/105109/f5p0/624	0.257036
transcript_HQ_all_transcript/10511/f8p0/4659	0.330317
transcript_HQ_all_transcript/105118/f4p0/637	0.303158
transcript_HQ_all_transcript/105125/f2p0/664	0.332063
transcript_HQ_all_transcript/105130/f6p0/639	0.434434
transcript_HQ_all_transcript/105138/f2p0/694	0.278231
transcript_HQ_all_transcript/105206/f3p0/662	0.453416
transcript_HQ_all_transcript/105214/f31p0/621	0.228885
transcript_HQ_all_transcript/105229/f4p0/659	0.670382
transcript_HQ_all_transcript/105237/f2p0/666	0.445892
transcript_HQ_all_transcript/105249/f2p0/662	0.48763
transcript_HQ_all_transcript/105253/f3p0/695	0.643312
transcript_HQ_all_transcript/105255/f2p0/662	0.441815
transcript_HQ_all_transcript/10527/f6p0/4694	0.254179
transcript_HQ_all_transcript/10528/f2p0/4782	0.293572
transcript_HQ_all_transcript/105287/f7p0/624	0.312927
transcript_HQ_all_transcript/105296/f2p0/662	0.330149
transcript_HQ_all_transcript/105305/f2p0/663	0.246911
transcript_HQ_all_transcript/105324/f3p0/660	0.457418
transcript_HQ_all_transcript/105327/f2p0/657	0.281568
transcript_HQ_all_transcript/105331/f3p0/662	0.362275
transcript_HQ_all_transcript/10534/f2p0/4706	0.338816
transcript_HQ_all_transcript/105369/f7p0/659	0.507177
transcript_HQ_all_transcript/105389/f2p0/667	0.454413
transcript_HQ_all_transcript/105398/f2p0/662	0.400727
transcript_HQ_all_transcript/105401/f2p0/664	0.389682
transcript_HQ_all_transcript/105409/f3p0/650	0.165271
transcript_HQ_all_transcript/105414/f2p0/656	0.251732
transcript_HQ_all_transcript/105431/f2p0/661	0.412441
transcript_HQ_all_transcript/105442/f2p0/654	0.280672
transcript_HQ_all_transcript/105468/f2p0/614	0.296703
transcript_HQ_all_transcript/10548/f4p0/4684	0.308756
transcript_HQ_all_transcript/105493/f3p0/672	0.526391
transcript_HQ_all_transcript/105508/f2p0/664	0.578149
transcript_HQ_all_transcript/10551/f2p0/4697	0.508006
transcript_HQ_all_transcript/10555/f2p0/4704	0.439394
transcript_HQ_all_transcript/105562/f14p0/649	0.48128
transcript_HQ_all_transcript/105583/f2p0/652	0.244884
transcript_HQ_all_transcript/105598/f128p0/601	0.231185
transcript_HQ_all_transcript/105605/f2p0/653	0.295989
transcript_HQ_all_transcript/105646/f2p0/655	0.551601
transcript_HQ_all_transcript/105650/f2p0/647	0.650314
transcript_HQ_all_transcript/105653/f2p0/655	0.320077
transcript_HQ_all_transcript/10567/f2p0/4877	0.15
transcript_HQ_all_transcript/105675/f2p0/647	0.216588
transcript_HQ_all_transcript/105694/f4p0/647	0.407743
transcript_HQ_all_transcript/105739/f5p0/646	0.672986
transcript_HQ_all_transcript/105743/f50p0/597	0.226308
transcript_HQ_all_transcript/105754/f2p0/680	0.288916
transcript_HQ_all_transcript/105763/f12p0/638	0.463976
transcript_HQ_all_transcript/105770/f2p0/649	0.20474
transcript_HQ_all_transcript/105773/f3p0/649	0.265409
transcript_HQ_all_transcript/105777/f2p0/647	0.140688
transcript_HQ_all_transcript/105781/f2p0/668	0.409524
transcript_HQ_all_transcript/105784/f2p0/648	0.300595
transcript_HQ_all_transcript/10580/f2p0/4713	0.536963
transcript_HQ_all_transcript/105807/f3p0/644	0.417499
transcript_HQ_all_transcript/10582/f8p0/4656	0.223186
transcript_HQ_all_transcript/105824/f2p0/644	0.57085
transcript_HQ_all_transcript/105849/f6p0/623	0.328584
transcript_HQ_all_transcript/105855/f7p0/600	0.460328
transcript_HQ_all_transcript/105869/f12p0/589	0.2491
transcript_HQ_all_transcript/105871/f46p0/627	0.250294
transcript_HQ_all_transcript/10589/f4p0/4544	0.397914
transcript_HQ_all_transcript/105930/f2p0/628	0.127474
transcript_HQ_all_transcript/105934/f2p0/566	0.346363
transcript_HQ_all_transcript/105937/f2p0/643	0.414861
transcript_HQ_all_transcript/10595/f104p0/4637	0.276332
transcript_HQ_all_transcript/105971/f13p0/631	0.239508
transcript_HQ_all_transcript/106049/f2p0/633	0.293471
transcript_HQ_all_transcript/106080/f3p0/627	0.479426
transcript_HQ_all_transcript/106088/f2p0/642	0.427732
transcript_HQ_all_transcript/106091/f2p0/670	0.152092
transcript_HQ_all_transcript/106114/f3p0/644	0.258163
transcript_HQ_all_transcript/106125/f16p0/602	0.171972
transcript_HQ_all_transcript/106149/f25p0/600	0.273248
transcript_HQ_all_transcript/106150/f4p0/627	0.171788
transcript_HQ_all_transcript/106154/f2p0/627	0.651515
transcript_HQ_all_transcript/106156/f2p0/640	0.55102
transcript_HQ_all_transcript/106166/f19p0/623	0.199886
transcript_HQ_all_transcript/106181/f3p0/632	0.243154
transcript_HQ_all_transcript/106185/f2p0/641	0.734742
transcript_HQ_all_transcript/106186/f15p0/621	0.283605
transcript_HQ_all_transcript/106217/f2p0/647	0.308698
transcript_HQ_all_transcript/106224/f2p0/638	0.47503
transcript_HQ_all_transcript/10623/f3p0/4690	0.222985
transcript_HQ_all_transcript/106230/f3p0/637	0.338645
transcript_HQ_all_transcript/106233/f2p0/634	0.375231
transcript_HQ_all_transcript/106237/f9p0/590	0.71266
transcript_HQ_all_transcript/106253/f3p0/647	0.493762
transcript_HQ_all_transcript/106258/f13p0/620	0.234002
transcript_HQ_all_transcript/10626/f2p0/4725	0.318103
transcript_HQ_all_transcript/106261/f5p0/632	0.649107
transcript_HQ_all_transcript/106264/f3p0/637	0.306349
transcript_HQ_all_transcript/10627/f10p0/4680	0.357459
transcript_HQ_all_transcript/106308/f47p0/481	0.404531
transcript_HQ_all_transcript/10632/f6p0/4595	0.179841
transcript_HQ_all_transcript/10633/f2p0/4694	0.27572
transcript_HQ_all_transcript/10634/f2p0/4700	0.245774
transcript_HQ_all_transcript/106360/f15p0/622	0.470235
transcript_HQ_all_transcript/106369/f5p0/626	0.172459
transcript_HQ_all_transcript/106379/f9p0/626	0.622449
transcript_HQ_all_transcript/106381/f39p0/568	0.329776
transcript_HQ_all_transcript/10639/f4p0/4680	0.378008
transcript_HQ_all_transcript/10640/f2p0/4695	0.702564
transcript_HQ_all_transcript/106419/f2p0/628	0.403599
transcript_HQ_all_transcript/10642/f3p0/4676	0.146023
transcript_HQ_all_transcript/106434/f53p0/569	0.319097
transcript_HQ_all_transcript/106448/f6p0/605	0.635405
transcript_HQ_all_transcript/106457/f4p0/626	0.362997
transcript_HQ_all_transcript/10646/f6p0/4673	0.800439
transcript_HQ_all_transcript/106463/f2p0/625	0.483376
transcript_HQ_all_transcript/10647/f3p0/4674	0.299492
transcript_HQ_all_transcript/10648/f2p0/4692	0.412081
transcript_HQ_all_transcript/106480/f3p0/613	0.623482
transcript_HQ_all_transcript/106491/f2p0/623	0.449438
transcript_HQ_all_transcript/106509/f2p0/630	0.476255
transcript_HQ_all_transcript/10652/f516p0/4599	0.580481
transcript_HQ_all_transcript/106523/f6p0/567	0.29569
transcript_HQ_all_transcript/106524/f3p0/626	0.495526
transcript_HQ_all_transcript/106529/f4p0/619	0.259201
transcript_HQ_all_transcript/10654/f3p0/4674	0.611111
transcript_HQ_all_transcript/106544/f2p0/622	0.370056
transcript_HQ_all_transcript/106549/f3p0/617	0.319055
transcript_HQ_all_transcript/10655/f20p0/4664	0.461447
transcript_HQ_all_transcript/106551/f8p0/593	0.119849
transcript_HQ_all_transcript/10658/f4p0/4681	0.183946
transcript_HQ_all_transcript/106588/f3p0/627	0.385987
transcript_HQ_all_transcript/106591/f38p0/579	0.203982
transcript_HQ_all_transcript/10660/f3p0/4722	0.511724
transcript_HQ_all_transcript/106601/f2p0/624	0.601137
transcript_HQ_all_transcript/106617/f19p0/580	0.129236
transcript_HQ_all_transcript/106626/f3p0/622	0.37243
transcript_HQ_all_transcript/106661/f2p0/623	0.283162
transcript_HQ_all_transcript/106671/f2p0/623	0.450442
transcript_HQ_all_transcript/106692/f2p0/624	0.349526
transcript_HQ_all_transcript/106695/f2p0/621	0.452441
transcript_HQ_all_transcript/106702/f3p0/625	0.395273
transcript_HQ_all_transcript/106733/f3p0/633	0.348364
transcript_HQ_all_transcript/106740/f3p0/618	0.179607
transcript_HQ_all_transcript/106774/f2p0/615	0.543642
transcript_HQ_all_transcript/106775/f3p0/616	0.408602
transcript_HQ_all_transcript/10680/f3p0/4668	0.3702
transcript_HQ_all_transcript/106806/f19p0/581	0.409318
transcript_HQ_all_transcript/10683/f4p0/4666	0.310912
transcript_HQ_all_transcript/106848/f2p0/620	0.466325
transcript_HQ_all_transcript/10685/f2p0/4675	0.276703
transcript_HQ_all_transcript/10686/f3p0/4671	0.255547
transcript_HQ_all_transcript/106876/f2p0/618	0.487751
transcript_HQ_all_transcript/106899/f5p0/605	0.473684
transcript_HQ_all_transcript/106900/f2p0/622	0.311828
transcript_HQ_all_transcript/106914/f2p0/610	0.128227
transcript_HQ_all_transcript/106930/f3p0/615	0.370226
transcript_HQ_all_transcript/106980/f225p0/400	0.149421
transcript_HQ_all_transcript/107004/f2p0/608	0.331489
transcript_HQ_all_transcript/107025/f3p0/615	0.432614
transcript_HQ_all_transcript/107035/f2p0/625	0.586466
transcript_HQ_all_transcript/107041/f2p0/612	0.30875
transcript_HQ_all_transcript/10705/f10p0/4631	0.494475
transcript_HQ_all_transcript/10711/f6p0/4669	0.482646
transcript_HQ_all_transcript/10712/f2p0/4706	0.233729
transcript_HQ_all_transcript/107121/f2p0/613	0.356098
transcript_HQ_all_transcript/107129/f3p0/614	0.499037
transcript_HQ_all_transcript/107132/f2p0/609	0.24394
transcript_HQ_all_transcript/107152/f3p0/603	0.45122
transcript_HQ_all_transcript/10716/f2p0/4700	0.514716
transcript_HQ_all_transcript/107189/f2p0/605	0.484731
transcript_HQ_all_transcript/107190/f175p0/572	0.299836
transcript_HQ_all_transcript/107231/f3p0/551	0.382451
transcript_HQ_all_transcript/107234/f3p0/621	0.339147
transcript_HQ_all_transcript/107239/f30p0/584	0.198195
transcript_HQ_all_transcript/107245/f9p0/595	0.225513
transcript_HQ_all_transcript/107259/f2p0/608	0.366142
transcript_HQ_all_transcript/107262/f225p0/403	0.324207
transcript_HQ_all_transcript/107288/f2p0/603	0.402899
transcript_HQ_all_transcript/107295/f2p0/604	0.261411
transcript_HQ_all_transcript/107304/f2p0/623	0.3625
transcript_HQ_all_transcript/107305/f2p0/613	0.261383
transcript_HQ_all_transcript/107339/f4p0/562	0.473485
transcript_HQ_all_transcript/107400/f7p0/589	0.410308
transcript_HQ_all_transcript/107405/f14p0/584	0.226611
transcript_HQ_all_transcript/10741/f2p0/4691	0.313316
transcript_HQ_all_transcript/10742/f21p0/4637	0.443609
transcript_HQ_all_transcript/107461/f7p0/593	0.689394
transcript_HQ_all_transcript/107491/f3p0/594	0.339723
transcript_HQ_all_transcript/107496/f3p0/568	0.479842
transcript_HQ_all_transcript/1075/f2p0/6948	0.294788
transcript_HQ_all_transcript/107511/f25p0/570	0.396549
transcript_HQ_all_transcript/107514/f2p0/592	0.423705
transcript_HQ_all_transcript/10756/f5p0/4673	0.252471
transcript_HQ_all_transcript/107563/f4p0/597	0.548104
transcript_HQ_all_transcript/107573/f3p0/567	0.28123
transcript_HQ_all_transcript/107579/f2p0/594	0.400582
transcript_HQ_all_transcript/10758/f2p0/4708	0.386431
transcript_HQ_all_transcript/107590/f130p0/519	0.215742
transcript_HQ_all_transcript/107606/f9p0/589	0.486512
transcript_HQ_all_transcript/107680/f15p0/536	0.225864
transcript_HQ_all_transcript/107702/f2p0/591	0.334633
transcript_HQ_all_transcript/107735/f191p0/498	0.356045
transcript_HQ_all_transcript/107746/f18p0/519	0.284639
transcript_HQ_all_transcript/10776/f2p0/4692	0.357271
transcript_HQ_all_transcript/107775/f2p0/584	0.448405
transcript_HQ_all_transcript/107787/f2p0/583	0.373617
transcript_HQ_all_transcript/10779/f2p0/4707	0.282258
transcript_HQ_all_transcript/107795/f2p0/596	0.305634
transcript_HQ_all_transcript/107820/f4p0/555	0.251448
transcript_HQ_all_transcript/107825/f2p0/593	0.416667
transcript_HQ_all_transcript/107826/f35p0/566	0.253177
transcript_HQ_all_transcript/107845/f2p0/582	0.610465
transcript_HQ_all_transcript/107864/f2p0/598	0.295772
transcript_HQ_all_transcript/107879/f3p0/602	0.239673
transcript_HQ_all_transcript/107917/f466p0/287	0.199245
transcript_HQ_all_transcript/10793/f4p0/4680	0.517504
transcript_HQ_all_transcript/107931/f4p0/591	0.318497
transcript_HQ_all_transcript/107957/f26p0/525	0.210626
transcript_HQ_all_transcript/107997/f2p0/578	0.252155
transcript_HQ_all_transcript/108004/f2p0/588	0.429874
transcript_HQ_all_transcript/108010/f2p0/577	0.40566
transcript_HQ_all_transcript/108017/f2p0/578	0.3149
transcript_HQ_all_transcript/108026/f2p0/578	0.355914
transcript_HQ_all_transcript/108058/f11p0/539	0.221206
transcript_HQ_all_transcript/108137/f2p0/578	0.331471
transcript_HQ_all_transcript/108144/f3p0/572	0.336088
transcript_HQ_all_transcript/10816/f3p0/4653	0.190283
transcript_HQ_all_transcript/108165/f8p0/547	0.591844
transcript_HQ_all_transcript/10817/f2p0/4672	0.21697
transcript_HQ_all_transcript/108178/f6p0/541	0.41861
transcript_HQ_all_transcript/10818/f2p0/4697	0.58745
transcript_HQ_all_transcript/108185/f9p0/548	0.486002
transcript_HQ_all_transcript/10819/f2p0/4670	0.304843
transcript_HQ_all_transcript/108191/f4p0/573	0.249666
transcript_HQ_all_transcript/10820/f3p0/4670	0.39726
transcript_HQ_all_transcript/108212/f2p0/585	0.648184
transcript_HQ_all_transcript/108215/f2p0/590	0.626639
transcript_HQ_all_transcript/108220/f2p0/570	0.274871
transcript_HQ_all_transcript/108233/f2p0/581	0.350474
transcript_HQ_all_transcript/108269/f3p0/583	0.419261
transcript_HQ_all_transcript/10828/f4p0/4653	0.12173
transcript_HQ_all_transcript/108293/f286p0/464	0.196553
transcript_HQ_all_transcript/108324/f3p0/568	0.33557
transcript_HQ_all_transcript/108326/f2p0/568	0.504997
transcript_HQ_all_transcript/108330/f419p0/490	0.155758
transcript_HQ_all_transcript/10834/f5p0/4626	0.274401
transcript_HQ_all_transcript/108367/f2p0/570	0.674076
transcript_HQ_all_transcript/108373/f2p0/569	0.338384
transcript_HQ_all_transcript/108430/f2p0/565	0.375835
transcript_HQ_all_transcript/108446/f5p0/546	0.38833
transcript_HQ_all_transcript/108461/f2p0/567	0.368015
transcript_HQ_all_transcript/108476/f2p0/566	0.44254
transcript_HQ_all_transcript/108483/f2p0/564	0.412463
transcript_HQ_all_transcript/108486/f2p0/592	0.187846
transcript_HQ_all_transcript/108492/f2p0/569	0.316893
transcript_HQ_all_transcript/108493/f8p0/558	0.32128
transcript_HQ_all_transcript/108500/f3p0/569	0.332505
transcript_HQ_all_transcript/108508/f4p0/562	0.452982
transcript_HQ_all_transcript/108520/f3p0/565	0.140215
transcript_HQ_all_transcript/108525/f3p0/557	0.47796
transcript_HQ_all_transcript/108528/f3p0/567	0.276779
transcript_HQ_all_transcript/108568/f3p0/562	0.524089
transcript_HQ_all_transcript/108574/f2p0/590	0.708551
transcript_HQ_all_transcript/108579/f2p0/574	0.28378
transcript_HQ_all_transcript/1086/f2p0/6956	0.210949
transcript_HQ_all_transcript/10860/f2p0/4669	0.317579
transcript_HQ_all_transcript/108613/f2p0/569	0.27459
transcript_HQ_all_transcript/108633/f2p0/580	0.411067
transcript_HQ_all_transcript/108649/f2p0/569	0.369208
transcript_HQ_all_transcript/10865/f4p0/4662	0.462778
transcript_HQ_all_transcript/108668/f2p0/553	0.587992
transcript_HQ_all_transcript/108685/f55p0/517	0.268419
transcript_HQ_all_transcript/108696/f2p0/559	0.407812
transcript_HQ_all_transcript/10870/f2p0/4722	0.452935
transcript_HQ_all_transcript/108722/f2p0/569	0.370611
transcript_HQ_all_transcript/10874/f2p0/4678	0.372193
transcript_HQ_all_transcript/10877/f3p0/4650	0.184713
transcript_HQ_all_transcript/10879/f7p0/4660	0.356822
transcript_HQ_all_transcript/108798/f5p0/545	0.287466
transcript_HQ_all_transcript/108801/f3p0/555	0.543028
transcript_HQ_all_transcript/108807/f6p0/484	0.460457
transcript_HQ_all_transcript/108810/f27p0/495	0.210833
transcript_HQ_all_transcript/108811/f2p0/553	0.293358
transcript_HQ_all_transcript/108825/f3p0/571	0.416667
transcript_HQ_all_transcript/108852/f2p0/556	0.94709
transcript_HQ_all_transcript/108853/f3p0/553	0.351111
transcript_HQ_all_transcript/108895/f6p0/487	0.540194
transcript_HQ_all_transcript/1089/f6p0/6950	0.166502
transcript_HQ_all_transcript/108909/f7p0/545	0.38499
transcript_HQ_all_transcript/108910/f47p0/504	0.152782
transcript_HQ_all_transcript/10892/f2p0/4680	0.400164
transcript_HQ_all_transcript/10894/f2p0/4665	0.545524
transcript_HQ_all_transcript/108959/f2p0/562	0.40339
transcript_HQ_all_transcript/108971/f2p0/571	0.516
transcript_HQ_all_transcript/108998/f10p0/545	0.561258
transcript_HQ_all_transcript/109015/f55p0/473	0.34425
transcript_HQ_all_transcript/109024/f3p0/534	0.118787
transcript_HQ_all_transcript/10903/f2p0/4665	0.334706
transcript_HQ_all_transcript/10904/f24p0/4567	0.352941
transcript_HQ_all_transcript/10906/f6p0/4645	0.530541
transcript_HQ_all_transcript/109077/f57p0/472	0.226523
transcript_HQ_all_transcript/109101/f306p0/431	0.163565
transcript_HQ_all_transcript/109120/f4p0/541	0.22075
transcript_HQ_all_transcript/109150/f2p0/563	0.494535
transcript_HQ_all_transcript/10916/f7p0/4647	0.282386
transcript_HQ_all_transcript/109176/f2p0/544	0.394664
transcript_HQ_all_transcript/109178/f3p0/543	0.34763
transcript_HQ_all_transcript/109204/f2p0/540	0.281585
transcript_HQ_all_transcript/10921/f3p0/4632	0.448441
transcript_HQ_all_transcript/10923/f2p0/4667	0.268994
transcript_HQ_all_transcript/109244/f8p0/521	0.276751
transcript_HQ_all_transcript/10925/f2p0/4684	0.281437
transcript_HQ_all_transcript/109250/f2p0/547	0.376176
transcript_HQ_all_transcript/109258/f2p0/540	0.463385
transcript_HQ_all_transcript/109259/f4p0/524	0.158776
transcript_HQ_all_transcript/10926/f2p0/4656	0.300457
transcript_HQ_all_transcript/109263/f2p0/548	0.462141
transcript_HQ_all_transcript/109267/f213p0/403	0.174697
transcript_HQ_all_transcript/109271/f4p0/540	0.257609
transcript_HQ_all_transcript/10930/f12p0/4645	0.251216
transcript_HQ_all_transcript/10931/f4p0/4639	0.279302
transcript_HQ_all_transcript/109320/f5p0/539	0.511572
transcript_HQ_all_transcript/109323/f17p0/469	0.41327
transcript_HQ_all_transcript/109327/f2p0/544	0.492765
transcript_HQ_all_transcript/109335/f12p0/511	0.415476
transcript_HQ_all_transcript/109345/f2p0/536	0.55477
transcript_HQ_all_transcript/109364/f2p0/537	0.172589
transcript_HQ_all_transcript/109375/f3p0/538	0.355932
transcript_HQ_all_transcript/109383/f364p0/392	0.210285
transcript_HQ_all_transcript/109397/f50p0/484	0.628182
transcript_HQ_all_transcript/109408/f4p0/541	0.496444
transcript_HQ_all_transcript/10941/f47p0/4611	0.153268
transcript_HQ_all_transcript/109413/f5p0/503	0.525392
transcript_HQ_all_transcript/109422/f563p0/234	0.191114
transcript_HQ_all_transcript/109434/f7p0/534	0.166159
transcript_HQ_all_transcript/10946/f5p0/4637	0.393407
transcript_HQ_all_transcript/10950/f56p0/4550	0.237192
transcript_HQ_all_transcript/109522/f2p0/537	0.440716
transcript_HQ_all_transcript/109528/f2p0/542	0.663215
transcript_HQ_all_transcript/10956/f34p0/4598	0.363636
transcript_HQ_all_transcript/109579/f10p0/502	0.230608
transcript_HQ_all_transcript/109591/f2p0/533	0.56724
transcript_HQ_all_transcript/10960/f4p0/4660	0.281046
transcript_HQ_all_transcript/109604/f2p0/536	0.524275
transcript_HQ_all_transcript/109617/f3p0/531	0.314869
transcript_HQ_all_transcript/109624/f3p0/531	0.402704
transcript_HQ_all_transcript/109630/f2p0/532	0.240361
transcript_HQ_all_transcript/109634/f3p0/537	0.246911
transcript_HQ_all_transcript/109636/f2p0/532	0.620755
transcript_HQ_all_transcript/109637/f7p0/520	0.523717
transcript_HQ_all_transcript/109659/f47p0/453	0.197616
transcript_HQ_all_transcript/109710/f4p0/513	0.18785
transcript_HQ_all_transcript/109713/f557p0/219	0.210656
transcript_HQ_all_transcript/109718/f7p0/485	0.46324
transcript_HQ_all_transcript/10972/f4p0/4636	0.2103
transcript_HQ_all_transcript/109758/f3p0/529	0.31604
transcript_HQ_all_transcript/109768/f12p0/523	0.459045
transcript_HQ_all_transcript/109769/f30p0/434	0.165637
transcript_HQ_all_transcript/109770/f3p0/526	0.35786
transcript_HQ_all_transcript/10978/f3p0/4557	0.299451
transcript_HQ_all_transcript/109793/f2p0/526	0.337461
transcript_HQ_all_transcript/1098/f3p0/6954	0.383686
transcript_HQ_all_transcript/10980/f2p0/4655	0.213415
transcript_HQ_all_transcript/109808/f2p0/531	0.363165
transcript_HQ_all_transcript/109816/f45p0/477	0.333765
transcript_HQ_all_transcript/109820/f9p0/466	0.148286
transcript_HQ_all_transcript/109826/f3p0/512	0.154307
transcript_HQ_all_transcript/109843/f3p0/524	0.279718
transcript_HQ_all_transcript/10985/f2p0/4652	0.619617
transcript_HQ_all_transcript/109852/f20p0/519	0.528601
transcript_HQ_all_transcript/109854/f2p0/526	0.410917
transcript_HQ_all_transcript/10986/f2p0/4630	0.208589
transcript_HQ_all_transcript/109888/f421p0/304	0.205799
transcript_HQ_all_transcript/1099/f171p0/6858	0.258328
transcript_HQ_all_transcript/109905/f4p0/483	0.507952
transcript_HQ_all_transcript/10994/f3p0/4662	0.153269
transcript_HQ_all_transcript/109942/f4p0/488	0.314167
transcript_HQ_all_transcript/109943/f2p0/521	0.340201
transcript_HQ_all_transcript/10995/f2p0/4669	0.277778
transcript_HQ_all_transcript/109963/f2p0/523	0.702128
transcript_HQ_all_transcript/10997/f5p0/4631	0.284019
transcript_HQ_all_transcript/109974/f4p0/522	0.572917
transcript_HQ_all_transcript/109998/f2p0/527	0.64337
transcript_HQ_all_transcript/110/f2p0/9136	0.110685
transcript_HQ_all_transcript/110004/f2p0/516	0.335664
transcript_HQ_all_transcript/110035/f3p0/522	0.283693
transcript_HQ_all_transcript/110045/f3p0/522	0.453682
transcript_HQ_all_transcript/110046/f3p0/514	0.407162
transcript_HQ_all_transcript/110056/f3p0/520	0.749541
transcript_HQ_all_transcript/110060/f32p0/505	0.19088
transcript_HQ_all_transcript/11007/f45p0/4590	0.427632
transcript_HQ_all_transcript/110093/f2p0/515	0.354037
transcript_HQ_all_transcript/110097/f2p0/523	0.468672
transcript_HQ_all_transcript/110127/f2p0/535	0.373279
transcript_HQ_all_transcript/11013/f8p0/4629	0.410334
transcript_HQ_all_transcript/110133/f2p0/532	0.339582
transcript_HQ_all_transcript/110138/f2p0/515	0.333504
transcript_HQ_all_transcript/11014/f5p0/4647	0.306261
transcript_HQ_all_transcript/11015/f31p0/4565	0.531619
transcript_HQ_all_transcript/11016/f2p0/4658	0.186508
transcript_HQ_all_transcript/11022/f5p0/4639	0.185185
transcript_HQ_all_transcript/11029/f5p0/4642	0.285878
transcript_HQ_all_transcript/11030/f21p0/4629	0.324507
transcript_HQ_all_transcript/110302/f6p0/446	0.38575
transcript_HQ_all_transcript/110303/f4p0/454	0.166491
transcript_HQ_all_transcript/110324/f2p0/509	0.209603
transcript_HQ_all_transcript/110331/f4p0/492	0.247401
transcript_HQ_all_transcript/110366/f3p0/495	0.227161
transcript_HQ_all_transcript/11037/f2p0/4638	0.41044
transcript_HQ_all_transcript/110373/f2p0/507	0.813934
transcript_HQ_all_transcript/11038/f5p0/4614	0.153609
transcript_HQ_all_transcript/110408/f2p0/522	0.23622
transcript_HQ_all_transcript/11043/f10p0/4616	0.270747
transcript_HQ_all_transcript/11044/f2p0/4640	0.221088
transcript_HQ_all_transcript/11047/f2p0/4640	0.459434
transcript_HQ_all_transcript/110480/f2p0/513	0.338417
transcript_HQ_all_transcript/110496/f2p0/532	0.625668
transcript_HQ_all_transcript/11050/f2p0/4633	0.272234
transcript_HQ_all_transcript/110509/f2p0/511	0.26062
transcript_HQ_all_transcript/110538/f2p0/507	0.27381
transcript_HQ_all_transcript/11055/f3p0/4644	0.26047
transcript_HQ_all_transcript/110553/f2p0/506	0.42719
transcript_HQ_all_transcript/110633/f6p0/501	0.628951
transcript_HQ_all_transcript/110652/f2p0/506	0.42711
transcript_HQ_all_transcript/110655/f3p0/599	0.484743
transcript_HQ_all_transcript/11066/f3p0/4679	0.7254
transcript_HQ_all_transcript/110674/f24p0/475	0.419702
transcript_HQ_all_transcript/110724/f2p0/500	0.346269
transcript_HQ_all_transcript/110731/f2p0/502	0.351682
transcript_HQ_all_transcript/110746/f2p0/508	0.207461
transcript_HQ_all_transcript/110755/f9p0/495	0.280852
transcript_HQ_all_transcript/110792/f2p0/498	0.420613
transcript_HQ_all_transcript/11080/f2p0/4638	0.383784
transcript_HQ_all_transcript/11081/f9p0/4628	0.596774
transcript_HQ_all_transcript/11086/f8p0/4635	0.193117
transcript_HQ_all_transcript/110868/f2p0/502	0.258216
transcript_HQ_all_transcript/11088/f2p0/4631	0.258278
transcript_HQ_all_transcript/11090/f2p0/4641	0.440994
transcript_HQ_all_transcript/110913/f96p0/398	0.248318
transcript_HQ_all_transcript/110915/f2p0/517	0.358932
transcript_HQ_all_transcript/110917/f2p0/498	0.445736
transcript_HQ_all_transcript/11092/f6p0/4632	0.212237
transcript_HQ_all_transcript/110923/f6p0/481	0.216132
transcript_HQ_all_transcript/110941/f2p0/494	0.521241
transcript_HQ_all_transcript/111025/f2p0/499	0.339759
transcript_HQ_all_transcript/111059/f2p0/496	0.515152
transcript_HQ_all_transcript/111102/f3p0/491	0.466364
transcript_HQ_all_transcript/11111/f31p0/4541	0.271721
transcript_HQ_all_transcript/11112/f2p0/4659	0.304114
transcript_HQ_all_transcript/111123/f6p0/434	0.507549
transcript_HQ_all_transcript/111129/f59p0/391	0.257387
transcript_HQ_all_transcript/111141/f7p0/483	0.275923
transcript_HQ_all_transcript/11116/f4p0/4623	0.240803
transcript_HQ_all_transcript/111189/f2p0/487	0.309718
transcript_HQ_all_transcript/11119/f2p0/4637	0.303323
transcript_HQ_all_transcript/111202/f2p0/489	0.349666
transcript_HQ_all_transcript/11122/f2p0/4641	0.30417
transcript_HQ_all_transcript/111241/f3p0/487	0.236527
transcript_HQ_all_transcript/111242/f2p0/486	0.244604
transcript_HQ_all_transcript/111244/f2p0/497	0.38459
transcript_HQ_all_transcript/11128/f4p0/4626	0.48816
transcript_HQ_all_transcript/111299/f69p0/414	0.283608
transcript_HQ_all_transcript/11130/f11p0/4621	0.193312
transcript_HQ_all_transcript/111311/f4p0/475	0.660474
transcript_HQ_all_transcript/11132/f39p0/4564	0.441253
transcript_HQ_all_transcript/11133/f15p0/4620	0.613482
transcript_HQ_all_transcript/111351/f15p0/468	0.183754
transcript_HQ_all_transcript/111354/f89p0/372	0.228721
transcript_HQ_all_transcript/11136/f3p0/4646	0.243172
transcript_HQ_all_transcript/111380/f2p0/491	0.291667
transcript_HQ_all_transcript/11139/f2p0/4639	0.411003
transcript_HQ_all_transcript/111394/f2p0/481	0.601604
transcript_HQ_all_transcript/11142/f2p0/4644	0.223397
transcript_HQ_all_transcript/11144/f3p0/4638	0.262993
transcript_HQ_all_transcript/111441/f2p0/483	0.450046
transcript_HQ_all_transcript/111517/f8p0/466	0.275248
transcript_HQ_all_transcript/111545/f2p0/474	0.344861
transcript_HQ_all_transcript/111564/f2p0/476	0.159645
transcript_HQ_all_transcript/111579/f2p0/483	0.508966
transcript_HQ_all_transcript/11158/f7p0/4593	0.341449
transcript_HQ_all_transcript/111586/f2p0/479	0.383784
transcript_HQ_all_transcript/111587/f2p0/478	0.466847
transcript_HQ_all_transcript/11161/f6p0/4610	0.323284
transcript_HQ_all_transcript/111674/f7p0/391	0.312206
transcript_HQ_all_transcript/11168/f2p0/4667	0.346963
transcript_HQ_all_transcript/111710/f6p0/467	0.421053
transcript_HQ_all_transcript/111711/f2p0/473	0.241543
transcript_HQ_all_transcript/111719/f414p0/300	0.187078
transcript_HQ_all_transcript/11172/f2p0/4619	0.522772
transcript_HQ_all_transcript/111733/f2p0/476	0.640662
transcript_HQ_all_transcript/111742/f40p0/405	0.265493
transcript_HQ_all_transcript/111743/f7p0/457	0.247938
transcript_HQ_all_transcript/11177/f15p0/4601	0.186893
transcript_HQ_all_transcript/111778/f15p0/409	0.857727
transcript_HQ_all_transcript/111789/f253p0/394	0.18797
transcript_HQ_all_transcript/11180/f5p0/4620	0.302647
transcript_HQ_all_transcript/111800/f5p0/464	0.496015
transcript_HQ_all_transcript/111820/f5p0/467	0.255966
transcript_HQ_all_transcript/11183/f9p0/4619	0.731909
transcript_HQ_all_transcript/111836/f2p0/470	0.589744
transcript_HQ_all_transcript/11185/f11p0/4618	0.302128
transcript_HQ_all_transcript/111887/f3p0/465	0.270731
transcript_HQ_all_transcript/11190/f2p0/4655	0.225806
transcript_HQ_all_transcript/111901/f2p0/490	0.406699
transcript_HQ_all_transcript/11192/f2p0/4620	0.418793
transcript_HQ_all_transcript/111949/f2p0/466	0.333333
transcript_HQ_all_transcript/111990/f2p0/473	0.455581
transcript_HQ_all_transcript/112043/f2p0/465	0.546512
transcript_HQ_all_transcript/112047/f2p0/462	0.569007
transcript_HQ_all_transcript/112049/f2p0/461	0.256257
transcript_HQ_all_transcript/112053/f2p0/461	0.269759
transcript_HQ_all_transcript/11210/f2p0/4629	0.243722
transcript_HQ_all_transcript/11212/f2p0/4642	0.264463
transcript_HQ_all_transcript/112122/f46p0/381	0.250252
transcript_HQ_all_transcript/11215/f72p0/4599	0.57672
transcript_HQ_all_transcript/11216/f2p0/4635	0.366806
transcript_HQ_all_transcript/112167/f2p0/471	0.407255
transcript_HQ_all_transcript/112202/f2p0/466	0.473233
transcript_HQ_all_transcript/112220/f2p0/467	0.304607
transcript_HQ_all_transcript/11223/f2p0/4662	0.372165
transcript_HQ_all_transcript/112253/f38p0/433	0.213209
transcript_HQ_all_transcript/112285/f2p0/475	0.346041
transcript_HQ_all_transcript/11233/f3p0/4597	0.285887
transcript_HQ_all_transcript/11234/f10p0/4601	0.385549
transcript_HQ_all_transcript/11238/f3p0/4630	0.493213
transcript_HQ_all_transcript/112387/f2p0/452	0.476493
transcript_HQ_all_transcript/112401/f3p0/454	0.486648
transcript_HQ_all_transcript/11241/f4p0/4599	0.19863
transcript_HQ_all_transcript/112412/f4p0/455	0.420538
transcript_HQ_all_transcript/11243/f2p0/4684	0.321942
transcript_HQ_all_transcript/112448/f3p0/459	0.53291
transcript_HQ_all_transcript/112456/f2p0/481	0.315291
transcript_HQ_all_transcript/112461/f3p0/453	0.401824
transcript_HQ_all_transcript/11248/f5p0/4611	0.28739
transcript_HQ_all_transcript/112489/f16p0/430	0.235045
transcript_HQ_all_transcript/112508/f3p0/449	0.161546
transcript_HQ_all_transcript/112515/f2p0/466	0.444444
transcript_HQ_all_transcript/112556/f2p0/452	0.482014
transcript_HQ_all_transcript/112563/f2p0/453	0.532
transcript_HQ_all_transcript/112577/f2p0/453	0.385714
transcript_HQ_all_transcript/1126/f2p0/6945	0.42665
transcript_HQ_all_transcript/11260/f6p0/4605	0.684304
transcript_HQ_all_transcript/11263/f45p0/4591	0.436782
transcript_HQ_all_transcript/112637/f2p0/482	0.354167
transcript_HQ_all_transcript/112667/f3p0/449	0.481905
transcript_HQ_all_transcript/112686/f37p0/378	0.141488
transcript_HQ_all_transcript/11269/f7p0/4606	0.260563
transcript_HQ_all_transcript/112746/f2p0/447	0.570776
transcript_HQ_all_transcript/112771/f2p0/445	0.259326
transcript_HQ_all_transcript/11279/f2p0/4633	0.38608
transcript_HQ_all_transcript/112814/f2p0/444	0.326733
transcript_HQ_all_transcript/11282/f3p0/4695	0.228325
transcript_HQ_all_transcript/112855/f2p0/441	0.366944
transcript_HQ_all_transcript/11292/f45p0/4566	0.335072
transcript_HQ_all_transcript/112930/f249p0/239	0.209022
transcript_HQ_all_transcript/112950/f4p0/439	0.198779
transcript_HQ_all_transcript/112981/f2p0/497	0.314738
transcript_HQ_all_transcript/11299/f2p0/4626	0.181751
transcript_HQ_all_transcript/113019/f3p0/437	0.160392
transcript_HQ_all_transcript/11304/f8p0/4579	0.318641
transcript_HQ_all_transcript/113060/f2p0/441	0.368627
transcript_HQ_all_transcript/113074/f2p0/439	0.462741
transcript_HQ_all_transcript/113079/f5p0/435	0.311882
transcript_HQ_all_transcript/113083/f2p0/430	0.306996
transcript_HQ_all_transcript/113089/f2p0/439	0.353816
transcript_HQ_all_transcript/11309/f2p0/4610	0.316074
transcript_HQ_all_transcript/11310/f2p0/4610	0.239567
transcript_HQ_all_transcript/113106/f2p0/448	0.366603
transcript_HQ_all_transcript/113115/f3p0/441	0.556719
transcript_HQ_all_transcript/113124/f2p0/438	0.515152
transcript_HQ_all_transcript/11313/f2p0/4622	0.497744
transcript_HQ_all_transcript/113213/f7p0/426	0.354167
transcript_HQ_all_transcript/113228/f28p0/395	0.227871
transcript_HQ_all_transcript/113238/f2p0/430	0.28132
transcript_HQ_all_transcript/11324/f17p0/4534	0.482456
transcript_HQ_all_transcript/113243/f78p0/362	0.592106
transcript_HQ_all_transcript/11327/f3p0/4619	0.445576
transcript_HQ_all_transcript/113314/f2p0/429	0.521505
transcript_HQ_all_transcript/113319/f2p0/427	0.319457
transcript_HQ_all_transcript/113356/f3p0/431	0.352741
transcript_HQ_all_transcript/113398/f2p0/431	0.5315
transcript_HQ_all_transcript/11340/f19p0/4577	0.371281
transcript_HQ_all_transcript/11344/f32p0/4530	0.247019
transcript_HQ_all_transcript/113496/f2p0/429	0.425414
transcript_HQ_all_transcript/113532/f5p0/375	0.161245
transcript_HQ_all_transcript/113551/f2p0/428	0.430745
transcript_HQ_all_transcript/11359/f2p0/4650	0.354402
transcript_HQ_all_transcript/11360/f4p0/4603	0.209023
transcript_HQ_all_transcript/11361/f38p0/4579	0.572289
transcript_HQ_all_transcript/113615/f2p0/421	0.43338
transcript_HQ_all_transcript/113629/f7p0/413	0.549133
transcript_HQ_all_transcript/113632/f2p0/423	0.558824
transcript_HQ_all_transcript/113650/f9p0/387	0.320257
transcript_HQ_all_transcript/113668/f2p0/419	0.334014
transcript_HQ_all_transcript/113697/f3p0/412	0.739464
transcript_HQ_all_transcript/113758/f14p0/414	0.140371
transcript_HQ_all_transcript/11377/f4p0/4600	0.346447
transcript_HQ_all_transcript/113794/f37p0/377	0.637837
transcript_HQ_all_transcript/11380/f13p0/4585	0.207386
transcript_HQ_all_transcript/113801/f2p0/415	0.695581
transcript_HQ_all_transcript/113804/f2p0/410	0.447273
transcript_HQ_all_transcript/11383/f2p0/4610	0.430108
transcript_HQ_all_transcript/11390/f4p0/4602	0.492422
transcript_HQ_all_transcript/113901/f27p0/385	0.285355
transcript_HQ_all_transcript/113923/f2p0/425	0.499925
transcript_HQ_all_transcript/11396/f2p0/4615	0.33007
transcript_HQ_all_transcript/11397/f14p0/4547	0.414141
transcript_HQ_all_transcript/113976/f3p0/414	0.382775
transcript_HQ_all_transcript/11407/f75p0/4475	0.322841
transcript_HQ_all_transcript/114085/f3p0/397	0.396053
transcript_HQ_all_transcript/114113/f2p0/407	0.298734
transcript_HQ_all_transcript/11415/f2p0/4621	0.339901
transcript_HQ_all_transcript/11416/f2p0/4599	0.596525
transcript_HQ_all_transcript/114188/f2p0/409	0.533688
transcript_HQ_all_transcript/11420/f3p0/4585	0.177015
transcript_HQ_all_transcript/11423/f10p0/4579	0.358752
transcript_HQ_all_transcript/114256/f2p0/405	0.280822
transcript_HQ_all_transcript/114339/f2p0/401	0.50013
transcript_HQ_all_transcript/114362/f2p0/366	0.452323
transcript_HQ_all_transcript/11437/f2p0/4613	0.267427
transcript_HQ_all_transcript/114391/f2p0/392	0.644154
transcript_HQ_all_transcript/114394/f2p0/395	0.549367
transcript_HQ_all_transcript/114426/f3p0/381	0.381997
transcript_HQ_all_transcript/114473/f14p0/354	0.216982
transcript_HQ_all_transcript/114495/f3p0/400	0.401055
transcript_HQ_all_transcript/114518/f5p0/376	0.421429
transcript_HQ_all_transcript/11452/f2p0/4627	0.487753
transcript_HQ_all_transcript/114540/f3p0/395	0.61086
transcript_HQ_all_transcript/114547/f3p0/392	0.372982
transcript_HQ_all_transcript/11458/f2p0/4596	0.361111
transcript_HQ_all_transcript/11459/f14p0/4559	0.361702
transcript_HQ_all_transcript/11460/f3p0/4595	0.237515
transcript_HQ_all_transcript/114616/f2p0/393	0.283333
transcript_HQ_all_transcript/11462/f3p0/4583	0.132743
transcript_HQ_all_transcript/114639/f2p0/396	0.182382
transcript_HQ_all_transcript/11465/f2p0/4646	0.249395
transcript_HQ_all_transcript/114670/f2p0/395	0.448711
transcript_HQ_all_transcript/114704/f21p0/366	0.284844
transcript_HQ_all_transcript/114807/f2p0/398	0.418321
transcript_HQ_all_transcript/114830/f2p0/389	0.358778
transcript_HQ_all_transcript/114850/f56p0/346	0.26811
transcript_HQ_all_transcript/114879/f2p0/389	0.146373
transcript_HQ_all_transcript/11492/f17p0/4573	0.205933
transcript_HQ_all_transcript/114966/f3p0/384	0.162794
transcript_HQ_all_transcript/114970/f3p0/383	0.314988
transcript_HQ_all_transcript/114982/f2p0/382	0.628111
transcript_HQ_all_transcript/115004/f2p0/391	0.376068
transcript_HQ_all_transcript/11504/f5p0/4587	0.402027
transcript_HQ_all_transcript/115091/f2p0/418	0.248385
transcript_HQ_all_transcript/115093/f2p0/391	0.260824
transcript_HQ_all_transcript/11516/f2p0/4603	0.356481
transcript_HQ_all_transcript/115171/f2p0/400	0.636364
transcript_HQ_all_transcript/115212/f37p0/349	0.244587
transcript_HQ_all_transcript/11523/f2p0/4596	0.552093
transcript_HQ_all_transcript/115253/f2p0/379	0.15879
transcript_HQ_all_transcript/115257/f23p0/350	0.172648
transcript_HQ_all_transcript/11527/f2p0/4585	0.193043
transcript_HQ_all_transcript/115277/f2p0/388	0.376075
transcript_HQ_all_transcript/1153/f4p0/6935	0.178771
transcript_HQ_all_transcript/115420/f3p0/374	0.275315
transcript_HQ_all_transcript/115428/f2p0/374	0.370466
transcript_HQ_all_transcript/11543/f3p0/4582	0.38206
transcript_HQ_all_transcript/115451/f28p0/357	0.193026
transcript_HQ_all_transcript/115463/f2p0/389	0.570447
transcript_HQ_all_transcript/11547/f2p0/4614	0.515369
transcript_HQ_all_transcript/115482/f4p0/369	0.314262
transcript_HQ_all_transcript/115494/f2p0/370	0.479862
transcript_HQ_all_transcript/115540/f2p0/371	0.461538
transcript_HQ_all_transcript/115561/f2p0/362	0.197597
transcript_HQ_all_transcript/11557/f7p0/4583	0.270115
transcript_HQ_all_transcript/115594/f5p0/367	0.855392
transcript_HQ_all_transcript/115605/f18p0/357	0.416137
transcript_HQ_all_transcript/11565/f2p0/4576	0.402473
transcript_HQ_all_transcript/11567/f7p0/4577	0.22372
transcript_HQ_all_transcript/115673/f2p0/377	0.306931
transcript_HQ_all_transcript/115691/f2p0/375	0.440454
transcript_HQ_all_transcript/115696/f13p0/290	0.397154
transcript_HQ_all_transcript/115747/f2p0/362	0.315293
transcript_HQ_all_transcript/11577/f2p0/4598	0.23269
transcript_HQ_all_transcript/11583/f3p0/4590	0.438053
transcript_HQ_all_transcript/11584/f2p0/4583	0.485818
transcript_HQ_all_transcript/11585/f2p0/4601	0.60114
transcript_HQ_all_transcript/115852/f2p0/363	0.687316
transcript_HQ_all_transcript/115900/f152p0/274	0.185405
transcript_HQ_all_transcript/115960/f2p0/355	0.413043
transcript_HQ_all_transcript/115971/f2p0/373	0.398374
transcript_HQ_all_transcript/115978/f2p0/360	0.443439
transcript_HQ_all_transcript/11599/f2p0/4581	0.57192
transcript_HQ_all_transcript/115992/f11p0/343	0.475833
transcript_HQ_all_transcript/11600/f2p0/4620	0.484694
transcript_HQ_all_transcript/116004/f2p0/364	0.503226
transcript_HQ_all_transcript/11614/f4p0/4551	0.48897
transcript_HQ_all_transcript/11615/f61p0/4501	0.248598
transcript_HQ_all_transcript/116189/f2p0/357	0.43622
transcript_HQ_all_transcript/1162/f10p0/6923	0.238765
transcript_HQ_all_transcript/116204/f2p0/361	0.378505
transcript_HQ_all_transcript/116224/f3p0/359	0.381608
transcript_HQ_all_transcript/116273/f2p0/381	0.374108
transcript_HQ_all_transcript/116286/f3p0/361	0.469091
transcript_HQ_all_transcript/11633/f26p0/4570	0.236611
transcript_HQ_all_transcript/116333/f5p0/330	0.399486
transcript_HQ_all_transcript/116352/f15p0/266	0.351477
transcript_HQ_all_transcript/116444/f3p0/345	0.542962
transcript_HQ_all_transcript/11647/f12p0/4572	0.283492
transcript_HQ_all_transcript/116482/f3p0/345	0.390071
transcript_HQ_all_transcript/116552/f68p0/298	0.310205
transcript_HQ_all_transcript/11656/f9p0/4572	0.268587
transcript_HQ_all_transcript/116574/f2p0/346	0.288481
transcript_HQ_all_transcript/11661/f3p0/4574	0.261785
transcript_HQ_all_transcript/116691/f2p0/340	0.551759
transcript_HQ_all_transcript/11673/f3p0/4572	0.247059
transcript_HQ_all_transcript/116765/f2p0/350	0.203739
transcript_HQ_all_transcript/116778/f2p0/345	0.2334
transcript_HQ_all_transcript/116806/f2p0/364	0.493671
transcript_HQ_all_transcript/11683/f2p0/4568	0.379549
transcript_HQ_all_transcript/116847/f3p0/351	0.250397
transcript_HQ_all_transcript/116882/f2p0/336	0.400602
transcript_HQ_all_transcript/116889/f2p0/337	0.360783
transcript_HQ_all_transcript/116903/f3p0/343	0.306228
transcript_HQ_all_transcript/116908/f2p0/339	0.508065
transcript_HQ_all_transcript/11694/f2p0/4578	0.484797
transcript_HQ_all_transcript/11698/f15p0/4535	0.486758
transcript_HQ_all_transcript/11700/f9p0/4566	0.328904
transcript_HQ_all_transcript/117015/f2p0/351	0.602679
transcript_HQ_all_transcript/117027/f3p0/334	0.635789
transcript_HQ_all_transcript/117039/f5p0/333	0.155916
transcript_HQ_all_transcript/11704/f31p0/4419	0.329682
transcript_HQ_all_transcript/117042/f9p0/330	0.199549
transcript_HQ_all_transcript/11706/f2p0/4578	0.231556
transcript_HQ_all_transcript/11707/f3p0/4564	0.488987
transcript_HQ_all_transcript/11710/f2p0/4572	0.153942
transcript_HQ_all_transcript/11712/f24p0/4542	0.346514
transcript_HQ_all_transcript/11713/f77p0/4419	0.445384
transcript_HQ_all_transcript/117145/f6p0/329	0.319767
transcript_HQ_all_transcript/11724/f2p0/4584	0.544101
transcript_HQ_all_transcript/11725/f2p0/4577	0.563819
transcript_HQ_all_transcript/117253/f2p0/326	0.472745
transcript_HQ_all_transcript/11727/f2p0/4564	0.41369
transcript_HQ_all_transcript/11729/f2p0/4562	0.515633
transcript_HQ_all_transcript/117326/f2p0/327	0.319953
transcript_HQ_all_transcript/11736/f3p0/4598	0.514514
transcript_HQ_all_transcript/117479/f2p0/323	0.520179
transcript_HQ_all_transcript/117482/f2p0/321	0.485594
transcript_HQ_all_transcript/11752/f52p0/4432	0.706337
transcript_HQ_all_transcript/117606/f3p0/419	0.641646
transcript_HQ_all_transcript/11761/f4p0/4559	0.416468
transcript_HQ_all_transcript/117625/f3p0/325	0.468822
transcript_HQ_all_transcript/11765/f3p0/4560	0.411901
transcript_HQ_all_transcript/1177/f4p0/6910	0.370446
transcript_HQ_all_transcript/117701/f3p0/315	0.398097
transcript_HQ_all_transcript/117753/f9p0/286	0.589494
transcript_HQ_all_transcript/117758/f2p0/318	0.24306
transcript_HQ_all_transcript/117769/f11p0/281	0.177661
transcript_HQ_all_transcript/11785/f3p0/4553	0.332174
transcript_HQ_all_transcript/117852/f30p0/291	0.217848
transcript_HQ_all_transcript/117880/f2p0/311	0.532134
transcript_HQ_all_transcript/11791/f2p0/4551	0.338187
transcript_HQ_all_transcript/117921/f9p0/299	0.501849
transcript_HQ_all_transcript/11793/f3p0/4578	0.344103
transcript_HQ_all_transcript/11798/f2p0/4596	0.564806
transcript_HQ_all_transcript/118004/f2p0/311	0.323557
transcript_HQ_all_transcript/11801/f2p0/4557	0.588714
transcript_HQ_all_transcript/118016/f2p0/307	0.4
transcript_HQ_all_transcript/11804/f3p0/4560	0.197945
transcript_HQ_all_transcript/118050/f2p0/308	0.477333
transcript_HQ_all_transcript/11807/f52p0/4530	0.840796
transcript_HQ_all_transcript/11812/f5p0/4537	0.503448
transcript_HQ_all_transcript/118122/f2p0/314	0.156646
transcript_HQ_all_transcript/11814/f3p0/4568	0.241821
transcript_HQ_all_transcript/11815/f7p0/4554	0.318386
transcript_HQ_all_transcript/11817/f2p0/4557	0.191667
transcript_HQ_all_transcript/118232/f7p0/278	0.344049
transcript_HQ_all_transcript/11824/f22p0/4530	0.336711
transcript_HQ_all_transcript/11826/f2p0/4580	0.344173
transcript_HQ_all_transcript/11827/f3p0/3994	0.481605
transcript_HQ_all_transcript/11828/f4p0/4559	0.307457
transcript_HQ_all_transcript/11832/f2p0/4541	0.355378
transcript_HQ_all_transcript/11837/f28p0/4545	0.400593
transcript_HQ_all_transcript/118472/f2p0/293	0.311429
transcript_HQ_all_transcript/118495/f4p0/292	0.197387
transcript_HQ_all_transcript/118502/f2p0/298	0.479885
transcript_HQ_all_transcript/118551/f3p0/293	0.600547
transcript_HQ_all_transcript/11858/f2p0/4575	0.292434
transcript_HQ_all_transcript/11859/f3p0/4546	0.215493
transcript_HQ_all_transcript/118595/f2p0/296	0.524467
transcript_HQ_all_transcript/11860/f6p0/4547	0.554023
transcript_HQ_all_transcript/11864/f26p0/4537	0.585533
transcript_HQ_all_transcript/11868/f3p0/4550	0.261851
transcript_HQ_all_transcript/11871/f35p0/4530	0.498302
transcript_HQ_all_transcript/118746/f5p0/255	0.509716
transcript_HQ_all_transcript/11876/f3p0/4536	0.28934
transcript_HQ_all_transcript/118816/f2p0/287	0.536036
transcript_HQ_all_transcript/11883/f2p0/4552	0.384721
transcript_HQ_all_transcript/11887/f2p0/4558	0.691777
transcript_HQ_all_transcript/118884/f2p0/288	0.544681
transcript_HQ_all_transcript/11898/f36p0/4484	0.343636
transcript_HQ_all_transcript/118992/f5p0/283	0.181519
transcript_HQ_all_transcript/119083/f3p0/283	0.350685
transcript_HQ_all_transcript/119086/f4p0/290	0.424242
transcript_HQ_all_transcript/11911/f2p0/4602	0.273973
transcript_HQ_all_transcript/11912/f2p0/4554	0.320184
transcript_HQ_all_transcript/119133/f2p0/284	0.512438
transcript_HQ_all_transcript/11920/f2p0/4580	0.825975
transcript_HQ_all_transcript/11923/f2p0/4579	0.384682
transcript_HQ_all_transcript/11925/f2p0/4546	0.486446
transcript_HQ_all_transcript/119256/f2p0/283	0.346008
transcript_HQ_all_transcript/11930/f14p0/4520	0.379992
transcript_HQ_all_transcript/119332/f2p0/281	0.40113
transcript_HQ_all_transcript/119337/f4p0/255	0.398374
transcript_HQ_all_transcript/11935/f2p0/4544	0.534106
transcript_HQ_all_transcript/119352/f2p0/281	0.458886
transcript_HQ_all_transcript/11938/f2p0/4554	0.205836
transcript_HQ_all_transcript/119413/f2p0/264	0.208459
transcript_HQ_all_transcript/11942/f5p0/4538	0.348245
transcript_HQ_all_transcript/119475/f2p0/271	0.469512
transcript_HQ_all_transcript/11957/f2p0/4560	0.634492
transcript_HQ_all_transcript/11958/f2p0/4527	0.255079
transcript_HQ_all_transcript/119599/f3p0/263	0.523441
transcript_HQ_all_transcript/11961/f5p0/4476	0.379538
transcript_HQ_all_transcript/11964/f3p0/4567	0.305048
transcript_HQ_all_transcript/11967/f2p0/4544	0.66793
transcript_HQ_all_transcript/11972/f2p0/4549	0.391941
transcript_HQ_all_transcript/11973/f2p0/4550	0.419505
transcript_HQ_all_transcript/11975/f3p0/4565	0.636023
transcript_HQ_all_transcript/11979/f3p0/4527	0.3267
transcript_HQ_all_transcript/119852/f29p0/252	0.188071
transcript_HQ_all_transcript/11988/f6p0/4536	0.444201
transcript_HQ_all_transcript/11995/f2p0/4744	0.374904
transcript_HQ_all_transcript/119961/f5p0/252	0.264283
transcript_HQ_all_transcript/120010/f2p0/259	0.588551
transcript_HQ_all_transcript/12004/f4p0/4549	0.436518
transcript_HQ_all_transcript/12014/f2p0/4540	0.17757
transcript_HQ_all_transcript/12019/f3p0/4539	0.51549
transcript_HQ_all_transcript/12025/f2p0/4548	0.231278
transcript_HQ_all_transcript/120262/f2p0/256	0.456359
transcript_HQ_all_transcript/1203/f3p0/6899	0.634111
transcript_HQ_all_transcript/12043/f19p0/4518	0.262821
transcript_HQ_all_transcript/12046/f2p0/4495	0.827338
transcript_HQ_all_transcript/12051/f4p0/4536	0.252468
transcript_HQ_all_transcript/12068/f9p0/4532	0.240566
transcript_HQ_all_transcript/12069/f3p0/4535	0.353566
transcript_HQ_all_transcript/12079/f4p0/4533	0.186296
transcript_HQ_all_transcript/12080/f21p0/4441	0.199275
transcript_HQ_all_transcript/120831/f2p0/238	0.520518
transcript_HQ_all_transcript/12089/f13p0/4533	0.450401
transcript_HQ_all_transcript/12091/f9p0/4525	0.240924
transcript_HQ_all_transcript/12100/f4p0/4531	0.542683
transcript_HQ_all_transcript/12102/f2p0/4553	0.261967
transcript_HQ_all_transcript/12109/f13p0/4525	0.478643
transcript_HQ_all_transcript/12111/f29p0/4475	0.213547
transcript_HQ_all_transcript/121152/f2p0/233	0.375887
transcript_HQ_all_transcript/121163/f2p0/234	0.773295
transcript_HQ_all_transcript/121164/f2p0/233	0.249597
transcript_HQ_all_transcript/12119/f4p0/4531	0.253165
transcript_HQ_all_transcript/12138/f5p0/4521	0.20507
transcript_HQ_all_transcript/12140/f2p0/4544	0.336119
transcript_HQ_all_transcript/12150/f3p0/4505	0.499611
transcript_HQ_all_transcript/12163/f4p0/4519	0.359699
transcript_HQ_all_transcript/12165/f3p0/4572	0.356962
transcript_HQ_all_transcript/12173/f305p0/4343	0.285768
transcript_HQ_all_transcript/12181/f2p0/4513	0.152302
transcript_HQ_all_transcript/12184/f4p0/4515	0.427419
transcript_HQ_all_transcript/12186/f2p0/4551	0.452055
transcript_HQ_all_transcript/12187/f2p0/4518	0.350129
transcript_HQ_all_transcript/12188/f2p0/4532	0.356383
transcript_HQ_all_transcript/12189/f14p0/4514	0.22366
transcript_HQ_all_transcript/12198/f3p0/4522	0.615497
transcript_HQ_all_transcript/122/f2p0/8908	0.263158
transcript_HQ_all_transcript/12200/f3p0/4518	0.432749
transcript_HQ_all_transcript/12211/f2p0/4518	0.251156
transcript_HQ_all_transcript/12213/f2p0/4518	0.337593
transcript_HQ_all_transcript/12216/f2p0/4573	0.408861
transcript_HQ_all_transcript/12218/f3p0/4539	0.198582
transcript_HQ_all_transcript/12223/f2p0/4550	0.310962
transcript_HQ_all_transcript/12227/f4p0/4527	0.300493
transcript_HQ_all_transcript/12241/f2p0/4546	0.634895
transcript_HQ_all_transcript/12247/f3p0/4525	0.41194
transcript_HQ_all_transcript/12253/f2p0/4506	0.428364
transcript_HQ_all_transcript/12254/f2p0/4521	0.246964
transcript_HQ_all_transcript/12255/f2p0/4518	0.340456
transcript_HQ_all_transcript/12260/f4p0/4514	0.326316
transcript_HQ_all_transcript/12265/f2p0/4507	0.322388
transcript_HQ_all_transcript/12266/f16p0/4490	0.532544
transcript_HQ_all_transcript/122663/f3p0/205	0.509058
transcript_HQ_all_transcript/12276/f2p0/4520	0.442413
transcript_HQ_all_transcript/12280/f2p0/4522	0.180473
transcript_HQ_all_transcript/12284/f7p0/4501	0.149249
transcript_HQ_all_transcript/12287/f3p0/4506	0.382631
transcript_HQ_all_transcript/12299/f5p0/4476	0.45
transcript_HQ_all_transcript/12303/f3p0/4588	0.219885
transcript_HQ_all_transcript/12307/f2p0/4503	0.457757
transcript_HQ_all_transcript/12308/f4p0/4494	0.406393
transcript_HQ_all_transcript/12318/f15p0/4467	0.466216
transcript_HQ_all_transcript/12320/f3p0/4488	0.513514
transcript_HQ_all_transcript/12322/f2p0/4512	0.512712
transcript_HQ_all_transcript/12327/f3p0/4513	0.496678
transcript_HQ_all_transcript/12332/f8p0/4418	0.393684
transcript_HQ_all_transcript/12339/f47p0/4386	0.778308
transcript_HQ_all_transcript/12345/f56p0/4428	0.397218
transcript_HQ_all_transcript/12346/f7p0/4477	0.170648
transcript_HQ_all_transcript/1235/f3p0/6862	0.226601
transcript_HQ_all_transcript/12350/f2p0/4677	0.231293
transcript_HQ_all_transcript/12356/f4p0/4495	0.292879
transcript_HQ_all_transcript/12361/f3p0/4518	0.340872
transcript_HQ_all_transcript/12365/f27p0/4463	0.5973
transcript_HQ_all_transcript/12366/f8p0/4483	0.223975
transcript_HQ_all_transcript/12368/f45p0/4466	0.252205
transcript_HQ_all_transcript/12370/f24p0/4474	0.400794
transcript_HQ_all_transcript/12371/f3p0/4501	0.322212
transcript_HQ_all_transcript/12377/f3p0/4511	0.435789
transcript_HQ_all_transcript/12392/f45p0/4497	0.207254
transcript_HQ_all_transcript/12401/f2p0/4493	0.154013
transcript_HQ_all_transcript/12403/f13p0/4471	0.335013
transcript_HQ_all_transcript/12408/f10p0/4489	0.300261
transcript_HQ_all_transcript/12414/f3p0/4510	0.347743
transcript_HQ_all_transcript/12423/f14p0/4464	0.747495
transcript_HQ_all_transcript/12429/f3p0/4490	0.424134
transcript_HQ_all_transcript/12437/f10p0/4467	0.382353
transcript_HQ_all_transcript/12446/f8p0/4492	0.174147
transcript_HQ_all_transcript/12459/f48p0/4338	0.190131
transcript_HQ_all_transcript/12463/f3p0/4505	0.175573
transcript_HQ_all_transcript/12464/f3p0/4489	0.432156
transcript_HQ_all_transcript/12482/f3p0/4507	0.249027
transcript_HQ_all_transcript/12483/f2p0/4528	0.188119
transcript_HQ_all_transcript/12494/f2p0/4496	0.306977
transcript_HQ_all_transcript/12511/f9p0/4482	0.175853
transcript_HQ_all_transcript/12530/f2p0/4487	0.725386
transcript_HQ_all_transcript/12545/f2p0/4496	0.726017
transcript_HQ_all_transcript/12546/f3p0/4528	0.246875
transcript_HQ_all_transcript/12547/f3p0/4489	0.33162
transcript_HQ_all_transcript/12555/f4p0/4488	0.517898
transcript_HQ_all_transcript/12563/f10p0/4479	0.473232
transcript_HQ_all_transcript/12573/f3p0/4497	0.223417
transcript_HQ_all_transcript/12588/f18p0/4451	0.408511
transcript_HQ_all_transcript/12589/f2p0/4504	0.263568
transcript_HQ_all_transcript/12593/f2p0/4490	0.445161
transcript_HQ_all_transcript/12598/f4p0/4467	0.640483
transcript_HQ_all_transcript/1260/f2p0/6884	0.463535
transcript_HQ_all_transcript/12605/f3p0/4467	0.206803
transcript_HQ_all_transcript/12606/f8p0/4463	0.507329
transcript_HQ_all_transcript/12607/f2p0/4498	0.341967
transcript_HQ_all_transcript/12612/f2p0/4493	0.334707
transcript_HQ_all_transcript/12614/f404p0/4407	0.380333
transcript_HQ_all_transcript/12620/f2p0/4469	0.417778
transcript_HQ_all_transcript/12622/f2p0/4460	0.190616
transcript_HQ_all_transcript/12628/f3p0/4480	0.400911
transcript_HQ_all_transcript/12638/f3p0/4471	0.255208
transcript_HQ_all_transcript/12647/f2p0/4467	0.275229
transcript_HQ_all_transcript/1265/f2p0/6866	0.386948
transcript_HQ_all_transcript/12654/f2p0/4483	0.651861
transcript_HQ_all_transcript/12661/f3p0/4476	0.391414
transcript_HQ_all_transcript/12675/f4p0/4464	0.335385
transcript_HQ_all_transcript/12680/f101p0/4230	0.269777
transcript_HQ_all_transcript/1269/f2p0/6867	0.253646
transcript_HQ_all_transcript/12690/f2p0/4478	0.387488
transcript_HQ_all_transcript/12698/f14p0/4458	0.461386
transcript_HQ_all_transcript/127/f4p0/8972	0.293171
transcript_HQ_all_transcript/12702/f3p0/4485	0.624105
transcript_HQ_all_transcript/12708/f2p0/4470	0.372849
transcript_HQ_all_transcript/12711/f3p0/4471	0.631045
transcript_HQ_all_transcript/12712/f5p0/4447	0.62342
transcript_HQ_all_transcript/12715/f3p0/4478	0.281198
transcript_HQ_all_transcript/12716/f3p0/4473	0.260785
transcript_HQ_all_transcript/12723/f2p0/4470	0.395631
transcript_HQ_all_transcript/12728/f2p0/4477	0.818462
transcript_HQ_all_transcript/12732/f15p0/4419	0.667311
transcript_HQ_all_transcript/12733/f4p0/4477	0.174135
transcript_HQ_all_transcript/12735/f2p0/4476	0.704835
transcript_HQ_all_transcript/12738/f2p0/4472	0.196319
transcript_HQ_all_transcript/12739/f5p0/4469	0.316116
transcript_HQ_all_transcript/12757/f3p0/4499	0.297349
transcript_HQ_all_transcript/12761/f15p0/4454	0.336384
transcript_HQ_all_transcript/12775/f9p0/4449	0.395543
transcript_HQ_all_transcript/12778/f15p0/4444	0.382946
transcript_HQ_all_transcript/1278/f3p0/6847	0.290571
transcript_HQ_all_transcript/12785/f2p0/4475	0.829645
transcript_HQ_all_transcript/12791/f5p0/4462	0.253863
transcript_HQ_all_transcript/12816/f12p0/4451	0.510917
transcript_HQ_all_transcript/12818/f2p0/4489	0.352865
transcript_HQ_all_transcript/12820/f8p0/4421	0.291348
transcript_HQ_all_transcript/12837/f2p0/4517	0.255121
transcript_HQ_all_transcript/12846/f2p0/4466	0.621212
transcript_HQ_all_transcript/12851/f2p0/4451	0.537822
transcript_HQ_all_transcript/12862/f4p0/4436	0.353411
transcript_HQ_all_transcript/12864/f2p0/4476	0.306667
transcript_HQ_all_transcript/12868/f23p0/4424	0.196375
transcript_HQ_all_transcript/12870/f2p0/4465	0.28169
transcript_HQ_all_transcript/1288/f2p0/6864	0.51735
transcript_HQ_all_transcript/12882/f3p0/4460	0.312187
transcript_HQ_all_transcript/12885/f9p0/4454	0.159726
transcript_HQ_all_transcript/12888/f2p0/4493	0.321739
transcript_HQ_all_transcript/12891/f69p0/4428	0.271545
transcript_HQ_all_transcript/12895/f5p0/4423	0.344749
transcript_HQ_all_transcript/12896/f7p0/4450	0.420334
transcript_HQ_all_transcript/129/f3p0/8951	0.258467
transcript_HQ_all_transcript/12901/f2p0/4448	0.36983
transcript_HQ_all_transcript/12903/f3p0/4479	0.255214
transcript_HQ_all_transcript/12907/f2p0/4464	0.563258
transcript_HQ_all_transcript/1291/f2p0/6891	0.32047
transcript_HQ_all_transcript/12912/f2p0/4445	0.542169
transcript_HQ_all_transcript/12914/f9p0/4449	0.479053
transcript_HQ_all_transcript/12934/f3p0/4452	0.246982
transcript_HQ_all_transcript/12937/f15p0/4431	0.583131
transcript_HQ_all_transcript/12945/f16p0/4292	0.285231
transcript_HQ_all_transcript/12947/f2p0/4460	0.317687
transcript_HQ_all_transcript/12958/f5p0/4442	0.222882
transcript_HQ_all_transcript/1296/f2p0/6850	0.245863
transcript_HQ_all_transcript/12968/f14p0/4388	0.475198
transcript_HQ_all_transcript/12969/f3p0/4449	0.571055
transcript_HQ_all_transcript/12975/f3p0/4448	0.65102
transcript_HQ_all_transcript/12996/f6p0/4430	0.357352
transcript_HQ_all_transcript/12998/f2p0/4432	0.161593
transcript_HQ_all_transcript/13006/f11p0/4331	0.234568
transcript_HQ_all_transcript/13007/f2p0/4437	0.474348
transcript_HQ_all_transcript/13020/f2p0/4432	0.302772
transcript_HQ_all_transcript/13024/f9p0/4364	0.193966
transcript_HQ_all_transcript/13027/f2p0/4426	0.417309
transcript_HQ_all_transcript/13031/f2p0/4443	0.179487
transcript_HQ_all_transcript/13040/f47p0/4418	0.352941
transcript_HQ_all_transcript/13046/f3p0/4455	0.354198
transcript_HQ_all_transcript/13050/f3p0/4435	0.261698
transcript_HQ_all_transcript/13053/f2p0/4445	0.330763
transcript_HQ_all_transcript/13059/f2p0/4437	0.242181
transcript_HQ_all_transcript/13062/f19p0/4409	0.318021
transcript_HQ_all_transcript/13071/f4p0/4438	0.383663
transcript_HQ_all_transcript/13073/f7p0/4426	0.463623
transcript_HQ_all_transcript/13075/f169p0/4264	0.413462
transcript_HQ_all_transcript/13080/f120p0/4346	0.366778
transcript_HQ_all_transcript/13081/f2p0/4444	0.260021
transcript_HQ_all_transcript/13089/f7p0/4394	0.22753
transcript_HQ_all_transcript/13095/f7p0/4427	0.21342
transcript_HQ_all_transcript/13097/f2p0/4457	0.204757
transcript_HQ_all_transcript/13105/f2p0/4422	0.704451
transcript_HQ_all_transcript/13115/f2p0/4442	0.331378
transcript_HQ_all_transcript/13119/f6p0/4426	0.312163
transcript_HQ_all_transcript/13126/f3p0/4445	0.167183
transcript_HQ_all_transcript/13129/f3p0/4433	0.287928
transcript_HQ_all_transcript/13142/f26p0/4355	0.515827
transcript_HQ_all_transcript/13144/f12p0/4405	0.611642
transcript_HQ_all_transcript/13147/f2p0/4436	0.212308
transcript_HQ_all_transcript/13148/f3p0/4522	0.222299
transcript_HQ_all_transcript/1316/f2p0/6848	0.641742
transcript_HQ_all_transcript/13160/f2p0/4421	0.442308
transcript_HQ_all_transcript/13162/f4p0/4435	0.353702
transcript_HQ_all_transcript/13165/f2p0/4424	0.640957
transcript_HQ_all_transcript/13178/f8p0/4420	0.204
transcript_HQ_all_transcript/13181/f2p0/4430	0.265838
transcript_HQ_all_transcript/13185/f5p0/4404	0.340287
transcript_HQ_all_transcript/13187/f2p0/4423	0.326682
transcript_HQ_all_transcript/13188/f16p0/4385	0.217274
transcript_HQ_all_transcript/13204/f2p0/4419	0.317287
transcript_HQ_all_transcript/13209/f3p0/4424	0.253776
transcript_HQ_all_transcript/13213/f17p0/4348	0.395318
transcript_HQ_all_transcript/1322/f73p0/6823	0.542864
transcript_HQ_all_transcript/13220/f19p0/4397	0.409781
transcript_HQ_all_transcript/13225/f2p0/4444	0.361842
transcript_HQ_all_transcript/13228/f2p0/4435	0.497942
transcript_HQ_all_transcript/13229/f5p0/4419	0.330396
transcript_HQ_all_transcript/13233/f3p0/4424	0.574249
transcript_HQ_all_transcript/13237/f8p0/4412	0.380708
transcript_HQ_all_transcript/13238/f2p0/4416	0.48737
transcript_HQ_all_transcript/13243/f2p0/4409	0.494471
transcript_HQ_all_transcript/13249/f7p0/4360	0.403341
transcript_HQ_all_transcript/1325/f2p0/6861	0.497159
transcript_HQ_all_transcript/13252/f2p0/4420	0.607042
transcript_HQ_all_transcript/13268/f3p0/4472	0.221007
transcript_HQ_all_transcript/13271/f3p0/4393	0.600877
transcript_HQ_all_transcript/13276/f4p0/4408	0.526932
transcript_HQ_all_transcript/13285/f3p0/4414	0.410208
transcript_HQ_all_transcript/13287/f2p0/4415	0.25913
transcript_HQ_all_transcript/13300/f3p0/4483	0.350312
transcript_HQ_all_transcript/13304/f44p0/4316	0.51334
transcript_HQ_all_transcript/13310/f2p0/4411	0.226463
transcript_HQ_all_transcript/13319/f4p0/4389	0.343662
transcript_HQ_all_transcript/13321/f7p0/4425	0.342995
transcript_HQ_all_transcript/13333/f3p0/4414	0.237698
transcript_HQ_all_transcript/13339/f65p0/4350	0.303185
transcript_HQ_all_transcript/13352/f2p0/4447	0.248299
transcript_HQ_all_transcript/13363/f3p0/4407	0.368666
transcript_HQ_all_transcript/13364/f3p0/4439	0.682748
transcript_HQ_all_transcript/13377/f10p0/4339	0.469466
transcript_HQ_all_transcript/13385/f3p0/4453	0.374207
transcript_HQ_all_transcript/13387/f3p0/4405	0.487756
transcript_HQ_all_transcript/13390/f2p0/4358	0.168919
transcript_HQ_all_transcript/13392/f2p0/4432	0.413105
transcript_HQ_all_transcript/13394/f2p0/4404	0.424332
transcript_HQ_all_transcript/13395/f18p0/4393	0.346988
transcript_HQ_all_transcript/13396/f2p0/4032	0.611285
transcript_HQ_all_transcript/13399/f2p0/4401	0.437037
transcript_HQ_all_transcript/134/f3p0/8946	0.637771
transcript_HQ_all_transcript/13417/f3p0/4448	0.180026
transcript_HQ_all_transcript/13422/f14p0/4397	0.350663
transcript_HQ_all_transcript/13431/f2p0/4392	0.359359
transcript_HQ_all_transcript/13435/f2p0/4401	0.382488
transcript_HQ_all_transcript/13436/f10p0/4395	0.264368
transcript_HQ_all_transcript/13445/f3p0/4398	0.525424
transcript_HQ_all_transcript/1345/f3p0/6822	0.270423
transcript_HQ_all_transcript/13453/f2p0/4406	0.44373
transcript_HQ_all_transcript/13454/f3p0/4380	0.561446
transcript_HQ_all_transcript/13462/f2p0/4405	0.225115
transcript_HQ_all_transcript/13465/f2p0/4418	0.660987
transcript_HQ_all_transcript/13469/f2p0/4413	0.348183
transcript_HQ_all_transcript/1347/f2p0/6885	0.372356
transcript_HQ_all_transcript/13470/f2p0/4387	0.349301
transcript_HQ_all_transcript/13473/f5p0/4390	0.307239
transcript_HQ_all_transcript/13478/f2p0/4405	0.249651
transcript_HQ_all_transcript/13482/f2p0/4407	0.468498
transcript_HQ_all_transcript/13485/f155p0/4248	0.248856
transcript_HQ_all_transcript/13486/f165p0/4290	0.0957854
transcript_HQ_all_transcript/13487/f2p0/4400	0.200864
transcript_HQ_all_transcript/13488/f2p0/4404	0.223629
transcript_HQ_all_transcript/13489/f24p0/4376	0.320148
transcript_HQ_all_transcript/13494/f2p0/4399	0.343936
transcript_HQ_all_transcript/1350/f2p0/6835	0.850696
transcript_HQ_all_transcript/13500/f24p0/4365	0.383816
transcript_HQ_all_transcript/13506/f4p0/4347	0.631285
transcript_HQ_all_transcript/13511/f9p0/4396	0.27688
transcript_HQ_all_transcript/13513/f2p0/4473	0.205467
transcript_HQ_all_transcript/13516/f42p0/4348	0.36166
transcript_HQ_all_transcript/13517/f3p0/4365	0.216178
transcript_HQ_all_transcript/13519/f232p0/4248	0.378378
transcript_HQ_all_transcript/13520/f25p0/4347	0.279412
transcript_HQ_all_transcript/13523/f14p0/4281	0.434579
transcript_HQ_all_transcript/13547/f3p0/4357	0.725849
transcript_HQ_all_transcript/13560/f3p0/4396	0.513684
transcript_HQ_all_transcript/13567/f15p0/4325	0.854626
transcript_HQ_all_transcript/13569/f12p0/4340	0.346297
transcript_HQ_all_transcript/13575/f20p0/4332	0.625731
transcript_HQ_all_transcript/13582/f6p0/4304	0.393939
transcript_HQ_all_transcript/13584/f2p0/4408	0.547967
transcript_HQ_all_transcript/13600/f2p0/4377	0.520265
transcript_HQ_all_transcript/13612/f13p0/4374	0.192308
transcript_HQ_all_transcript/13616/f2p0/4375	0.226506
transcript_HQ_all_transcript/1365/f12p0/6827	0.28109
transcript_HQ_all_transcript/13651/f9p0/4336	0.436818
transcript_HQ_all_transcript/13659/f2p0/4476	0.245136
transcript_HQ_all_transcript/13660/f2p0/4393	0.563497
transcript_HQ_all_transcript/13662/f14p0/4374	0.356215
transcript_HQ_all_transcript/13671/f8p0/4369	0.343328
transcript_HQ_all_transcript/13677/f3p0/4375	0.740482
transcript_HQ_all_transcript/13678/f4p0/4349	0.190751
transcript_HQ_all_transcript/13680/f13p0/4369	0.198569
transcript_HQ_all_transcript/13686/f3p0/4311	0.440135
transcript_HQ_all_transcript/13695/f4p0/4378	0.378641
transcript_HQ_all_transcript/13709/f2p0/4477	0.826423
transcript_HQ_all_transcript/13710/f2p0/4394	0.280559
transcript_HQ_all_transcript/13723/f4p0/4376	0.390244
transcript_HQ_all_transcript/13734/f12p0/4366	0.683698
transcript_HQ_all_transcript/13737/f2p0/4374	0.385892
transcript_HQ_all_transcript/13742/f3p0/4361	0.503836
transcript_HQ_all_transcript/13744/f7p0/4363	0.193885
transcript_HQ_all_transcript/13749/f7p0/4367	0.323944
transcript_HQ_all_transcript/13762/f2p0/4386	0.515741
transcript_HQ_all_transcript/13774/f2p0/4380	0.213312
transcript_HQ_all_transcript/13778/f2p0/4374	0.319261
transcript_HQ_all_transcript/13784/f2p0/4362	0.77218
transcript_HQ_all_transcript/13787/f8p0/4358	0.319317
transcript_HQ_all_transcript/13788/f2p0/4361	0.234397
transcript_HQ_all_transcript/13796/f3p0/4363	0.229947
transcript_HQ_all_transcript/138/f2p0/8978	0.424941
transcript_HQ_all_transcript/13806/f42p0/4210	0.451677
transcript_HQ_all_transcript/13840/f5p0/4362	0.237525
transcript_HQ_all_transcript/13845/f3p0/4355	0.388102
transcript_HQ_all_transcript/13856/f10p0/4322	0.292994
transcript_HQ_all_transcript/13874/f2p0/4385	0.278351
transcript_HQ_all_transcript/13876/f2p0/4382	0.578111
transcript_HQ_all_transcript/13887/f2p0/4361	0.223077
transcript_HQ_all_transcript/13893/f102p0/4308	0.411343
transcript_HQ_all_transcript/13895/f8p0/4354	0.294408
transcript_HQ_all_transcript/13898/f12p0/4329	0.724138
transcript_HQ_all_transcript/13906/f12p0/4344	0.170552
transcript_HQ_all_transcript/13908/f2p0/4376	0.252955
transcript_HQ_all_transcript/13909/f3p0/4354	0.280612
transcript_HQ_all_transcript/1391/f4p0/6813	0.46826
transcript_HQ_all_transcript/13919/f2p0/4362	0.331239
transcript_HQ_all_transcript/13924/f3p0/4338	0.604938
transcript_HQ_all_transcript/13933/f2p0/4366	0.569013
transcript_HQ_all_transcript/13934/f2p0/4364	0.463504
transcript_HQ_all_transcript/13950/f2p0/4357	0.3178
transcript_HQ_all_transcript/13969/f116p0/4256	0.406088
transcript_HQ_all_transcript/13970/f2p0/4352	0.510431
transcript_HQ_all_transcript/13976/f2p0/4360	0.317813
transcript_HQ_all_transcript/13977/f20p0/4248	0.298786
transcript_HQ_all_transcript/1398/f3p0/6818	0.293048
transcript_HQ_all_transcript/13981/f2p0/4390	0.356876
transcript_HQ_all_transcript/13982/f5p0/4349	0.432405
transcript_HQ_all_transcript/13993/f2p0/4316	0.35535
transcript_HQ_all_transcript/14000/f8p0/4334	0.374631
transcript_HQ_all_transcript/14010/f42p0/4319	0.577889
transcript_HQ_all_transcript/14018/f6p0/4326	0.4373
transcript_HQ_all_transcript/14019/f5p0/4328	0.545537
transcript_HQ_all_transcript/14031/f4p0/4373	0.396209
transcript_HQ_all_transcript/14036/f4p0/4354	0.239583
transcript_HQ_all_transcript/14060/f3p0/4341	0.233166
transcript_HQ_all_transcript/14064/f7p0/4331	0.416749
transcript_HQ_all_transcript/14072/f7p0/4336	0.164461
transcript_HQ_all_transcript/14082/f2p0/4340	0.622449
transcript_HQ_all_transcript/14085/f2p0/4335	0.525528
transcript_HQ_all_transcript/14089/f3p0/4375	0.265845
transcript_HQ_all_transcript/1409/f2p0/6812	0.424812
transcript_HQ_all_transcript/14091/f5p0/4295	0.290702
transcript_HQ_all_transcript/14092/f6p0/4335	0.506221
transcript_HQ_all_transcript/14095/f6p0/4332	0.685118
transcript_HQ_all_transcript/14096/f3p0/4339	0.21383
transcript_HQ_all_transcript/14101/f14p0/4173	0.229557
transcript_HQ_all_transcript/14102/f2p0/4360	0.176471
transcript_HQ_all_transcript/14109/f9p0/4328	0.284553
transcript_HQ_all_transcript/14124/f5p0/4331	0.171784
transcript_HQ_all_transcript/14130/f4p0/4314	0.355491
transcript_HQ_all_transcript/14131/f6p0/4325	0.284768
transcript_HQ_all_transcript/14136/f2p0/4337	0.556074
transcript_HQ_all_transcript/14143/f5p0/4338	0.423162
transcript_HQ_all_transcript/14147/f2p0/4326	0.216638
transcript_HQ_all_transcript/14154/f2p0/4338	0.746032
transcript_HQ_all_transcript/14160/f2p0/4341	0.195358
transcript_HQ_all_transcript/14164/f22p0/4318	0.421053
transcript_HQ_all_transcript/14183/f2p0/4325	0.255394
transcript_HQ_all_transcript/14190/f2p0/4364	0.187423
transcript_HQ_all_transcript/14194/f5p0/4214	0.286401
transcript_HQ_all_transcript/14202/f2p0/4333	0.341615
transcript_HQ_all_transcript/14210/f2p0/4372	0.27415
transcript_HQ_all_transcript/14211/f2p0/4286	0.208333
transcript_HQ_all_transcript/14212/f4p0/4330	0.224678
transcript_HQ_all_transcript/14213/f2p0/4391	0.475317
transcript_HQ_all_transcript/14214/f2p0/4332	0.399632
transcript_HQ_all_transcript/14219/f9p0/4217	0.341184
transcript_HQ_all_transcript/14220/f3p0/4323	0.652297
transcript_HQ_all_transcript/14231/f3p0/4350	0.450338
transcript_HQ_all_transcript/14242/f2p0/4326	0.26229
transcript_HQ_all_transcript/14245/f2p0/4323	0.473638
transcript_HQ_all_transcript/14246/f2p0/4330	0.433742
transcript_HQ_all_transcript/14249/f6p0/4248	0.923893
transcript_HQ_all_transcript/14250/f2p0/4351	0.233803
transcript_HQ_all_transcript/14256/f4p0/4324	0.453856
transcript_HQ_all_transcript/14258/f3p0/4314	0.24105
transcript_HQ_all_transcript/14259/f3p0/4331	0.323251
transcript_HQ_all_transcript/14262/f3p0/4331	0.234409
transcript_HQ_all_transcript/14266/f4p0/4302	0.293413
transcript_HQ_all_transcript/14269/f2p0/4324	0.529915
transcript_HQ_all_transcript/14272/f81p0/4049	0.56871
transcript_HQ_all_transcript/14279/f2p0/4323	0.180272
transcript_HQ_all_transcript/1428/f2p0/6660	0.189953
transcript_HQ_all_transcript/14290/f3p0/4316	0.529219
transcript_HQ_all_transcript/14298/f2p0/4345	0.260398
transcript_HQ_all_transcript/14311/f2p0/4363	0.388889
transcript_HQ_all_transcript/14324/f3p0/4309	0.514748
transcript_HQ_all_transcript/14335/f2p0/4330	0.206667
transcript_HQ_all_transcript/14351/f33p0/4305	0.258706
transcript_HQ_all_transcript/14360/f2p0/4349	0.416249
transcript_HQ_all_transcript/14363/f2p0/4310	0.466739
transcript_HQ_all_transcript/14366/f2p0/4263	0.292117
transcript_HQ_all_transcript/14370/f2p0/4321	0.347661
transcript_HQ_all_transcript/14375/f6p0/4318	0.443281
transcript_HQ_all_transcript/14376/f2p0/4338	0.628553
transcript_HQ_all_transcript/14378/f2p0/4320	0.213904
transcript_HQ_all_transcript/14386/f29p0/4290	0.176443
transcript_HQ_all_transcript/14388/f10p0/4243	0.373844
transcript_HQ_all_transcript/14392/f5p0/4226	0.198697
transcript_HQ_all_transcript/14408/f6p0/4244	0.218031
transcript_HQ_all_transcript/14409/f2p0/4404	0.309591
transcript_HQ_all_transcript/14410/f3p0/4307	0.264559
transcript_HQ_all_transcript/14413/f32p0/4253	0.204893
transcript_HQ_all_transcript/14432/f15p0/4298	0.359081
transcript_HQ_all_transcript/14433/f104p0/4247	0.24236
transcript_HQ_all_transcript/14434/f6p0/4302	0.232198
transcript_HQ_all_transcript/14435/f3p0/4329	0.291667
transcript_HQ_all_transcript/14455/f12p0/4314	0.428004
transcript_HQ_all_transcript/14457/f2p0/4333	0.197007
transcript_HQ_all_transcript/14468/f15p0/4298	0.471933
transcript_HQ_all_transcript/14470/f4p0/4264	0.27154
transcript_HQ_all_transcript/14491/f3p0/4282	0.460147
transcript_HQ_all_transcript/14496/f38p0/4293	0.222777
transcript_HQ_all_transcript/14498/f4p0/4312	0.270633
transcript_HQ_all_transcript/14503/f2p0/4306	0.376271
transcript_HQ_all_transcript/14509/f2p0/4325	0.539216
transcript_HQ_all_transcript/14510/f42p0/4282	0.345377
transcript_HQ_all_transcript/14513/f2p0/4311	0.664544
transcript_HQ_all_transcript/14514/f2p0/4321	0.374896
transcript_HQ_all_transcript/14515/f3p0/4314	0.207483
transcript_HQ_all_transcript/14525/f56p0/4280	0.199664
transcript_HQ_all_transcript/14529/f5p0/4303	0.434575
transcript_HQ_all_transcript/14534/f13p0/4290	0.426025
transcript_HQ_all_transcript/14540/f2p0/4313	0.299771
transcript_HQ_all_transcript/14548/f2p0/4310	0.568922
transcript_HQ_all_transcript/1455/f6p0/6790	0.189894
transcript_HQ_all_transcript/14554/f3p0/4306	0.404143
transcript_HQ_all_transcript/14559/f3p0/4295	0.371088
transcript_HQ_all_transcript/1456/f2p0/6910	0.178484
transcript_HQ_all_transcript/14578/f11p0/4241	0.210158
transcript_HQ_all_transcript/14583/f2p0/4321	0.247772
transcript_HQ_all_transcript/14587/f4p0/4258	0.218884
transcript_HQ_all_transcript/14610/f2p0/4291	0.322268
transcript_HQ_all_transcript/14633/f2p0/4294	0.445378
transcript_HQ_all_transcript/14634/f29p0/4227	0.526227
transcript_HQ_all_transcript/1464/f5p0/6795	0.221374
transcript_HQ_all_transcript/14643/f11p0/4266	0.445783
transcript_HQ_all_transcript/14645/f3p0/4302	0.192673
transcript_HQ_all_transcript/14647/f2p0/4336	0.360465
transcript_HQ_all_transcript/14651/f33p0/4246	0.585535
transcript_HQ_all_transcript/14653/f2p0/4300	0.407022
transcript_HQ_all_transcript/14655/f54p0/4243	0.379549
transcript_HQ_all_transcript/14659/f3p0/4300	0.238923
transcript_HQ_all_transcript/1466/f4p0/6828	0.601088
transcript_HQ_all_transcript/14670/f2p0/4287	0.5781
transcript_HQ_all_transcript/14677/f2p0/4292	0.14061
transcript_HQ_all_transcript/14679/f8p0/4280	0.44958
transcript_HQ_all_transcript/14681/f7p0/4280	0.455847
transcript_HQ_all_transcript/14688/f36p0/4242	0.432099
transcript_HQ_all_transcript/14691/f5p0/4281	0.251101
transcript_HQ_all_transcript/14693/f4p0/4292	0.405573
transcript_HQ_all_transcript/14700/f3p0/4319	0.335516
transcript_HQ_all_transcript/14705/f19p0/4263	0.283806
transcript_HQ_all_transcript/14707/f2p0/4290	0.339268
transcript_HQ_all_transcript/14726/f11p0/4267	0.245283
transcript_HQ_all_transcript/14729/f2p0/4296	0.18743
transcript_HQ_all_transcript/14743/f6p0/4292	0.183413
transcript_HQ_all_transcript/14751/f2p0/4273	0.328071
transcript_HQ_all_transcript/14753/f2p0/4277	0.244613
transcript_HQ_all_transcript/14756/f33p0/4233	0.277928
transcript_HQ_all_transcript/14760/f2p0/4280	0.237294
transcript_HQ_all_transcript/14761/f2p0/4297	0.462069
transcript_HQ_all_transcript/14762/f3p0/4311	0.296236
transcript_HQ_all_transcript/14763/f2p0/4406	0.320123
transcript_HQ_all_transcript/14768/f16p0/4250	0.650147
transcript_HQ_all_transcript/14771/f3p0/4294	0.361627
transcript_HQ_all_transcript/14787/f2p0/4309	0.483813
transcript_HQ_all_transcript/14795/f3p0/4276	0.25
transcript_HQ_all_transcript/14798/f2p0/4276	0.405505
transcript_HQ_all_transcript/14801/f2p0/4295	0.275217
transcript_HQ_all_transcript/14803/f18p0/4262	0.317287
transcript_HQ_all_transcript/14819/f11p0/4279	0.424307
transcript_HQ_all_transcript/14823/f7p0/4243	0.29982
transcript_HQ_all_transcript/14826/f2p0/4275	0.829978
transcript_HQ_all_transcript/14830/f2p0/4281	0.367926
transcript_HQ_all_transcript/14832/f3p0/4294	0.393962
transcript_HQ_all_transcript/14833/f41p0/4263	0.425352
transcript_HQ_all_transcript/14834/f5p0/4273	0.195062
transcript_HQ_all_transcript/14844/f23p0/4246	0.827715
transcript_HQ_all_transcript/1485/f20p0/6651	0.146077
transcript_HQ_all_transcript/14852/f5p0/4280	0.479381
transcript_HQ_all_transcript/14853/f2p0/4274	0.305052
transcript_HQ_all_transcript/14864/f14p0/4265	0.365786
transcript_HQ_all_transcript/14866/f6p0/4283	0.144045
transcript_HQ_all_transcript/14869/f4p0/4290	0.634372
transcript_HQ_all_transcript/14871/f9p0/4256	0.296124
transcript_HQ_all_transcript/14876/f4p0/4232	0.314286
transcript_HQ_all_transcript/14877/f6p0/4259	0.816764
transcript_HQ_all_transcript/14893/f5p0/4291	0.418581
transcript_HQ_all_transcript/14894/f6p0/4269	0.415113
transcript_HQ_all_transcript/14896/f9p0/4258	0.428571
transcript_HQ_all_transcript/14898/f23p0/4208	0.284701
transcript_HQ_all_transcript/14899/f2p0/4280	0.576236
transcript_HQ_all_transcript/14906/f2p0/4276	0.439661
transcript_HQ_all_transcript/14910/f4p0/4261	0.482808
transcript_HQ_all_transcript/14931/f7p0/4260	0.498759
transcript_HQ_all_transcript/14932/f10p0/4261	0.541762
transcript_HQ_all_transcript/14951/f30p0/4244	0.776829
transcript_HQ_all_transcript/14961/f4p0/4258	0.196593
transcript_HQ_all_transcript/14978/f2p0/4276	0.182761
transcript_HQ_all_transcript/14994/f2p0/4266	0.233831
transcript_HQ_all_transcript/14998/f3p0/4214	0.475066
transcript_HQ_all_transcript/15004/f3p0/4309	0.452145
transcript_HQ_all_transcript/15019/f17p0/4241	0.64806
transcript_HQ_all_transcript/15028/f2p0/4295	0.197418
transcript_HQ_all_transcript/15030/f2p0/4260	0.64191
transcript_HQ_all_transcript/15038/f4p0/4182	0.558635
transcript_HQ_all_transcript/15050/f2p0/4273	0.345291
transcript_HQ_all_transcript/15051/f2p0/4268	0.388401
transcript_HQ_all_transcript/15053/f2p0/4264	0.329204
transcript_HQ_all_transcript/15054/f4p0/4255	0.218962
transcript_HQ_all_transcript/15056/f8p0/4184	0.55794
transcript_HQ_all_transcript/15077/f3p0/4255	0.442211
transcript_HQ_all_transcript/15079/f43p0/4222	0.483193
transcript_HQ_all_transcript/15080/f49p0/4196	0.549006
transcript_HQ_all_transcript/15083/f4p0/4232	0.711286
transcript_HQ_all_transcript/15089/f17p0/4234	0.245779
transcript_HQ_all_transcript/15097/f14p0/4209	0.202585
transcript_HQ_all_transcript/15105/f2p0/4255	0.261404
transcript_HQ_all_transcript/15110/f9p0/4204	0.260167
transcript_HQ_all_transcript/15117/f2p0/4219	0.475498
transcript_HQ_all_transcript/15118/f3p0/4249	0.264297
transcript_HQ_all_transcript/15125/f2p0/4266	0.506757
transcript_HQ_all_transcript/15128/f26p0/4199	0.170088
transcript_HQ_all_transcript/15131/f2p0/4263	0.558301
transcript_HQ_all_transcript/15132/f239p0/4166	0.235271
transcript_HQ_all_transcript/15134/f2p0/4302	0.340405
transcript_HQ_all_transcript/15142/f3p0/4242	0.292117
transcript_HQ_all_transcript/15146/f4p0/4262	0.280277
transcript_HQ_all_transcript/15148/f2p0/4244	0.584821
transcript_HQ_all_transcript/15154/f2p0/4239	0.52034
transcript_HQ_all_transcript/15165/f2p0/4306	0.461654
transcript_HQ_all_transcript/15179/f16p0/4197	0.516129
transcript_HQ_all_transcript/15181/f2p0/4517	0.333082
transcript_HQ_all_transcript/15184/f4p0/4246	0.37774
transcript_HQ_all_transcript/15188/f3p0/4254	0.442076
transcript_HQ_all_transcript/1519/f3p0/6807	0.305147
transcript_HQ_all_transcript/15202/f2p0/4245	0.504034
transcript_HQ_all_transcript/15212/f37p0/4179	0.302379
transcript_HQ_all_transcript/15221/f6p0/4237	0.53937
transcript_HQ_all_transcript/15227/f64p0/4180	0.242975
transcript_HQ_all_transcript/15229/f29p0/4222	0.304613
transcript_HQ_all_transcript/1523/f13p0/6722	0.227909
transcript_HQ_all_transcript/15231/f2p0/4320	0.453039
transcript_HQ_all_transcript/15238/f2p0/4235	0.465479
transcript_HQ_all_transcript/15245/f4p0/4195	0.450421
transcript_HQ_all_transcript/15251/f9p0/4204	0.413035
transcript_HQ_all_transcript/15254/f5p0/4248	0.365949
transcript_HQ_all_transcript/15255/f2p0/4245	0.253597
transcript_HQ_all_transcript/15257/f2p0/4245	0.57656
transcript_HQ_all_transcript/15264/f9p0/4235	0.209205
transcript_HQ_all_transcript/15267/f2p0/4237	0.487788
transcript_HQ_all_transcript/15287/f2p0/4239	0.327549
transcript_HQ_all_transcript/15289/f10p0/4232	0.479675
transcript_HQ_all_transcript/15291/f9p0/4222	0.663004
transcript_HQ_all_transcript/15292/f2p0/4319	0.605505
transcript_HQ_all_transcript/15297/f71p0/4191	0.567468
transcript_HQ_all_transcript/15299/f4p0/4213	0.362069
transcript_HQ_all_transcript/15303/f9p0/4165	0.315598
transcript_HQ_all_transcript/15313/f3p0/4255	0.312946
transcript_HQ_all_transcript/15315/f3p0/4255	0.201663
transcript_HQ_all_transcript/15317/f2p0/4234	0.286713
transcript_HQ_all_transcript/15322/f2p0/4238	0.549187
transcript_HQ_all_transcript/15329/f4p0/4191	0.653731
transcript_HQ_all_transcript/15345/f4p0/4242	0.5417
transcript_HQ_all_transcript/15348/f35p0/4074	0.168328
transcript_HQ_all_transcript/15351/f2p0/4238	0.429487
transcript_HQ_all_transcript/15358/f3p0/4251	0.405941
transcript_HQ_all_transcript/15368/f2p0/4244	0.257549
transcript_HQ_all_transcript/15376/f4p0/4232	0.287588
transcript_HQ_all_transcript/15387/f2p0/4226	0.133333
transcript_HQ_all_transcript/15393/f2p0/4230	0.261956
transcript_HQ_all_transcript/15398/f4p0/4202	0.35124
transcript_HQ_all_transcript/15408/f2p0/4330	0.243306
transcript_HQ_all_transcript/1541/f212p0/6543	0.553425
transcript_HQ_all_transcript/15413/f2p0/4264	0.220615
transcript_HQ_all_transcript/15415/f3p0/4226	0.204752
transcript_HQ_all_transcript/15438/f3p0/4224	0.569811
transcript_HQ_all_transcript/15449/f2p0/4234	0.612463
transcript_HQ_all_transcript/15452/f2p0/4238	0.237443
transcript_HQ_all_transcript/15453/f2p0/4270	0.187879
transcript_HQ_all_transcript/15463/f2p0/4214	0.222031
transcript_HQ_all_transcript/15481/f13p0/4154	0.384858
transcript_HQ_all_transcript/15482/f4p0/4216	0.367257
transcript_HQ_all_transcript/15486/f2p0/4238	0.470869
transcript_HQ_all_transcript/155/f2p0/8872	0.616011
transcript_HQ_all_transcript/15507/f12p0/4210	0.123765
transcript_HQ_all_transcript/15517/f21p0/4211	0.595588
transcript_HQ_all_transcript/15526/f3p0/4229	0.36115
transcript_HQ_all_transcript/15528/f9p0/4215	0.661098
transcript_HQ_all_transcript/15536/f42p0/4179	0.364879
transcript_HQ_all_transcript/15543/f2p0/4198	0.365326
transcript_HQ_all_transcript/15547/f9p0/4202	0.244315
transcript_HQ_all_transcript/15557/f3p0/4216	0.652368
transcript_HQ_all_transcript/15565/f6p0/4209	0.68932
transcript_HQ_all_transcript/15570/f2p0/4207	0.302231
transcript_HQ_all_transcript/15573/f2p0/4217	0.174237
transcript_HQ_all_transcript/15581/f2p0/4221	0.334855
transcript_HQ_all_transcript/15585/f2p0/4220	0.30901
transcript_HQ_all_transcript/15586/f3p0/4217	0.23603
transcript_HQ_all_transcript/15590/f6p0/4216	0.402248
transcript_HQ_all_transcript/15597/f2p0/4290	0.544858
transcript_HQ_all_transcript/15609/f2p0/4210	0.520548
transcript_HQ_all_transcript/15613/f2p0/4216	0.140957
transcript_HQ_all_transcript/15624/f27p0/4177	0.29757
transcript_HQ_all_transcript/15630/f2p0/4214	0.262069
transcript_HQ_all_transcript/15661/f4p0/4217	0.612903
transcript_HQ_all_transcript/1567/f2p0/6792	0.355805
transcript_HQ_all_transcript/15671/f3p0/4201	0.40409
transcript_HQ_all_transcript/15675/f58p0/4135	0.733333
transcript_HQ_all_transcript/15677/f2p0/4220	0.297725
transcript_HQ_all_transcript/15678/f4p0/4083	0.27
transcript_HQ_all_transcript/15685/f3p0/4207	0.704531
transcript_HQ_all_transcript/15686/f2p0/4218	0.406613
transcript_HQ_all_transcript/15689/f2p0/4201	0.235099
transcript_HQ_all_transcript/15691/f2p0/4205	0.332396
transcript_HQ_all_transcript/15698/f2p0/4192	0.298097
transcript_HQ_all_transcript/15706/f35p0/4161	0.42558
transcript_HQ_all_transcript/15710/f2p0/4202	0.33045
transcript_HQ_all_transcript/15715/f3p0/4181	0.291725
transcript_HQ_all_transcript/15720/f2p0/4234	0.33054
transcript_HQ_all_transcript/15723/f5p0/4193	0.448378
transcript_HQ_all_transcript/15727/f2p0/4218	0.205454
transcript_HQ_all_transcript/15733/f2p0/4188	0.30198
transcript_HQ_all_transcript/15743/f4p0/4192	0.236994
transcript_HQ_all_transcript/15745/f3p0/4189	0.251724
transcript_HQ_all_transcript/15750/f2p0/4048	0.440922
transcript_HQ_all_transcript/15755/f2p0/4199	0.33
transcript_HQ_all_transcript/15766/f5p0/4206	0.396122
transcript_HQ_all_transcript/15767/f10p0/4180	0.211712
transcript_HQ_all_transcript/15772/f2p0/4210	0.356824
transcript_HQ_all_transcript/15783/f13p0/4188	0.237852
transcript_HQ_all_transcript/15784/f2p0/4203	0.318182
transcript_HQ_all_transcript/15785/f2p0/4195	0.41533
transcript_HQ_all_transcript/15796/f2p0/4190	0.369202
transcript_HQ_all_transcript/1580/f8p0/6729	0.388947
transcript_HQ_all_transcript/15802/f3p0/4199	0.523705
transcript_HQ_all_transcript/15806/f5p0/4163	0.334635
transcript_HQ_all_transcript/15819/f11p0/4159	0.447712
transcript_HQ_all_transcript/15823/f11p0/4187	0.407493
transcript_HQ_all_transcript/15826/f45p0/4128	0.464602
transcript_HQ_all_transcript/15834/f3p0/4188	0.18552
transcript_HQ_all_transcript/15839/f2p0/4204	0.265823
transcript_HQ_all_transcript/15846/f25p0/4161	0.259259
transcript_HQ_all_transcript/15859/f6p0/4077	0.161448
transcript_HQ_all_transcript/1586/f2p0/6753	0.25661
transcript_HQ_all_transcript/15868/f2p0/4212	0.462647
transcript_HQ_all_transcript/15872/f363p0/3993	0.371597
transcript_HQ_all_transcript/15874/f2p0/4187	0.337398
transcript_HQ_all_transcript/15875/f2p0/4209	0.220472
transcript_HQ_all_transcript/15886/f2p0/4188	0.434185
transcript_HQ_all_transcript/15889/f2p0/4192	0.204292
transcript_HQ_all_transcript/15891/f21p0/4183	0.220017
transcript_HQ_all_transcript/15892/f3p0/4203	0.5
transcript_HQ_all_transcript/15894/f2p0/4169	0.479585
transcript_HQ_all_transcript/159/f3p0/8779	0.285666
transcript_HQ_all_transcript/15900/f2p0/4192	0.168294
transcript_HQ_all_transcript/15906/f2p0/4198	0.158059
transcript_HQ_all_transcript/15909/f8p0/4181	0.155443
transcript_HQ_all_transcript/15910/f2p0/4201	0.335023
transcript_HQ_all_transcript/15912/f3p0/4168	0.27729
transcript_HQ_all_transcript/15917/f2p0/4188	0.526393
transcript_HQ_all_transcript/15918/f3p0/4182	0.24
transcript_HQ_all_transcript/1592/f2p0/6777	0.146196
transcript_HQ_all_transcript/15925/f2p0/4195	0.263617
transcript_HQ_all_transcript/15934/f2p0/4200	0.228986
transcript_HQ_all_transcript/15939/f20p0/4141	0.525054
transcript_HQ_all_transcript/15940/f2p0/4193	0.272089
transcript_HQ_all_transcript/15963/f2p0/4173	0.427501
transcript_HQ_all_transcript/15976/f2p0/4189	0.275576
transcript_HQ_all_transcript/15979/f2p0/4201	0.400938
transcript_HQ_all_transcript/15980/f2p0/4180	0.345708
transcript_HQ_all_transcript/15983/f2p0/4174	0.705357
transcript_HQ_all_transcript/15986/f3p0/4198	0.458515
transcript_HQ_all_transcript/15990/f2p0/4166	0.303909
transcript_HQ_all_transcript/15995/f33p0/4087	0.401047
transcript_HQ_all_transcript/16006/f2p0/4188	0.328251
transcript_HQ_all_transcript/16015/f2p0/4188	0.197865
transcript_HQ_all_transcript/16016/f2p0/4188	0.53256
transcript_HQ_all_transcript/16023/f9p0/4166	0.301794
transcript_HQ_all_transcript/16031/f2p0/4215	0.358104
transcript_HQ_all_transcript/16038/f2p0/4184	0.215789
transcript_HQ_all_transcript/1604/f3p0/6745	0.41527
transcript_HQ_all_transcript/16041/f2p0/4190	0.519608
transcript_HQ_all_transcript/16042/f3p0/4182	0.325373
transcript_HQ_all_transcript/16044/f80p0/4158	0.349166
transcript_HQ_all_transcript/16048/f2p0/4197	0.283128
transcript_HQ_all_transcript/16057/f3p0/4179	0.366667
transcript_HQ_all_transcript/16059/f3p0/4242	0.455556
[truncated: 11,387 more rows]
