# Supplementary material for: Concerted genetic and transcriptomic shifts underlie adaptation to a latitudinal thermal gradient within a widespread mantis shrimp
Source: BMC Ecol Evol. 2025 Oct 17;25:109. doi: 10.1186/s12862-025-02452-1 (PMC12535113; doi:10.1186/s12862-025-02452-1)
Supplement: Supplementary file 5 — Supplementary Material 5: Table S5. Highly divergent or differentially expressed CGTs and functional annotations between northern and southern populations [file 12862_2025_2452_MOESM5_ESM.xls]

## Sheet: HD_anno
id	nr	SwissProt	KEGG	KOG	GO	nt	pfam
transcript_HQ_all_transcript/100124/f17p0/821	ADB66714.1; trypsin 3 [Panulirus argus]	sp|P00765|TRYP_ASTAS; Trypsin-1 OS=Astacus astacus PE=1 SV=1	dpx:DAPPUDRAFT_347242; K01312 PRSS1_2_3 trypsin 3.4.21.4 ko04080; Environmental Information Processing; Sigling molecules and interaction; Neuroactive ligand-receptor interaction | ko04972; Organismal Systems; Digestive system; Pancreatic secretion | ko04974; Organismal Systems; Digestive system; Protein digestion and absorption | ko05164; Human Diseases; Infectious diseases: Viral; Influenza A	Hs20452472; KOG3627 Trypsin E Amino acid transport and metabolism ;	GO:0006508; proteolysis; biological_process GO:0004252; serine-type endopeptidase activity; molecular_function	AY596941.1; Squilla oratoria trypsin gene, partial cds	PF00089:Trypsin
transcript_HQ_all_transcript/100280/f2p0/834	--	--	--	--	--	--	--
transcript_HQ_all_transcript/100384/f3p0/814	CBN08634.1; small nucleolar R, C/D box 21 [Microcosmus squamiger]	sp|Q26481|RL5_STYCL; 60S ribosomal protein L5 OS=Styela clava GN=RPL5 PE=3 SV=3	dpx:DAPPUDRAFT_299917; K02932 RP-L5e, RPL5 large subunit ribosomal protein L5e - ko03010; Genetic Information Processing; Translation; Ribosome	Hs14591909; KOG0875 60S ribosomal protein L5 J Translation, ribosomal structure and biogenesis ;	GO:0003735; structural constituent of ribosome; molecular_function GO:0005622; intracellular; cellular_component GO:0005840; ribosome; cellular_component GO:0006412; translation; biological_process GO:0008097; 5S rR binding; molecular_function	XM_019531103.1; PREDICTED: Crocodylus porosus ribosomal protein L5 (RPL5), mR	PF00861:Ribosomal L18 of archaea, bacteria, mitoch. and chloroplast PF17144:Ribosomal large subunit proteins 60S L5, and 50S L18
transcript_HQ_all_transcript/100760/f8p0/800	ABC48600.1; ribosomal protein L8 [Litopeeus vanmei]	sp|Q6RYS3|RL8_MAMBR; 60S ribosomal protein L8 OS=Mamestra brassicae GN=RpL8 PE=2 SV=1	hst:105192147; K02938 RP-L8e, RPL8 large subunit ribosomal protein L8e - ko03010; Genetic Information Processing; Translation; Ribosome	7292250; KOG2309 60s ribosomal protein L2/L8 J Translation, ribosomal structure and biogenesis ;	GO:0005840; ribosome; cellular_component GO:0006412; translation; biological_process GO:0005622; intracellular; cellular_component GO:0003735; structural constituent of ribosome; molecular_function	DQ316258.1; Litopeeus vanmei ribosomal protein L8 mR, complete cds	PF00181:Ribosomal Proteins L2, R binding domain PF03947:Ribosomal Proteins L2, C-termil domain
transcript_HQ_all_transcript/100783/f12p0/772	AGV07611.1; ferritin [Marsupeeus japonicus]	sp|Q26061|FRI_PACLE; Ferritin OS=Pacifastacus leniusculus PE=1 SV=1	cpic:101937908; K00522 FTH1 ferritin heavy chain 1.16.3.2 ko04978; Organismal Systems; Digestive system; Mineral absorption; cpic:101937908; K00522 FTH1 ferritin heavy chain 1.16.3.2 ko04978; Organismal Systems; Digestive system; Mineral absorption	CE20622; KOG2332 Ferritin P Inorganic ion transport and metabolism ;	GO:0008199; ferric iron binding; molecular_function GO:0006744; ubiquinone biosynthetic process; biological_process GO:0055114; oxidation-reduction process; biological_process GO:0046872; metal ion binding; molecular_function GO:0006879; cellular iron ion homeostasis; biological_process GO:0016491; oxidoreductase activity; molecular_function	GU475115.2; Eriocheir sinensis ferritin 3 mR, complete cds	PF03232:Ubiquinone biosynthesis protein COQ7 PF00210:Ferritin-like domain PF02915:Rubrerythrin
transcript_HQ_all_transcript/100934/f2p0/803	ADB66714.1; trypsin 3 [Panulirus argus]	sp|P00765|TRYP_ASTAS; Trypsin-1 OS=Astacus astacus PE=1 SV=1	dpx:DAPPUDRAFT_347242; K01312 PRSS1_2_3 trypsin 3.4.21.4 ko04080; Environmental Information Processing; Sigling molecules and interaction; Neuroactive ligand-receptor interaction | ko04972; Organismal Systems; Digestive system; Pancreatic secretion | ko04974; Organismal Systems; Digestive system; Protein digestion and absorption | ko05164; Human Diseases; Infectious diseases: Viral; Influenza A	Hs20452472; KOG3627 Trypsin E Amino acid transport and metabolism ;	GO:0006508; proteolysis; biological_process GO:0004252; serine-type endopeptidase activity; molecular_function		PF00089:Trypsin
transcript_HQ_all_transcript/101152/f29p0/778	NP_001187070.1; 40S ribosomal protein S5 [Ictalurus punctatus]	sp|P46782|RS5_HUMAN; 40S ribosomal protein S5 OS=Homo sapiens GN=RPS5 PE=1 SV=4	ola:101159114; K02989 RP-S5e, RPS5 small subunit ribosomal protein S5e - ko03010; Genetic Information Processing; Translation; Ribosome	Hs13904870; KOG3291 Ribosomal protein S7 J Translation, ribosomal structure and biogenesis ;		XM_004548986.1; PREDICTED: Maylandia zebra ribosomal protein S5 (rps5), mR
transcript_HQ_all_transcript/101248/f2p0/793	ABH10628.1; laminin receptor [Litopeeus vanmei]	sp|Q0PXX8|RSSA_DIACI; 40S ribosomal protein SA OS=Diaphori citri PE=2 SV=1	pxy:105385556; K02998 RP-SAe, RPSA small subunit ribosomal protein SAe - ko03010; Genetic Information Processing; Translation; Ribosome	Hs9845502; KOG0830 40S ribosomal protein SA (P40)/Laminin receptor 1 J Translation, ribosomal structure and biogenesis ;	GO:0003735; structural constituent of ribosome; molecular_function GO:0005622; intracellular; cellular_component GO:0006412; translation; biological_process GO:0005840; ribosome; cellular_component	NM_001329186.1; Diaphori citri 40S ribosomal protein SA (LOC103518740), mR	PF00318:Ribosomal protein S2
transcript_HQ_all_transcript/101423/f4p0/786	AEZ68613.1; trypsinogen 2 [Litopeeus vanmei]	sp|P00765|TRYP_ASTAS; Trypsin-1 OS=Astacus astacus PE=1 SV=1	tup:102498709; K01312 PRSS1_2_3 trypsin 3.4.21.4 ko04080; Environmental Information Processing; Sigling molecules and interaction; Neuroactive ligand-receptor interaction | ko04972; Organismal Systems; Digestive system; Pancreatic secretion | ko04974; Organismal Systems; Digestive system; Protein digestion and absorption | ko05164; Human Diseases; Infectious diseases: Viral; Influenza A	Hs20452472; KOG3627 Trypsin E Amino acid transport and metabolism ;	GO:0004252; serine-type endopeptidase activity; molecular_function GO:0006508; proteolysis; biological_process		PF00089:Trypsin
transcript_HQ_all_transcript/101626/f4p0/777	ACE80257.1; trypsin [Marsupeeus japonicus]	sp|P00765|TRYP_ASTAS; Trypsin-1 OS=Astacus astacus PE=1 SV=1	dpx:DAPPUDRAFT_347242; K01312 PRSS1_2_3 trypsin 3.4.21.4 ko04080; Environmental Information Processing; Sigling molecules and interaction; Neuroactive ligand-receptor interaction | ko04972; Organismal Systems; Digestive system; Pancreatic secretion | ko04974; Organismal Systems; Digestive system; Protein digestion and absorption | ko05164; Human Diseases; Infectious diseases: Viral; Influenza A	7291335; KOG3627 Trypsin E Amino acid transport and metabolism ;	GO:0004252; serine-type endopeptidase activity; molecular_function GO:0006508; proteolysis; biological_process		PF00089:Trypsin
transcript_HQ_all_transcript/101712/f14p0/718	XP_018018900.1; PREDICTED: peptidyl-prolyl cis-trans isomerase A2-like isoform X2 [Hyalella azteca]	sp|P54985|PPIA_BLAGE; Peptidyl-prolyl cis-trans isomerase OS=Blattella germanica GN=CYPA PE=2 SV=1	ame:409890; K09565 PPIF peptidyl-prolyl isomerase F (cyclophilin D) 5.2.1.8 ko04020; Environmental Information Processing; Sigl transduction; Calcium sigling pathway | ko04022; Environmental Information Processing; Sigl transduction; cGMP-PKG sigling pathway | ko05012; Human Diseases; Neurodegenerative diseases; Parkinson's disease | ko05016; Human Diseases; Neurodegenerative diseases; Huntington…	Hs5031987; KOG0865 Cyclophilin type peptidyl-prolyl cis-trans isomerase O Posttranslatiol modification, protein turnover, chaperones ;	GO:0003755; peptidyl-prolyl cis-trans isomerase activity; molecular_function GO:0006457; protein folding; biological_process GO:0000413; protein peptidyl-prolyl isomerization; biological_process	XM_017974589.1; PREDICTED: Callithrix jacchus peptidylprolyl isomerase E (PPIE), transcript variant X3, mR	PF00160:Cyclophilin type peptidyl-prolyl cis-trans isomerase/CLD
transcript_HQ_all_transcript/101913/f20p0/755	XP_018022008.1; PREDICTED: proteasome subunit beta type-2-like [Hyalella azteca]	sp|P40307|PSB2_RAT; Proteasome subunit beta type-2 OS=Rattus norvegicus GN=Psmb2 PE=1 SV=1	nvi:100116234; K02734 PSMB2 20S proteasome subunit beta 4 3.4.25.1 ko03050; Genetic Information Processing; Folding, sorting and degradation; Proteasome	7298330; KOG0177 20S proteasome, regulatory subunit beta type PSMB2/PRE1 O Posttranslatiol modification, protein turnover, chaperones ;	GO:0005839; proteasome core complex; cellular_component GO:0051603; proteolysis involved in cellular protein catabolic process; biological_process GO:0004298; threonine-type endopeptidase activity; molecular_function	XM_011559133.1; PREDICTED: Plutella xylostella proteasome subunit beta type-2-like (LOC105388254), mR	PF00227:Proteasome subunit
transcript_HQ_all_transcript/102001/f2p0/768	ADB66714.1; trypsin 3 [Panulirus argus]	sp|P00765|TRYP_ASTAS; Trypsin-1 OS=Astacus astacus PE=1 SV=1	tup:102498709; K01312 PRSS1_2_3 trypsin 3.4.21.4 ko04080; Environmental Information Processing; Sigling molecules and interaction; Neuroactive ligand-receptor interaction | ko04972; Organismal Systems; Digestive system; Pancreatic secretion | ko04974; Organismal Systems; Digestive system; Protein digestion and absorption | ko05164; Human Diseases; Infectious diseases: Viral; Influenza A	Hs20452472; KOG3627 Trypsin E Amino acid transport and metabolism ;	GO:0006508; proteolysis; biological_process GO:0004252; serine-type endopeptidase activity; molecular_function		PF00089:Trypsin
transcript_HQ_all_transcript/102214/f2p0/774	XP_011296441.1; PREDICTED: polyubiquitin isoform X2 [Musca domestica]	sp|P0CG49|UBB_MOUSE; Polyubiquitin-B OS=Mus musculus GN=Ubb PE=2 SV=1	smm:Smp_046690; K08770 UBC ubiquitin C - ko03320; Organismal Systems; Endocrine system; PPAR sigling pathway	Hs16163829; KOG0001 Ubiquitin and ubiquitin-like proteins OR Posttranslatiol modification, protein turnover, chaperones ; General function prediction only ;	GO:0007165; sigl transduction; biological_process GO:0005057; receptor sigling protein activity; molecular_function GO:0005515; protein binding; molecular_function	XM_009062670.1; Lottia gigantea hypothetical protein partial mR	PF00240:Ubiquitin family PF02196:Raf-like Ras-binding domain PF14560:Ubiquitin-like domain
transcript_HQ_all_transcript/102380/f2p0/760	AFA36654.1; elongation factor 1-delta protein [Eriocheir sinensis]	sp|P29522|EF1B2_BOMMO; Elongation factor 1-beta' OS=Bombyx mori PE=1 SV=2	obi:106867187; K15410 EEF1D elongation factor 1-delta - ko05168; Human Diseases; Infectious diseases: Viral; Herpes simplex infection	7302868; KOG1668 Elongation factor 1 beta/delta chain K Transcription ;	GO:0005200; structural constituent of cytoskeleton; molecular_function GO:0006414; translatiol elongation; biological_process GO:0030474; spindle pole body duplication; biological_process GO:0005823; central plaque of spindle pole body; cellular_component GO:0003746; translation elongation factor activity; molecular_function		PF17082:Spindle Pole Component 29 PF00736:EF-1 guanine nucleotide exchange domain
transcript_HQ_all_transcript/102542/f5p0/750	YP_003795349.1; cytochrome c oxidase subunit II [Oratosquilla oratoria]	sp|Q85TA0|COX2_DROAI; Cytochrome c oxidase subunit 2 OS=Drosophila affinis GN=mt:CoII PE=3 SV=2	isc:IscW_ISCW016021; - - - - -	DmMi004; KOG4766 Uncharacterized conserved protein S Function unknown ;	GO:0005507; copper ion binding; molecular_function GO:0016020; membrane; cellular_component GO:0004129; cytochrome-c oxidase activity; molecular_function	GQ292769.1; Oratosquilla oratoria mitochondrion, complete genome	PF00116:Cytochrome C oxidase subunit II, periplasmic domain
transcript_HQ_all_transcript/103131/f2p0/741	ACQ45457.1; trypsin-like serine proteise 4 [Fenneropeeus chinensis]	sp|P00765|TRYP_ASTAS; Trypsin-1 OS=Astacus astacus PE=1 SV=1	dpx:DAPPUDRAFT_347242; K01312 PRSS1_2_3 trypsin 3.4.21.4 ko04080; Environmental Information Processing; Sigling molecules and interaction; Neuroactive ligand-receptor interaction | ko04972; Organismal Systems; Digestive system; Pancreatic secretion | ko04974; Organismal Systems; Digestive system; Protein digestion and absorption | ko05164; Human Diseases; Infectious diseases: Viral; Influenza A	Hs20452472; KOG3627 Trypsin E Amino acid transport and metabolism ;	GO:0004252; serine-type endopeptidase activity; molecular_function GO:0006508; proteolysis; biological_process		PF00089:Trypsin
transcript_HQ_all_transcript/103194/f2p0/734	KDR23198.1; Peptidyl-prolyl cis-trans isomerase H [Zootermopsis nevadensis]	sp|O43447|PPIH_HUMAN; Peptidyl-prolyl cis-trans isomerase H OS=Homo sapiens GN=PPIH PE=1 SV=1	pxy:105394898; K09567 PPIH, CYPH peptidyl-prolyl isomerase H (cyclophilin H) 5.2.1.8 ko03040; Genetic Information Processing; Transcription; Spliceosome	7302284; KOG0879 U-snRNP-associated cyclophilin type peptidyl-prolyl cis-trans isomerase O Posttranslatiol modification, protein turnover, chaperones ;	GO:0000413; protein peptidyl-prolyl isomerization; biological_process GO:0006457; protein folding; biological_process GO:0003755; peptidyl-prolyl cis-trans isomerase activity; molecular_function	XM_015517599.1; PREDICTED: Diuraphis noxia peptidyl-prolyl cis-trans isomerase H (LOC107168254), mR	PF00160:Cyclophilin type peptidyl-prolyl cis-trans isomerase/CLD
transcript_HQ_all_transcript/103572/f161p0/629	XP_014237205.1; PREDICTED: 40S ribosomal protein S8 [Trichogramma pretiosum]	sp|O76756|RS8_APIME; 40S ribosomal protein S8 OS=Apis mellifera GN=RpS8 PE=2 SV=2	nvi:100117715; K02995 RP-S8e, RPS8 small subunit ribosomal protein S8e - ko03010; Genetic Information Processing; Translation; Ribosome	Hs4506743; KOG3283 40S ribosomal protein S8 J Translation, ribosomal structure and biogenesis ;		XM_016073166.1; PREDICTED: Parasteatoda tepidariorum 40S ribosomal protein S8 (LOC107455555), mR
transcript_HQ_all_transcript/104145/f2p0/727	ACG70181.1; cathepsin D-like protein [Homarus americanus]	sp|Q03168|ASPP_AEDAE; Lysosomal aspartic protease OS=Aedes aegypti GN=AAEL006169 PE=1 SV=2	bim:100742346; K01379 CTSD cathepsin D 3.4.23.5 ko04071; Environmental Information Processing; Sigl transduction; Sphingolipid sigling pathway | ko04142; Cellular Processes; Transport and catabolism; Lysosome | ko04140; Cellular Processes; Transport and catabolism; Autophagy - animal | ko04210; Cellular Processes; Cell growth and death; Apoptosis | ko05152; Human Diseases; Infectious diseases: Ba…	7304149; KOG1339 Aspartyl protease O Posttranslatiol modification, protein turnover, chaperones ;
transcript_HQ_all_transcript/104684/f2p0/697	Q95V34.1; Recme: Full=40S ribosomal protein S4	sp|Q95V34|RS4_SPOFR; 40S ribosomal protein S4 OS=Spodoptera frugiperda GN=RpS4 PE=2 SV=1	bim:100745213; K02987 RP-S4e, RPS4 small subunit ribosomal protein S4e - ko03010; Genetic Information Processing; Translation; Ribosome	7294504; KOG0378 40S ribosomal protein S4 J Translation, ribosomal structure and biogenesis ;		XM_017918145.1; PREDICTED: Nicrophorus vespilloides 40S ribosomal protein S4 (LOC108560548), mR
transcript_HQ_all_transcript/10547/f43p0/4653	XP_018012408.1; PREDICTED: probable ATP-dependent R helicase DDX46 isoform X3 [Hyalella azteca]	sp|Q4TVV3|DDX46_DANRE; Probable ATP-dependent R helicase DDX46 OS=Danio rerio GN=ddx46 PE=2 SV=1	aag:AaeL_AAEL013985; K12811 DDX46, PRP5 ATP-dependent R helicase DDX46/PRP5 3.6.4.13 ko03040; Genetic Information Processing; Transcription; Spliceosome	Hs7662318; KOG0334 R helicase A R processing and modification ;	GO:0003676; nucleic acid binding; molecular_function GO:0005524; ATP binding; molecular_function	XM_004665072.1; PREDICTED: Jaculus jaculus DEAD (Asp-Glu-Ala-Asp) box polypeptide 46 (Ddx46), mR	PF00270:DEAD/DEAH box helicase
transcript_HQ_all_transcript/105693/f13p0/566	XP_012280131.1; PREDICTED: zinc finger protein 593 homolog [Orussus abietinus]	sp|Q9W3Y0|ZN593_DROME; Zinc finger protein 593 homolog OS=Drosophila melanogaster GN=CG3224 PE=2 SV=1	bim:100744025; K14821 BUD20 bud site selection protein 20 - -	7290735; KOG3408 U1-like Zn-finger-containing protein, probabl erole in R processing/splicing A R processing and modification ;
transcript_HQ_all_transcript/10583/f2p0/4687	KDR10316.1; Regulator of nonsense transcripts 1 [Zootermopsis nevadensis]	sp|Q9EPU0|RENT1_MOUSE; Regulator of nonsense transcripts 1 OS=Mus musculus GN=Upf1 PE=1 SV=2	cfo:105258992; K14326 UPF1, RENT1 regulator of nonsense transcripts 1 3.6.4.- ko03013; Genetic Information Processing; Translation; R transport | ko03015; Genetic Information Processing; Translation; mR surveillance pathway	Hs18375673; KOG1802 R helicase nonsense mR reducing factor (pNORF1) A R processing and modification ;	GO:0003676; nucleic acid binding; molecular_function GO:0000184; nuclear-transcribed mR catabolic process, nonsense-mediated decay; biological_process GO:0004386; helicase activity; molecular_function GO:0005525; GTP binding; molecular_function GO:0005524; ATP binding; molecular_function GO:0008270; zinc ion binding; molecular_function GO:0006281; D repair; biological_process GO:0006614; SRP-depe…		PF05970:PIF1-like helicase PF02562:PhoH-like protein PF00270:DEAD/DEAH box helicase PF00437:Type II/IV secretion system protein PF04851:Type III restriction enzyme, res subunit PF00448:SRP54-type protein, GTPase domain PF09416:R helicase (UPF2 interacting domain)
transcript_HQ_all_transcript/106017/f8p0/623	XP_005097214.2; PREDICTED: histidine triad nucleotide-binding protein 1-like [Aplysia californica]	sp|P62958|HINT1_BOVIN; Histidine triad nucleotide-binding protein 1 OS=Bos taurus GN=HINT1 PE=1 SV=2	obi:106875721; - - - - -	Hs14211923; KOG3275 Zinc-binding protein of the histidine triad (HIT) family T Sigl transduction mechanisms ;		XM_004747566.2; PREDICTED: Mustela putorius furo histidine triad nucleotide binding protein 2 (HINT2), transcript variant X4, mR
transcript_HQ_all_transcript/107834/f10p0/492	XP_018324051.1; PREDICTED: obg-like ATPase 1 [Agrilus planipennis]	sp|Q5ZM25|OLA1_CHICK; Obg-like ATPase 1 OS=Gallus gallus GN=OLA1 PE=2 SV=1	bter:100646722; K19788 OLA1 obg-like ATPase 1 - -; bter:100646722; K19788 OLA1 obg-like ATPase 1 - -	Hs9558757; KOG1491 Predicted GTP-binding protein (ODN superfamily) R General function prediction only ;		GQ887154.1; Neogonodactylus oerstedii voucher NeoMALA GTP-binding protein mR, partial cds
transcript_HQ_all_transcript/108420/f2p0/567	ACI13850.2; catalase [Portunus trituberculatus]	sp|P00432|CATA_BOVIN; Catalase OS=Bos taurus GN=CAT PE=1 SV=3	phu:Phum_PHUM336860; K03781 katE, CAT, catB, srpA catalase 1.11.1.6 ko01200; Metabolism; Global and overview maps; Carbon metabolism | ko00630; Metabolism; Carbohydrate metabolism; Glyoxylate and dicarboxylate metabolism | ko00380; Metabolism; Amino acid metabolism; Tryptophan metabolism | ko04016; Environmental Information Processing; Sigl transduction; MAPK sigling pathway - plant | ko04011; En…	Hs4557014; KOG0047 Catalase P Inorganic ion transport and metabolism ;	GO:0020037; heme binding; molecular_function GO:0004096; catalase activity; molecular_function GO:0055114; oxidation-reduction process; biological_process	EU074278.1; Phoronis muelleri catalase mR, partial cds	PF00199:Catalase
transcript_HQ_all_transcript/109076/f2p0/547	AGV07611.1; ferritin [Marsupeeus japonicus]	sp|Q26061|FRI_PACLE; Ferritin OS=Pacifastacus leniusculus PE=1 SV=1	tru:101073513; K00522 FTH1 ferritin heavy chain 1.16.3.2 ko04978; Organismal Systems; Digestive system; Mineral absorption	Hs22062367; KOG2332 Ferritin P Inorganic ion transport and metabolism ;	GO:0046872; metal ion binding; molecular_function GO:0016491; oxidoreductase activity; molecular_function GO:0006879; cellular iron ion homeostasis; biological_process GO:0008199; ferric iron binding; molecular_function GO:0055114; oxidation-reduction process; biological_process	GU475115.2; Eriocheir sinensis ferritin 3 mR, complete cds	PF02915:Rubrerythrin PF00210:Ferritin-like domain
transcript_HQ_all_transcript/110982/f2p0/491	XP_018014517.1; PREDICTED: isovaleryl-CoA dehydrogese, mitochondrial-like [Hyalella azteca]	sp|Q5RBD5|IVD_POB; Isovaleryl-CoA dehydrogese, mitochondrial OS=Pongo abelii GN=IVD PE=2 SV=1	phu:Phum_PHUM601240; K00253 IVD, ivd isovaleryl-CoA dehydrogese 1.3.8.4 ko00280; Metabolism; Amino acid metabolism; Valine, leucine and isoleucine degradation	CE16798; KOG0141 Isovaleryl-CoA dehydrogese EI Amino acid transport and metabolism ; Lipid transport and metabolism ;	GO:0008152; GO:0050660; flavin adenine dinucleotide binding; molecular_function GO:0055114; oxidation-reduction process; biological_process GO:0016627; oxidoreductase activity, acting on the CH-CH group of donors; molecular_function		PF02771:Acyl-CoA dehydrogese, N-termil domain
transcript_HQ_all_transcript/11118/f2p0/4638	KDR10316.1; Regulator of nonsense transcripts 1 [Zootermopsis nevadensis]	sp|Q9VYS3|RENT1_DROME; Regulator of nonsense transcripts 1 homolog OS=Drosophila melanogaster GN=Upf1 PE=1 SV=2	soc:105199267; K14326 UPF1, RENT1 regulator of nonsense transcripts 1 3.6.4.- ko03013; Genetic Information Processing; Translation; R transport | ko03015; Genetic Information Processing; Translation; mR surveillance pathway	Hs18375673; KOG1802 R helicase nonsense mR reducing factor (pNORF1) A R processing and modification ;	GO:0003678; D helicase activity; molecular_function GO:0000723; telomere maintence; biological_process GO:0005737; cytoplasm; cellular_component GO:0006810; transport; biological_process GO:0016787; hydrolase activity; molecular_function GO:0006614; SRP-dependent cotranslatiol protein targeting to membrane; biological_process GO:0003677; D binding; molecular_function GO:0008270; zinc ion binding;…		PF00448:SRP54-type protein, GTPase domain PF00437:Type II/IV secretion system protein PF07728:AAA domain (dynein-related subfamily) PF04851:Type III restriction enzyme, res subunit PF00270:DEAD/DEAH box helicase PF02562:PhoH-like protein PF05970:PIF1-like helicase PF09416:R helicase (UPF2 interacting domain)
transcript_HQ_all_transcript/111411/f395p0/376	ACR48137.1; ribosomal protein S24 [Rimicaris exoculata]	sp|Q6XIM8|RS15A_DROYA; 40S ribosomal protein S15a OS=Drosophila yakuba GN=RpS15Aa PE=2 SV=3	dwi:Dwil_GK16027; K02957 RP-S15Ae, RPS15A small subunit ribosomal protein S15Ae - ko03010; Genetic Information Processing; Translation; Ribosome	7292864; KOG1754 40S ribosomal protein S15/S22 J Translation, ribosomal structure and biogenesis ;	GO:0003735; structural constituent of ribosome; molecular_function GO:0006412; translation; biological_process GO:0005840; ribosome; cellular_component	AY961547.1; Lysiphlebus testaceipes ribosomal protein S15A (RpS15A) mR, complete cds	PF00410:Ribosomal protein S8
transcript_HQ_all_transcript/112636/f2p0/455	XP_018336329.1; PREDICTED: protein phosphatase inhibitor 2-like [Agrilus planipennis]	sp|P50411|IPP2_RAT; Protein phosphatase inhibitor 2 OS=Rattus norvegicus GN=Ppp1r2 PE=1 SV=2	tca:103313775; K16833 PPP1R2, IPP2 protein phosphatase inhibitor 2 - -	7294867; KOG4041 Protein phosphatase 1, regulatory (inhibitor) subunit PPP1R2 OT Posttranslatiol modification, protein turnover, chaperones ; Sigl transduction mechanisms ;	GO:0009966; regulation of sigl transduction; biological_process GO:0004864; protein phosphatase inhibitor activity; molecular_function GO:0043666; regulation of phosphoprotein phosphatase activity; biological_process	XM_011496673.1; PREDICTED: Ceratosolen solmsi marchali protein phosphatase inhibitor 2-like (LOC105359913), mR	PF04979:Protein phosphatase inhibitor 2 (IPP-2)
transcript_HQ_all_transcript/113187/f2p0/395	AHB12474.1; 60S Ribosomal Protein L27A [Pantala flavescens]	sp|P47830|RL27A_XENLA; 60S ribosomal protein L27a OS=Xenopus laevis GN=rpl27a PE=2 SV=2	aec:105150170; K02900 RP-L27Ae, RPL27A large subunit ribosomal protein L27Ae - ko03010; Genetic Information Processing; Translation; Ribosome	Hs4506625; KOG1742 60s ribosomal protein L15/L27 J Translation, ribosomal structure and biogenesis ;		AM049096.1; Agriotes lineatus mR for ribosomal protein L27Ae (rpL27Ae gene)
transcript_HQ_all_transcript/113468/f4p0/385	XP_014090623.1; PREDICTED: 28S ribosomal protein S21, mitochondrial [Bactrocera oleae]	sp|P82921|RT21_HUMAN; 28S ribosomal protein S21, mitochondrial OS=Homo sapiens GN=MRPS21 PE=1 SV=2	dvi:Dvir_GJ10744; K02970 RP-S21, MRPS21, rpsU small subunit ribosomal protein S21 - ko03010; Genetic Information Processing; Translation; Ribosome		GO:0006412; translation; biological_process GO:0005840; ribosome; cellular_component GO:0003735; structural constituent of ribosome; molecular_function GO:0019028; viral capsid; cellular_component		PF03228:Adenoviral core protein VII PF01165:Ribosomal protein S21
transcript_HQ_all_transcript/114507/f5p0/393	XP_019868628.1; PREDICTED: uncharacterized protein LOC109597395 [Aethi tumida]	sp|Q8N5G0|SMI20_HUMAN; Small integral membrane protein 20 OS=Homo sapiens GN=SMIM20 PE=1 SV=3	bmor:101736915; - - - - -; bmor:101736915; - - - - -		GO:0016817; hydrolase activity, acting on acid anhydrides; molecular_function GO:0016020; membrane; cellular_component GO:0003968; R-directed R polymerase activity; molecular_function GO:0070008; serine-type exopeptidase activity; molecular_function GO:0004252; serine-type endopeptidase activity; molecular_function GO:0017111; nucleoside-triphosphatase activity; molecular_function GO:0004482; mR …		PF01349:Flavivirus non-structural protein NS4B PF07155:ECF-type riboflavin transporter, S component
transcript_HQ_all_transcript/11660/f11p0/4523	XP_018025887.1; PREDICTED: catenin alpha-like isoform X2 [Hyalella azteca]	sp|P35220|CT_DROME; Catenin alpha OS=Drosophila melanogaster GN=alpha-Cat PE=1 SV=2	dpx:DAPPUDRAFT_309973; K05691 CTN catenin alpha - ko04390; Environmental Information Processing; Sigl transduction; Hippo sigling pathway | ko04520; Cellular Processes; Cellular community - eukaryotes; Adherens junction | ko04670; Organismal Systems; Immune system; Leukocyte transendothelial migration | ko05200; Human Diseases; Cancers: Overview; Pathways in cancer | ko05213; Human Diseases; Canc…	7289861; KOG3681 Alpha-catenin W Extracellular structures ;	GO:0051015; actin filament binding; molecular_function GO:0008239; dipeptidyl-peptidase activity; molecular_function GO:0007155; cell adhesion; biological_process GO:0070009; serine-type aminopeptidase activity; molecular_function	XM_014366178.1; PREDICTED: Trichogramma pretiosum catenin alpha (LOC106648957), transcript variant X2, mR	PF01044:Vinculin family PF10459:Peptidase S46
transcript_HQ_all_transcript/118155/f2p0/315	XP_003703339.1; PREDICTED: zinc finger protein 593 homolog [Megachile rotundata]	sp|B0BLT0|ZN593_XENTR; Zinc finger protein 593 OS=Xenopus tropicalis GN=znf593 PE=2 SV=1	bim:100744025; K14821 BUD20 bud site selection protein 20 - -	7290735; KOG3408 U1-like Zn-finger-containing protein, probabl erole in R processing/splicing A R processing and modification ;
transcript_HQ_all_transcript/11901/f16p0/4536	AJO70000.1; sodium-potassium ATPase [Cherax destructor]	sp|P13607|AT_DROME; Sodium/potassium-transporting ATPase subunit alpha OS=Drosophila melanogaster GN=Atpalpha PE=1 SV=3	soc:105200410; K01539 ATP1A sodium/potassium-transporting ATPase subunit alpha 3.6.3.9 ko04024; Environmental Information Processing; Sigl transduction; cAMP sigling pathway | ko04022; Environmental Information Processing; Sigl transduction; cGMP-PKG sigling pathway | ko04911; Organismal Systems; Endocrine system; Insulin secretion | ko04918; Organismal Systems; Endocrine system; Thyroid hormone …	7300678; KOG0203 +/K+ ATPase, alpha subunit P Inorganic ion transport and metabolism ;	GO:0055114; oxidation-reduction process; biological_process GO:0046872; metal ion binding; molecular_function GO:0008324; cation transmembrane transporter activity; molecular_function GO:0006812; cation transport; biological_process GO:0008137; DH dehydrogese (ubiquinone) activity; molecular_function GO:0016021; integral to membrane; cellular_component GO:0000166; nucleotide binding; molecular_fu…	EF672699.1; Peeus monodon sodium/potassium-transporting ATPase subunit alpha mR, complete cds	PF00499:DH-ubiquinone/plastoquinone oxidoreductase chain 6 PF00122:E1-E2 ATPase PF01545:Cation efflux family
transcript_HQ_all_transcript/119283/f2p0/293	JAV11449.1; putative acyl-coa synthetase [Nyssomyia neivai]	sp|P08659|LUCI_PHOPY; Luciferin 4-monooxygese OS=Photinus pyralis PE=1 SV=1	nvi:100119395; - - - - -	CE05585; KOG1176 Acyl-CoA synthetase I Lipid transport and metabolism ;
transcript_HQ_all_transcript/12124/f2p0/4549	XP_018025533.1; PREDICTED: helicase SRCAP-like [Hyalella azteca]	sp|Q9NDJ2|DOM_DROME; Helicase domino OS=Drosophila melanogaster GN=dom PE=1 SV=2	bter:100648591; K11320 EP400 E1A-binding protein p400 3.6.4.- -; bter:100648591; K11320 EP400 E1A-binding protein p400 3.6.4.- -	Hs5730067; KOG0391 SNF2 family D-dependent ATPase R General function prediction only ;	GO:0005524; ATP binding; molecular_function	XM_017097663.1; PREDICTED: Drosophila biarmipes helicase domino (LOC108026640), mR	PF00176:SNF2 family N-termil domain
transcript_HQ_all_transcript/12264/f13p0/4496	XP_018025887.1; PREDICTED: catenin alpha-like isoform X2 [Hyalella azteca]	sp|P35220|CT_DROME; Catenin alpha OS=Drosophila melanogaster GN=alpha-Cat PE=1 SV=2	dpx:DAPPUDRAFT_309973; K05691 CTN catenin alpha - ko04390; Environmental Information Processing; Sigl transduction; Hippo sigling pathway | ko04520; Cellular Processes; Cellular community - eukaryotes; Adherens junction | ko04670; Organismal Systems; Immune system; Leukocyte transendothelial migration | ko05200; Human Diseases; Cancers: Overview; Pathways in cancer | ko05213; Human Diseases; Canc…	7289861; KOG3681 Alpha-catenin W Extracellular structures ;	GO:0007155; cell adhesion; biological_process GO:0051015; actin filament binding; molecular_function	XM_014366178.1; PREDICTED: Trichogramma pretiosum catenin alpha (LOC106648957), transcript variant X2, mR	PF01044:Vinculin family
transcript_HQ_all_transcript/12442/f8p0/4481	XP_018025887.1; PREDICTED: catenin alpha-like isoform X2 [Hyalella azteca]	sp|P35220|CT_DROME; Catenin alpha OS=Drosophila melanogaster GN=alpha-Cat PE=1 SV=2	dpx:DAPPUDRAFT_309973; K05691 CTN catenin alpha - ko04390; Environmental Information Processing; Sigl transduction; Hippo sigling pathway | ko04520; Cellular Processes; Cellular community - eukaryotes; Adherens junction | ko04670; Organismal Systems; Immune system; Leukocyte transendothelial migration | ko05200; Human Diseases; Cancers: Overview; Pathways in cancer | ko05213; Human Diseases; Canc…	7289861; KOG3681 Alpha-catenin W Extracellular structures ;	GO:0007155; cell adhesion; biological_process GO:0051015; actin filament binding; molecular_function	XM_014366178.1; PREDICTED: Trichogramma pretiosum catenin alpha (LOC106648957), transcript variant X2, mR	PF01044:Vinculin family
transcript_HQ_all_transcript/13559/f6p0/4337	ADH01740.1; hypoxia-inducible factor 1 alpha [Oratosquilla oratoria]	sp|Q61221|HIF1A_MOUSE; Hypoxia-inducible factor 1-alpha OS=Mus musculus GN=Hif1a PE=1 SV=3	tca:655772; K08268 HIF1A hypoxia-inducible factor 1 alpha - ko04066; Environmental Information Processing; Sigl transduction; HIF-1 sigling pathway | ko04140; Cellular Processes; Transport and catabolism; Autophagy - animal | ko04659; Organismal Systems; Immune system; Th17 cell differentiation | ko04919; Organismal Systems; Endocrine system; Thyroid hormone sigling pathway | ko04212; Organismal …	Hs4504385; KOG3558 Hypoxia-inducible factor 1/Neurol PAS domain protein NPAS1 TK Sigl transduction mechanisms ; Transcription ;	GO:0005515; protein binding; molecular_function GO:0046983; protein dimerization activity; molecular_function GO:0006355; regulation of transcription, D-dependent; biological_process	HM032914.1; Oratosquilla oratoria hypoxia-inducible factor 1 alpha (HIF-1a) mR, complete cds	PF08447:PAS fold PF00010:Helix-loop-helix D-binding domain PF00989:PAS fold
transcript_HQ_all_transcript/140/f5p0/8867	XP_018020900.1; PREDICTED: spectrin alpha chain-like isoform X2 [Hyalella azteca]	sp|P13395|SPTCA_DROME; Spectrin alpha chain OS=Drosophila melanogaster GN=alpha-Spec PE=1 SV=2	phu:Phum_PHUM459030; K06114 SPTA spectrin alpha - ko04210; Cellular Processes; Cell growth and death; Apoptosis	7292157; KOG0040 Ca2+-binding actin-bundling protein (spectrin), alpha chain (EF-Hand protein superfamily) Z Cytoskeleton ;	GO:0005515; protein binding; molecular_function GO:0005509; calcium ion binding; molecular_function	XM_018165411.1; PREDICTED: Hyalella azteca spectrin alpha chain-like (LOC108677221), transcript variant X2, mR	PF13833:EF-hand domain pair PF00435:Spectrin repeat PF13499:EF-hand domain pair PF00036:EF hand PF13405:EF-hand domain PF00018:SH3 domain PF13202:EF hand PF14604:Variant SH3 domain
transcript_HQ_all_transcript/14423/f87p0/4209	XP_018018310.1; PREDICTED: long-chain-fatty-acid--CoA ligase ACSBG2-like isoform X2 [Hyalella azteca]	sp|Q7ZYC4|ACBG2_XENLA; Long-chain-fatty-acid--CoA ligase ACSBG2 OS=Xenopus laevis GN=acsbg2 PE=2 SV=1	dre:335159; K15013 ACSBG long-chain-fatty-acid--CoA ligase ACSBG 6.2.1.3 ko01212; Metabolism; Global and overview maps; Fatty acid metabolism | ko00061; Metabolism; Lipid metabolism; Fatty acid biosynthesis | ko00071; Metabolism; Lipid metabolism; Fatty acid degradation | ko04920; Organismal Systems; Endocrine system; Adipocytokine sigling pathway | ko03320; Organismal Systems; Endocrine system; …	Hs21359960; KOG1256 Long-chain acyl-CoA synthetases (AMP-forming) I Lipid transport and metabolism ;	GO:0008152; GO:0003824;		PF00501:AMP-binding enzyme
transcript_HQ_all_transcript/15236/f4p0/4233	KFM66411.1; U5 small nuclear ribonucleoprotein component, partial [Stegodyphus mimosarum]	sp|Q5F3X4|U5S1_CHICK; 116 kDa U5 small nuclear ribonucleoprotein component OS=Gallus gallus GN=EFTUD2 PE=2 SV=1	phu:Phum_PHUM528630; K12852 EFTUD2 116 kDa U5 small nuclear ribonucleoprotein component - ko03040; Genetic Information Processing; Transcription; Spliceosome	Hs4759280; KOG0468 U5 snRNP-specific protein J Translation, ribosomal structure and biogenesis ;	GO:0005525; GTP binding; molecular_function GO:0007264; small GTPase mediated sigl transduction; biological_process	XM_013925738.1; PREDICTED: Limulus polyphemus 116 kDa U5 small nuclear ribonucleoprotein component-like (LOC106465512), mR	PF00071:Ras family PF01926:50S ribosome-binding GTPase PF03764:Elongation factor G, domain IV PF03144:Elongation factor Tu domain 2 PF08477:Ras of Complex, Roc, domain of DAPkise
transcript_HQ_all_transcript/16220/f408p0/4061	EFX69083.1; hypothetical protein DAPPUDRAFT_329474 [Daphnia pulex]	sp|P47856|GFPT1_MOUSE; Glutamine--fructose-6-phosphate aminotransferase [isomerizing] 1 OS=Mus musculus GN=Gfpt1 PE=1 SV=3	aec:105148856; K00820 glmS, GFPT glucosamine--fructose-6-phosphate aminotransferase (isomerizing) 2.6.1.16 ko00520; Metabolism; Carbohydrate metabolism; Amino sugar and nucleotide sugar metabolism | ko00250; Metabolism; Amino acid metabolism; Alanine, aspartate and glutamate metabolism | ko04931; Human Diseases; Endocrine and metabolic diseases; Insulin resistance	7289004; KOG1268 Glucosamine 6-phosphate synthetases, contain amidotransferase and phosphosugar isomerase domains M Cell wall/membrane/envelope biogenesis ;	GO:0032801; receptor catabolic process; biological_process GO:0033644; host cell membrane; cellular_component GO:0005261; cation channel activity; molecular_function GO:1901135; GO:0097367; GO:0019076; release of virus from host; biological_process	XM_006026873.2; PREDICTED: Alligator sinensis glutamine-fructose-6-phosphate transamise 2 (GFPT2), mR	PF00558:Vpu protein PF01380:SIS domain PF13580:SIS domain
transcript_HQ_all_transcript/17440/f28p0/4052	KZS17445.1; Glucosamine--fructose-6-phosphate aminotransferase 2 [Daphnia mag]	sp|P47856|GFPT1_MOUSE; Glutamine--fructose-6-phosphate aminotransferase [isomerizing] 1 OS=Mus musculus GN=Gfpt1 PE=1 SV=3	aec:105148856; K00820 glmS, GFPT glucosamine--fructose-6-phosphate aminotransferase (isomerizing) 2.6.1.16 ko00520; Metabolism; Carbohydrate metabolism; Amino sugar and nucleotide sugar metabolism | ko00250; Metabolism; Amino acid metabolism; Alanine, aspartate and glutamate metabolism | ko04931; Human Diseases; Endocrine and metabolic diseases; Insulin resistance	7289004; KOG1268 Glucosamine 6-phosphate synthetases, contain amidotransferase and phosphosugar isomerase domains M Cell wall/membrane/envelope biogenesis ;	GO:0033644; host cell membrane; cellular_component GO:0032801; receptor catabolic process; biological_process GO:0005261; cation channel activity; molecular_function GO:1901135; GO:0097367; GO:0019076; release of virus from host; biological_process	XM_006026873.2; PREDICTED: Alligator sinensis glutamine-fructose-6-phosphate transamise 2 (GFPT2), mR	PF01380:SIS domain PF13580:SIS domain PF00558:Vpu protein
transcript_HQ_all_transcript/17547/f3p0/4031	KDR21089.1; Glycine dehydrogese [decarboxylating], mitochondrial [Zootermopsis nevadensis]	sp|P23378|GCSP_HUMAN; Glycine dehydrogese (decarboxylating), mitochondrial OS=Homo sapiens GN=GLDC PE=1 SV=2	dvi:Dvir_GJ23552; K00281 GLDC, gcvP glycine dehydrogese 1.4.4.2 ko01200; Metabolism; Global and overview maps; Carbon metabolism | ko00630; Metabolism; Carbohydrate metabolism; Glyoxylate and dicarboxylate metabolism | ko00260; Metabolism; Amino acid metabolism; Glycine, serine and threonine metabolism	7299318; KOG2040 Glycine dehydrogese (decarboxylating) E Amino acid transport and metabolism ;	GO:0006520; cellular amino acid metabolic process; biological_process GO:0006546; glycine catabolic process; biological_process GO:0004375; glycine dehydrogese (decarboxylating) activity; molecular_function GO:0055114; oxidation-reduction process; biological_process GO:0016829; lyase activity; molecular_function	XM_018162967.1; PREDICTED: Hyalella azteca glycine dehydrogese (decarboxylating), mitochondrial-like (LOC108674978), partial mR	PF01212:Beta-elimiting lyase PF02347:Glycine cleavage system P-protein
transcript_HQ_all_transcript/17695/f2p0/4058	NP_788639.1; chloride channel-a, isoform D [Drosophila melanogaster]	sp|Q9VGH7|CLCN2_DROME; Chloride channel protein 2 OS=Drosophila melanogaster GN=ClC-a PE=2 SV=3	dme:Dmel_CG31116; K05011 CLCN2 chloride channel 2 - ko04978; Organismal Systems; Digestive system; Mineral absorption	7299514; KOG0476 Cl- channel CLC-2 and related proteins (CLC superfamily) P Inorganic ion transport and metabolism ;	GO:0006821; chloride transport; biological_process GO:0016020; membrane; cellular_component GO:0055085; transmembrane transport; biological_process GO:0005247; voltage-gated chloride channel activity; molecular_function	XM_017031859.1; PREDICTED: Cynoglossus semilaevis chloride voltage-gated channel 2 (clcn2), mR	PF00654:Voltage gated chloride channel
transcript_HQ_all_transcript/17945/f2p0/4043	EFX69083.1; hypothetical protein DAPPUDRAFT_329474 [Daphnia pulex]	sp|P47856|GFPT1_MOUSE; Glutamine--fructose-6-phosphate aminotransferase [isomerizing] 1 OS=Mus musculus GN=Gfpt1 PE=1 SV=3	aec:105148856; K00820 glmS, GFPT glucosamine--fructose-6-phosphate aminotransferase (isomerizing) 2.6.1.16 ko00520; Metabolism; Carbohydrate metabolism; Amino sugar and nucleotide sugar metabolism | ko00250; Metabolism; Amino acid metabolism; Alanine, aspartate and glutamate metabolism | ko04931; Human Diseases; Endocrine and metabolic diseases; Insulin resistance	7289004; KOG1268 Glucosamine 6-phosphate synthetases, contain amidotransferase and phosphosugar isomerase domains M Cell wall/membrane/envelope biogenesis ;	GO:0019076; release of virus from host; biological_process GO:0005261; cation channel activity; molecular_function GO:1901135; GO:0097367; GO:0032801; receptor catabolic process; biological_process GO:0033644; host cell membrane; cellular_component	XM_006026873.2; PREDICTED: Alligator sinensis glutamine-fructose-6-phosphate transamise 2 (GFPT2), mR	PF01380:SIS domain PF13580:SIS domain PF00558:Vpu protein
transcript_HQ_all_transcript/17990/f30p0/3989	KZS17445.1; Glucosamine--fructose-6-phosphate aminotransferase 2 [Daphnia mag]	sp|P82808|GFPT1_RAT; Glutamine--fructose-6-phosphate aminotransferase [isomerizing] 1 OS=Rattus norvegicus GN=Gfpt1 PE=1 SV=3	dvi:Dvir_GJ24380; K00820 glmS, GFPT glucosamine--fructose-6-phosphate aminotransferase (isomerizing) 2.6.1.16 ko00520; Metabolism; Carbohydrate metabolism; Amino sugar and nucleotide sugar metabolism | ko00250; Metabolism; Amino acid metabolism; Alanine, aspartate and glutamate metabolism | ko04931; Human Diseases; Endocrine and metabolic diseases; Insulin resistance	7289004; KOG1268 Glucosamine 6-phosphate synthetases, contain amidotransferase and phosphosugar isomerase domains M Cell wall/membrane/envelope biogenesis ;	GO:0097367; GO:0005261; cation channel activity; molecular_function GO:1901135; GO:0019076; release of virus from host; biological_process GO:0033644; host cell membrane; cellular_component GO:0032801; receptor catabolic process; biological_process	XM_006026873.2; PREDICTED: Alligator sinensis glutamine-fructose-6-phosphate transamise 2 (GFPT2), mR	PF13580:SIS domain PF01380:SIS domain PF00558:Vpu protein
transcript_HQ_all_transcript/18857/f8p0/3971	XP_019543918.1; PREDICTED: polyubiquitin-C isoform X4 [Aedes albopictus]	sp|P0CG71|UBIQ1_CAEEL; Polyubiquitin-A OS=Caenorhabditis elegans GN=ubq-1 PE=3 SV=1	aga:AgaP_AGAP001971; K08770 UBC ubiquitin C - ko03320; Organismal Systems; Endocrine system; PPAR sigling pathway	CE01921; KOG0001 Ubiquitin and ubiquitin-like proteins OR Posttranslatiol modification, protein turnover, chaperones ; General function prediction only ;	GO:0005515; protein binding; molecular_function	XM_019688373.1; PREDICTED: Aedes albopictus polyubiquitin-C (LOC109414532), transcript variant X4, mR	PF00240:Ubiquitin family PF14560:Ubiquitin-like domain
transcript_HQ_all_transcript/19705/f3p0/3947	KDR20132.1; GMP synthase [glutamine-hydrolyzing] [Zootermopsis nevadensis]	sp|P49915|GUAA_HUMAN; GMP synthase [glutamine-hydrolyzing] OS=Homo sapiens GN=GMPS PE=1 SV=1	phu:Phum_PHUM333140; K01951 guaA, GMPS GMP synthase (glutamine-hydrolysing) 6.3.5.2 ko00230; Metabolism; Nucleotide metabolism; Purine metabolism | ko00983; Metabolism; Xenobiotics biodegradation and metabolism; Drug metabolism - other enzymes	Hs4504035; KOG1622 GMP synthase F Nucleotide transport and metabolism ;	GO:0004066; asparagine synthase (glutamine-hydrolyzing) activity; molecular_function GO:0008152; GO:0016787; hydrolase activity; molecular_function GO:0006177; GMP biosynthetic process; biological_process GO:0042823; pyridoxal phosphate biosynthetic process; biological_process GO:0004359; glutamise activity; molecular_function GO:0005524; ATP binding; molecular_function GO:0042819; vitamin B6 bio…	GQ888060.1; Neogonodactylus oerstedii voucher NeoMALA gln amidotransferase mR, partial cds	PF02568:Thiamine biosynthesis protein (ThiI) PF00764:Arginosuccite synthase PF00733:Asparagine synthase PF01507:Phosphoadenosine phosphosulfate reductase family PF01174:SNO glutamine amidotransferase family PF07722:Peptidase C26 PF00958:GMP synthase C termil domain
transcript_HQ_all_transcript/20040/f3p0/3973	XP_014289462.1; PREDICTED: polyubiquitin-C [Halyomorpha halys]	sp|P0CG71|UBIQ1_CAEEL; Polyubiquitin-A OS=Caenorhabditis elegans GN=ubq-1 PE=3 SV=1	aga:AgaP_AGAP001971; K08770 UBC ubiquitin C - ko03320; Organismal Systems; Endocrine system; PPAR sigling pathway	CE01921; KOG0001 Ubiquitin and ubiquitin-like proteins OR Posttranslatiol modification, protein turnover, chaperones ; General function prediction only ;	GO:0005515; protein binding; molecular_function	XM_019688373.1; PREDICTED: Aedes albopictus polyubiquitin-C (LOC109414532), transcript variant X4, mR	PF14560:Ubiquitin-like domain PF00240:Ubiquitin family
transcript_HQ_all_transcript/203/f3p0/8456	ALK82309.1; acetyl-CoA carboxylase [Macrobrachium nipponense]	sp|P11029|ACAC_CHICK; Acetyl-CoA carboxylase OS=Gallus gallus GN=ACAC PE=1 SV=1	phu:Phum_PHUM424350; K11262 ACACA acetyl-CoA carboxylase / biotin carboxylase 1 [EC:6.4.1.2 6.3.4.14] 6.4.1.2,6.3.4.14 ko01212; Metabolism; Global and overview maps; Fatty acid metabolism | ko00620; Metabolism; Carbohydrate metabolism; Pyruvate metabolism | ko00640; Metabolism; Carbohydrate metabolism; Propanoate metabolism | ko00061; Metabolism; Lipid metabolism; Fatty acid biosynthesis | ko0025…	7304119; KOG0368 Acetyl-CoA carboxylase I Lipid transport and metabolism ;	GO:0008716; D-alanine-D-alanine ligase activity; molecular_function GO:0005524; ATP binding; molecular_function GO:0046872; metal ion binding; molecular_function GO:0006633; fatty acid biosynthetic process; biological_process GO:0003989; acetyl-CoA carboxylase activity; molecular_function	KP690138.1; Macrobrachium nipponense acetyl-CoA carboxylase mR, complete cds	PF02655:ATP-grasp domain PF07478:D-ala D-ala ligase C-terminus PF08326:Acetyl-CoA carboxylase, central region PF02786:Carbamoyl-phosphate synthase L chain, ATP binding domain
transcript_HQ_all_transcript/20578/f32p0/3802	AGT21378.1; sigl transducer and activator of transcription protein [Eriocheir sinensis]	sp|P42232|STA5B_MOUSE; Sigl transducer and activator of transcription 5B OS=Mus musculus GN=Stat5b PE=1 SV=1	ame:413742; K11224 STAT5B sigl transducer and activator of transcription 5B - ko04012; Environmental Information Processing; Sigl transduction; ErbB sigling pathway | ko04630; Environmental Information Processing; Sigl transduction; Jak-STAT sigling pathway | ko04658; Organismal Systems; Immune system; Th1 and Th2 cell differentiation | ko04659; Organismal Systems; Immune system; Th17 cell differ…	HsM4507257; KOG3667 STAT protein KT Transcription ; Sigl transduction mechanisms ;	GO:0006355; regulation of transcription, D-dependent; biological_process GO:0007165; sigl transduction; biological_process GO:0016301; kise activity; molecular_function GO:0003677; D binding; molecular_function	AY327491.1; Peeus monodon sigl transducer and activator of transcription (STAT) mR, complete cds	PF02864:STAT protein, D binding domain PF05384:Sensor protein DegS PF02865:STAT protein, protein interaction domain PF01017:STAT protein, all-alpha domain
transcript_HQ_all_transcript/20958/f4p0/3857	BAD93019.1; ubiquitin C variant, partial [Homo sapiens]	sp|P0CG71|UBIQ1_CAEEL; Polyubiquitin-A OS=Caenorhabditis elegans GN=ubq-1 PE=3 SV=1	aga:AgaP_AGAP001971; K08770 UBC ubiquitin C - ko03320; Organismal Systems; Endocrine system; PPAR sigling pathway	CE01921; KOG0001 Ubiquitin and ubiquitin-like proteins OR Posttranslatiol modification, protein turnover, chaperones ; General function prediction only ;	GO:0005515; protein binding; molecular_function	XM_019688373.1; PREDICTED: Aedes albopictus polyubiquitin-C (LOC109414532), transcript variant X4, mR	PF00240:Ubiquitin family PF14560:Ubiquitin-like domain
transcript_HQ_all_transcript/21495/f2p0/3828	AGT21378.1; sigl transducer and activator of transcription protein [Eriocheir sinensis]	sp|P42232|STA5B_MOUSE; Sigl transducer and activator of transcription 5B OS=Mus musculus GN=Stat5b PE=1 SV=1	ame:413742; K11224 STAT5B sigl transducer and activator of transcription 5B - ko04012; Environmental Information Processing; Sigl transduction; ErbB sigling pathway | ko04630; Environmental Information Processing; Sigl transduction; Jak-STAT sigling pathway | ko04658; Organismal Systems; Immune system; Th1 and Th2 cell differentiation | ko04659; Organismal Systems; Immune system; Th17 cell differ…	HsM4507257; KOG3667 STAT protein KT Transcription ; Sigl transduction mechanisms ;	GO:0006355; regulation of transcription, D-dependent; biological_process GO:0007165; sigl transduction; biological_process GO:0016301; kise activity; molecular_function GO:0003677; D binding; molecular_function	AY327491.1; Peeus monodon sigl transducer and activator of transcription (STAT) mR, complete cds	PF02865:STAT protein, protein interaction domain PF01017:STAT protein, all-alpha domain PF05384:Sensor protein DegS PF02864:STAT protein, D binding domain
transcript_HQ_all_transcript/21835/f2p0/3816	AGT21378.1; sigl transducer and activator of transcription protein [Eriocheir sinensis]	sp|P42232|STA5B_MOUSE; Sigl transducer and activator of transcription 5B OS=Mus musculus GN=Stat5b PE=1 SV=1	nvi:100121885; K11224 STAT5B sigl transducer and activator of transcription 5B - ko04012; Environmental Information Processing; Sigl transduction; ErbB sigling pathway | ko04630; Environmental Information Processing; Sigl transduction; Jak-STAT sigling pathway | ko04658; Organismal Systems; Immune system; Th1 and Th2 cell differentiation | ko04659; Organismal Systems; Immune system; Th17 cell dif…	HsM4507257; KOG3667 STAT protein KT Transcription ; Sigl transduction mechanisms ;	GO:0006355; regulation of transcription, D-dependent; biological_process GO:0016301; kise activity; molecular_function GO:0007165; sigl transduction; biological_process GO:0003677; D binding; molecular_function	AY327491.1; Peeus monodon sigl transducer and activator of transcription (STAT) mR, complete cds	PF05384:Sensor protein DegS PF02864:STAT protein, D binding domain PF01017:STAT protein, all-alpha domain PF02865:STAT protein, protein interaction domain
transcript_HQ_all_transcript/22028/f4p0/3792	XP_018908521.1; PREDICTED: E3 ubiquitin-protein ligase HECTD1 isoform X3 [Bemisia tabaci]	sp|Q9ULT8|HECD1_HUMAN; E3 ubiquitin-protein ligase HECTD1 OS=Homo sapiens GN=HECTD1 PE=1 SV=3	phu:Phum_PHUM154190; K12231 HECTD1 E3 ubiquitin-protein ligase HECTD1 2.3.2.26 -	7297647; KOG4276 Predicted hormone receptor interactor R General function prediction only ;	GO:0005515; protein binding; molecular_function	XM_005816679.1; PREDICTED: Xiphophorus maculatus E3 ubiquitin-protein ligase HECTD1-like (LOC102226203), partial mR	PF00514:Armadillo/beta-catenin-like repeat PF00023:Ankyrin repeat PF13606:Ankyrin repeat
transcript_HQ_all_transcript/22197/f6p0/3780	AMJ52358.1; cullin 5 [Eriocheir sinensis]	sp|Q93034|CUL5_HUMAN; Cullin-5 OS=Homo sapiens GN=CUL5 PE=1 SV=4	phu:Phum_PHUM106430; K10612 CUL5 cullin 5 - ko04120; Genetic Information Processing; Folding, sorting and degradation; Ubiquitin mediated proteolysis	Hs4503167; KOG2285 E3 ubiquitin ligase, Cullin 1 component O Posttranslatiol modification, protein turnover, chaperones ;	GO:0006511; ubiquitin-dependent protein catabolic process; biological_process GO:0031625; ubiquitin protein ligase binding; molecular_function	XM_014419176.1; PREDICTED: Halyomorpha halys cullin-5 (LOC106679824), mR	PF00888:Cullin family
transcript_HQ_all_transcript/23645/f2p0/3712	KDR15061.1; Puromycin-sensitive aminopeptidase [Zootermopsis nevadensis]	sp|Q11011|PSA_MOUSE; Puromycin-sensitive aminopeptidase OS=Mus musculus GN=Npepps PE=1 SV=2	dpl:KGM_06036; K08776 NPEPPS puromycin-sensitive aminopeptidase 3.4.11.- -	7292091; KOG1046 Puromycin-sensitive aminopeptidase and related aminopeptidases EO Amino acid transport and metabolism ; Posttranslatiol modification, protein turnover, chaperones ;	GO:0008237; metallopeptidase activity; molecular_function GO:0008270; zinc ion binding; molecular_function	XM_012694925.1; PREDICTED: Bombyx mori puromycin-sensitive aminopeptidase-like (LOC101743240), transcript variant X1, mR	PF01433:Peptidase family M1
transcript_HQ_all_transcript/24421/f2p0/3677	KDR21358.1; Dynein heavy chain, cytoplasmic [Zootermopsis nevadensis]	sp|P38650|DYHC1_RAT; Cytoplasmic dynein 1 heavy chain 1 OS=Rattus norvegicus GN=Dync1h1 PE=1 SV=1	acs:100558418; K10413 DYNC1H dynein heavy chain 1, cytosolic - ko04145; Cellular Processes; Transport and catabolism; Phagosome | ko04962; Organismal Systems; Excretory system; Vasopressin-regulated water reabsorption | ko05132; Human Diseases; Infectious diseases: Bacterial; Salmonella infection	7292540; KOG3595 Dyneins, heavy chain Z Cytoskeleton ;		XM_017807518.1; PREDICTED: Lepidothrix corota dynein cytoplasmic 1 heavy chain 1 (DYNC1H1), mR
transcript_HQ_all_transcript/24953/f32p0/3603	XP_018023312.1; PREDICTED: D replication licensing factor MCM6-like [Hyalella azteca]	sp|Q6P1V8|MCM6Z_XENTR; Zygotic D replication licensing factor mcm6 OS=Xenopus tropicalis GN=zmcm6 PE=2 SV=1	sko:100367666; K02542 MCM6 D replication licensing factor MCM6 3.6.4.12 ko03030; Genetic Information Processing; Replication and repair; D replication | ko04110; Cellular Processes; Cell growth and death; Cell cycle | ko04111; Cellular Processes; Cell growth and death; Cell cycle - yeast | ko04113; Cellular Processes; Cell growth and death; Meiosis - yeast	Hs7427519; KOG0480 D replication licensing factor, MCM6 component L Replication, recombition and repair ;	GO:0016887; ATPase activity; molecular_function GO:0006260; D replication; biological_process GO:0003677; D binding; molecular_function GO:0006355; regulation of transcription, D-dependent; biological_process GO:0008134; transcription factor binding; molecular_function GO:0005524; ATP binding; molecular_function	XM_006921037.1; PREDICTED: Pteropus alecto minichromosome maintence complex component 6 (MCM6), mR	PF00158:Sigma-54 interaction domain PF07726:ATPase family associated with various cellular activities (AAA) PF00493:MCM2/3/5 family PF07728:AAA domain (dynein-related subfamily)
transcript_HQ_all_transcript/2597/f19p0/6412	XP_018023234.1; PREDICTED: splicing factor 3B subunit 1-like isoform X2 [Hyalella azteca]	sp|O75533|SF3B1_HUMAN; Splicing factor 3B subunit 1 OS=Homo sapiens GN=SF3B1 PE=1 SV=3	cfo:105250265; K12828 SF3B1, SAP155 splicing factor 3B subunit 1 - ko03040; Genetic Information Processing; Transcription; Spliceosome	7296186; KOG0213 Splicing factor 3b, subunit 1 A R processing and modification ;	GO:0003677; D binding; molecular_function GO:0006351; transcription, D-dependent; biological_process GO:0006886; intracellular protein transport; biological_process GO:0005515; protein binding; molecular_function GO:0004674; protein serine/threonine kise activity; molecular_function GO:0030117; membrane coat; cellular_component GO:0051090; regulation of sequence-specific D binding transcription f…	XM_009182682.1; PREDICTED: Papio anubis splicing factor 3b subunit 1 (SF3B1), transcript variant X2, mR	PF01602:Adaptin N termil region PF02985:HEAT repeat PF07571:TAF6 C-termil HEAT repeat domain PF08064:UME (NUC010) domain PF04931:D polymerase phi
transcript_HQ_all_transcript/26627/f73p0/3534	XP_019618424.1; PREDICTED: sarcosine dehydrogese, mitochondrial-like [Branchiostoma belcheri]	sp|Q9UL12|SARDH_HUMAN; Sarcosine dehydrogese, mitochondrial OS=Homo sapiens GN=SARDH PE=1 SV=1	mdo:100018850; K00314 SARDH sarcosine dehydrogese 1.5.8.3 ko00260; Metabolism; Amino acid metabolism; Glycine, serine and threonine metabolism	Hs21361378; KOG2844 Dimethylglycine dehydrogese precursor E Amino acid transport and metabolism ;	GO:0055114; oxidation-reduction process; biological_process GO:0016491; oxidoreductase activity; molecular_function	XM_005408456.2; PREDICTED: Chinchilla lanigera sarcosine dehydrogese (Sardh), transcript variant X1, mR	PF07992:Pyridine nucleotide-disulphide oxidoreductase PF01266:FAD dependent oxidoreductase
transcript_HQ_all_transcript/26786/f3p0/3572	CAX46431.1; hemocyanin subunit 4 precursor [Odontodactylus scyllarus]	sp|P04254|HCYA_PANIN; Hemocyanin A chain OS=Panulirus interruptus PE=1 SV=2	phu:Phum_PHUM494820; - - - - -		GO:0016491; oxidoreductase activity; molecular_function GO:0008152; GO:0005515; protein binding; molecular_function		PF00264:Common central domain of tyrosise PF00057:Low-density lipoprotein receptor domain class A
transcript_HQ_all_transcript/27543/f72p0/3487	XP_018370780.1; PREDICTED: polyadenylate-binding protein 4-like [Trachymyrmex cornetzi]	sp|Q9EPH8|PABP1_RAT; Polyadenylate-binding protein 1 OS=Rattus norvegicus GN=Pabpc1 PE=1 SV=1	aec:105150277; K13126 PABPC polyadenylate-binding protein - ko03013; Genetic Information Processing; Translation; R transport | ko03015; Genetic Information Processing; Translation; mR surveillance pathway | ko03018; Genetic Information Processing; Folding, sorting and degradation; R degradation	Hs4505575; KOG0123 Polyadenylate-binding protein (RRM superfamily) AJ R processing and modification ; Translation, ribosomal structure and biogenesis ;	GO:0003723; R binding; molecular_function GO:0003676; nucleic acid binding; molecular_function	XM_001654370.1; Aedes aegypti AAEL010318-RA mR	PF00658:Poly-adenylate binding protein, unique domain PF16367:R recognition motif PF00076:R recognition motif. (a.k.a. RRM, RBD, or RNP domain) PF08777:R binding motif
transcript_HQ_all_transcript/27710/f12p0/3500	EFX69083.1; hypothetical protein DAPPUDRAFT_329474 [Daphnia pulex]	sp|P82808|GFPT1_RAT; Glutamine--fructose-6-phosphate aminotransferase [isomerizing] 1 OS=Rattus norvegicus GN=Gfpt1 PE=1 SV=3	dvi:Dvir_GJ24380; K00820 glmS, GFPT glucosamine--fructose-6-phosphate aminotransferase (isomerizing) 2.6.1.16 ko00520; Metabolism; Carbohydrate metabolism; Amino sugar and nucleotide sugar metabolism | ko00250; Metabolism; Amino acid metabolism; Alanine, aspartate and glutamate metabolism | ko04931; Human Diseases; Endocrine and metabolic diseases; Insulin resistance	7289004; KOG1268 Glucosamine 6-phosphate synthetases, contain amidotransferase and phosphosugar isomerase domains M Cell wall/membrane/envelope biogenesis ;	GO:0032801; receptor catabolic process; biological_process GO:0033644; host cell membrane; cellular_component GO:0005261; cation channel activity; molecular_function GO:0097367; GO:1901135; GO:0019076; release of virus from host; biological_process	XM_006026873.2; PREDICTED: Alligator sinensis glutamine-fructose-6-phosphate transamise 2 (GFPT2), mR	PF13580:SIS domain PF01380:SIS domain PF00558:Vpu protein
transcript_HQ_all_transcript/28176/f2p0/3504	KDR14569.1; putative glutamine-dependent D(+) synthetase [Zootermopsis nevadensis]	sp|Q5ZMA6|DE_CHICK; Glutamine-dependent D(+) synthetase OS=Gallus gallus GN=DSYN1 PE=2 SV=1	tca:663765; K01950 E6.3.5.1, DSYN1, QNS1, dE D+ synthase (glutamine-hydrolysing) 6.3.5.1 ko00760; Metabolism; Metabolism of cofactors and vitamins; Nicotite and nicotimide metabolism	7292912; KOG2303 Predicted D synthase, contains CN hydrolase domain HR Coenzyme transport and metabolism ; General function prediction only ;	GO:0006807; nitrogen compound metabolic process; biological_process GO:0016810; hydrolase activity, acting on carbon-nitrogen (but not peptide) bonds; molecular_function		PF00795:Carbon-nitrogen hydrolase
transcript_HQ_all_transcript/28253/f41p0/3404	ACS75351.1; endoplasmin [Locusta migratoria]	sp|Q22235|ENPL1_CAEEL; Endoplasmin homolog OS=Caenorhabditis elegans GN=enpl-1 PE=3 SV=1	dpl:KGM_05477; K09487 HSP90B, TRA1 heat shock protein 90kDa beta - ko04141; Genetic Information Processing; Folding, sorting and degradation; Protein processing in endoplasmic reticulum | ko04151; Environmental Information Processing; Sigl transduction; PI3K-Akt sigling pathway | ko04657; Organismal Systems; Immune system; IL-17 sigling pathway | ko04915; Organismal Systems; Endocrine system; Est…	CE06362; KOG0020 Endoplasmic reticulum glucose-regulated protein (GRP94/endoplasmin), HSP90 family O Posttranslatiol modification, protein turnover, chaperones ;	GO:0005524; ATP binding; molecular_function GO:0006950; response to stress; biological_process GO:0006457; protein folding; biological_process GO:0051082; unfolded protein binding; molecular_function	JX987068.1; Scylla paramamosain heat shock protein 90 mR, complete cds	PF00183:Hsp90 protein
transcript_HQ_all_transcript/30496/f8p0/3306	AEE25939.1; V-H-ATPase subunit A [Litopeeus vanmei]	sp|Q9Z1G4|VPP1_MOUSE; V-type proton ATPase 116 kDa subunit a isoform 1 OS=Mus musculus GN=Atp6v0a1 PE=1 SV=3	bter:100644609; K02154 ATPeV0A, ATP6N V-type H+-transporting ATPase subunit a - ko00190; Metabolism; Energy metabolism; Oxidative phosphorylation | ko04145; Cellular Processes; Transport and catabolism; Phagosome | ko04142; Cellular Processes; Transport and catabolism; Lysosome | ko04966; Organismal Systems; Excretory system; Collecting duct acid secretion | ko04721; Organismal Systems; Nervous s…	7301749; KOG2189 Vacuolar H+-ATPase V0 sector, subunit a C Energy production and conversion ;	GO:0015991; ATP hydrolysis coupled proton transport; biological_process GO:0015078; hydrogen ion transmembrane transporter activity; molecular_function GO:0033179; proton-transporting V-type ATPase, V0 domain; cellular_component	XM_019058109.1; PREDICTED: Bemisia tabaci V-type proton ATPase 116 kDa subunit a (LOC109041693), transcript variant X1, mR	PF01496:V-type ATPase 116kDa subunit family
transcript_HQ_all_transcript/31/f3p0/10292	XP_018908521.1; PREDICTED: E3 ubiquitin-protein ligase HECTD1 isoform X3 [Bemisia tabaci]	sp|Q9ULT8|HECD1_HUMAN; E3 ubiquitin-protein ligase HECTD1 OS=Homo sapiens GN=HECTD1 PE=1 SV=3	phu:Phum_PHUM154190; K12231 HECTD1 E3 ubiquitin-protein ligase HECTD1 2.3.2.26 -	7297647; KOG4276 Predicted hormone receptor interactor R General function prediction only ;	GO:0004842; ubiquitin-protein ligase activity; molecular_function GO:0016567; protein ubiquitition; biological_process GO:0005515; protein binding; molecular_function GO:0008270; zinc ion binding; molecular_function GO:0005634; nucleus; cellular_component GO:0046872; metal ion binding; molecular_function	XM_005816679.1; PREDICTED: Xiphophorus maculatus E3 ubiquitin-protein ligase HECTD1-like (LOC102226203), partial mR	PF00514:Armadillo/beta-catenin-like repeat PF06524:NOA36 protein PF00023:Ankyrin repeat PF00632:HECT-domain (ubiquitin-transferase) PF13606:Ankyrin repeat PF06701:Mib_herc2
transcript_HQ_all_transcript/31875/f3p0/3323	XP_016316776.1; PREDICTED: bifunctiol 3'-phosphoadenosine 5'-phosphosulfate synthase 2-like [Sinocyclocheilus anshuiensis]	sp|Q27128|PAPSS_URECA; Bifunctiol 3'-phosphoadenosine 5'-phosphosulfate synthase OS=Urechis caupo PE=2 SV=1	sbq:101040187; K13811 PAPSS 3'-phosphoadenosine 5'-phosphosulfate synthase [EC:2.7.7.4 2.7.1.25] 2.7.7.4,2.7.1.25 ko00920; Metabolism; Energy metabolism; Sulfur metabolism | ko00230; Metabolism; Nucleotide metabolism; Purine metabolism | ko00450; Metabolism; Metabolism of other amino acids; Selenocompound metabolism | ko00261; Metabolism; Biosynthesis of other secondary metabolites; Monobactam bi…	Hs4758880; KOG4238 Bifunctiol ATP sulfurylase/adenosine 5'-phosphosulfate kise F Nucleotide transport and metabolism ;	GO:0098519; GO:0004781; sulfate adenylyltransferase (ATP) activity; molecular_function GO:0004612; phosphoenolpyruvate carboxykise (ATP) activity; molecular_function GO:0005524; ATP binding; molecular_function GO:0006094; gluconeogenesis; biological_process	XM_012552004.1; PREDICTED: Sarcophilus harrisii 3'-phosphoadenosine 5'-phosphosulfate synthase 1 (PAPSS1), mR	PF03266:NTPase PF01293:Phosphoenolpyruvate carboxykise PF01747:ATP-sulfurylase
transcript_HQ_all_transcript/32955/f265p0/3181	XP_018006479.1; PREDICTED: putative pre-mR-splicing factor ATP-dependent R helicase PRP1, partial [Hyalella azteca]	sp|O35286|DHX15_MOUSE; Pre-mR-splicing factor ATP-dependent R helicase DHX15 OS=Mus musculus GN=Dhx15 PE=1 SV=2	nvi:100124197; K14305 NUP43 nuclear pore complex protein Nup43 - ko03013; Genetic Information Processing; Translation; R transport	7304234; KOG0925 mR splicing factor ATP-dependent R helicase A R processing and modification ;	GO:0008026; ATP-dependent helicase activity; molecular_function GO:0006810; transport; biological_process GO:0003677; D binding; molecular_function GO:0016787; hydrolase activity; molecular_function GO:0006614; SRP-dependent cotranslatiol protein targeting to membrane; biological_process GO:0016887; ATPase activity; molecular_function GO:0019079; viral genome replication; biological_process GO:00…	XM_014432890.1; PREDICTED: Halyomorpha halys putative pre-mR-splicing factor ATP-dependent R helicase PRP1 (LOC106688436), transcript variant X4, mR	PF00270:DEAD/DEAH box helicase PF04408:Helicase associated domain (HA2) PF00005:ABC transporter PF07652:Flavivirus DEAD domain PF01695:IstB-like ATP binding protein PF09339:IclR helix-turn-helix domain PF00448:SRP54-type protein, GTPase domain PF00437:Type II/IV secretion system protein PF04851:Type III restriction enzyme, res subunit
transcript_HQ_all_transcript/334/f206p0/7700	ALI16501.1; vitellogenin [Oratosquilla oratoria]	sp|Q6RG02|VIT_FENME; Vitellogenin OS=Fenneropeeus merguiensis PE=1 SV=2	dpx:DAPPUDRAFT_304661; - - - - -	7297541; KOG4338 Predicted lipoprotein I Lipid transport and metabolism ;	GO:0006869; lipid transport; biological_process GO:0005319; lipid transporter activity; molecular_function	KR422400.1; Oratosquilla oratoria vitellogenin mR, complete cds	PF09172:Domain of unknown function (DUF1943) PF06448:Domain of Unknown Function (DUF1081)
transcript_HQ_all_transcript/34089/f5p0/3222	KZS17445.1; Glucosamine--fructose-6-phosphate aminotransferase 2 [Daphnia mag]	sp|P82808|GFPT1_RAT; Glutamine--fructose-6-phosphate aminotransferase [isomerizing] 1 OS=Rattus norvegicus GN=Gfpt1 PE=1 SV=3	dvi:Dvir_GJ24380; K00820 glmS, GFPT glucosamine--fructose-6-phosphate aminotransferase (isomerizing) 2.6.1.16 ko00520; Metabolism; Carbohydrate metabolism; Amino sugar and nucleotide sugar metabolism | ko00250; Metabolism; Amino acid metabolism; Alanine, aspartate and glutamate metabolism | ko04931; Human Diseases; Endocrine and metabolic diseases; Insulin resistance	7301670; KOG1268 Glucosamine 6-phosphate synthetases, contain amidotransferase and phosphosugar isomerase domains M Cell wall/membrane/envelope biogenesis ;	GO:0005261; cation channel activity; molecular_function GO:0097367; GO:1901135; GO:0019076; release of virus from host; biological_process GO:0033644; host cell membrane; cellular_component GO:0032801; receptor catabolic process; biological_process	XM_006026873.2; PREDICTED: Alligator sinensis glutamine-fructose-6-phosphate transamise 2 (GFPT2), mR	PF13580:SIS domain PF01380:SIS domain PF00558:Vpu protein
transcript_HQ_all_transcript/34246/f2p0/3293	CAX46431.1; hemocyanin subunit 4 precursor [Odontodactylus scyllarus]	sp|P04254|HCYA_PANIN; Hemocyanin A chain OS=Panulirus interruptus PE=1 SV=2	phu:Phum_PHUM494820; - - - - -		GO:0016491; oxidoreductase activity; molecular_function GO:0008152; GO:0005515; protein binding; molecular_function		PF00264:Common central domain of tyrosise PF00057:Low-density lipoprotein receptor domain class A
transcript_HQ_all_transcript/34668/f201p0/3107	XP_018027105.1; PREDICTED: aconitate hydratase, mitochondrial-like [Hyalella azteca]	sp|P20004|ACON_BOVIN; Aconitate hydratase, mitochondrial OS=Bos taurus GN=ACO2 PE=1 SV=4	nvi:100124130; K01681 ACO, ac aconitate hydratase 4.2.1.3 ko01200; Metabolism; Global and overview maps; Carbon metabolism | ko01210; Metabolism; Global and overview maps; 2-Oxocarboxylic acid metabolism | ko01230; Metabolism; Global and overview maps; Biosynthesis of amino acids | ko00020; Metabolism; Carbohydrate metabolism; Citrate cycle (TCA cycle) | ko00630; Metabolism; Carbohydrate metaboli…	Hs4501867; KOG0453 Aconitase/homoaconitase (aconitase superfamily) CE Energy production and conversion ; Amino acid transport and metabolism ;	GO:0008152;	AJ719273.1; Gallus gallus mR for hypothetical protein, clone 1a14	PF00694:Aconitase C-termil domain PF00330:Aconitase family (aconitate hydratase)
transcript_HQ_all_transcript/34820/f5p0/3214	XP_017561061.1; PREDICTED: bifunctiol 3'-phosphoadenosine 5'-phosphosulfate synthase 2 [Pygocentrus ttereri]	sp|O95340|PAPS2_HUMAN; Bifunctiol 3'-phosphoadenosine 5'-phosphosulfate synthase 2 OS=Homo sapiens GN=PAPSS2 PE=1 SV=2	acs:100555422; K13811 PAPSS 3'-phosphoadenosine 5'-phosphosulfate synthase [EC:2.7.7.4 2.7.1.25] 2.7.7.4,2.7.1.25 ko00920; Metabolism; Energy metabolism; Sulfur metabolism | ko00230; Metabolism; Nucleotide metabolism; Purine metabolism | ko00450; Metabolism; Metabolism of other amino acids; Selenocompound metabolism | ko00261; Metabolism; Biosynthesis of other secondary metabolites; Monobactam bi…	Hs4758880; KOG4238 Bifunctiol ATP sulfurylase/adenosine 5'-phosphosulfate kise F Nucleotide transport and metabolism ;	GO:0005524; ATP binding; molecular_function GO:0004781; sulfate adenylyltransferase (ATP) activity; molecular_function GO:0004612; phosphoenolpyruvate carboxykise (ATP) activity; molecular_function GO:0098519; GO:0006094; gluconeogenesis; biological_process	XM_012552004.1; PREDICTED: Sarcophilus harrisii 3'-phosphoadenosine 5'-phosphosulfate synthase 1 (PAPSS1), mR	PF01747:ATP-sulfurylase PF01293:Phosphoenolpyruvate carboxykise PF03266:NTPase
transcript_HQ_all_transcript/35440/f409p0/3066	XP_015512443.1; PREDICTED: eukaryotic translation initiation factor 3 subunit C [Neodiprion lecontei]	sp|Q17Q06|EIF3C_AEDAE; Eukaryotic translation initiation factor 3 subunit C OS=Aedes aegypti GN=eIF3-S8 PE=3 SV=1	dpl:KGM_15465; K03252 EIF3C translation initiation factor 3 subunit C - ko03013; Genetic Information Processing; Translation; R transport	Hs4503525; KOG1076 Translation initiation factor 3, subunit c (eIF-3c) J Translation, ribosomal structure and biogenesis ;	GO:0003743; translation initiation factor activity; molecular_function GO:0005852; eukaryotic translation initiation factor 3 complex; cellular_component GO:0005515; protein binding; molecular_function GO:0006413; translatiol initiation; biological_process GO:0031369; translation initiation factor binding; molecular_function	XM_014444754.1; PREDICTED: Microplitis demolitor eukaryotic translation initiation factor 3 subunit C (LOC103572056), mR	PF05470:Eukaryotic translation initiation factor 3 subunit 8 N-terminus PF01399:PCI domain
transcript_HQ_all_transcript/35835/f4p0/3148	XP_018026334.1; PREDICTED: probable ATP-dependent R helicase DDX23 [Hyalella azteca]	sp|Q9BUQ8|DDX23_HUMAN; Probable ATP-dependent R helicase DDX23 OS=Homo sapiens GN=DDX23 PE=1 SV=3	bter:100645573; K12858 DDX23, PRP28 ATP-dependent R helicase DDX23/PRP28 3.6.4.13 ko03040; Genetic Information Processing; Transcription; Spliceosome; bter:100645573; K12858 DDX23, PRP28 ATP-dependent R helicase DDX23/PRP28 3.6.4.13 ko03040; Genetic Information Processing; Transcription; Spliceosome	Hs17474597; KOG0333 U5 snRNP-like R helicase subunit A R processing and modification ;	GO:0003676; nucleic acid binding; molecular_function GO:0004852; uroporphyrinogen-III synthase activity; molecular_function GO:0003677; D binding; molecular_function GO:0016787; hydrolase activity; molecular_function GO:0033014; tetrapyrrole biosynthetic process; biological_process GO:0005524; ATP binding; molecular_function	GQ885662.1; Neogonodactylus oerstedii voucher NeoMALA R helicase mR, partial cds	PF02602:Uroporphyrinogen-III synthase HemD PF04851:Type III restriction enzyme, res subunit PF00270:DEAD/DEAH box helicase
transcript_HQ_all_transcript/36512/f2p0/3147	XP_018018008.1; PREDICTED: ubiquitin carboxyl-termil hydrolase 5-like isoform X1 [Hyalella azteca]	sp|P56399|UBP5_MOUSE; Ubiquitin carboxyl-termil hydrolase 5 OS=Mus musculus GN=Usp5 PE=1 SV=1	lgi:LOTGIDRAFT_238331; K11836 USP5_13, UBP14 ubiquitin carboxyl-termil hydrolase 5/13 3.4.19.12 -	Hs4507855; KOG0944 Ubiquitin-specific protease UBP14 O Posttranslatiol modification, protein turnover, chaperones ;	GO:0008270; zinc ion binding; molecular_function GO:0016579; protein deubiquitition; biological_process GO:0036459;		PF02148:Zn-finger in ubiquitin-hydrolases and other protein PF00443:Ubiquitin carboxyl-termil hydrolase
transcript_HQ_all_transcript/36881/f2p0/3147	XP_015512443.1; PREDICTED: eukaryotic translation initiation factor 3 subunit C [Neodiprion lecontei]	sp|Q17Q06|EIF3C_AEDAE; Eukaryotic translation initiation factor 3 subunit C OS=Aedes aegypti GN=eIF3-S8 PE=3 SV=1	dpl:KGM_15465; K03252 EIF3C translation initiation factor 3 subunit C - ko03013; Genetic Information Processing; Translation; R transport	Hs4503525; KOG1076 Translation initiation factor 3, subunit c (eIF-3c) J Translation, ribosomal structure and biogenesis ;	GO:0005515; protein binding; molecular_function GO:0006413; translatiol initiation; biological_process GO:0003743; translation initiation factor activity; molecular_function GO:0005852; eukaryotic translation initiation factor 3 complex; cellular_component GO:0031369; translation initiation factor binding; molecular_function	XM_014444754.1; PREDICTED: Microplitis demolitor eukaryotic translation initiation factor 3 subunit C (LOC103572056), mR	PF05470:Eukaryotic translation initiation factor 3 subunit 8 N-terminus PF01399:PCI domain
transcript_HQ_all_transcript/36901/f2p0/3143	AGZ01980.1; valosin-containing protein [Peeus monodon]	sp|P55072|TERA_HUMAN; Transitiol endoplasmic reticulum ATPase OS=Homo sapiens GN=VCP PE=1 SV=4	tca:661187; K13525 VCP, CDC48 transitiol endoplasmic reticulum ATPase - ko04141; Genetic Information Processing; Folding, sorting and degradation; Protein processing in endoplasmic reticulum | ko05134; Human Diseases; Infectious diseases: Bacterial; Legionellosis	Hs6005942; KOG0730 AAA+-type ATPase O Posttranslatiol modification, protein turnover, chaperones ;	GO:0006355; regulation of transcription, D-dependent; biological_process GO:0003723; R binding; molecular_function GO:0008134; transcription factor binding; molecular_function GO:0098519; GO:0006511; ubiquitin-dependent protein catabolic process; biological_process GO:0003678; D helicase activity; molecular_function GO:0019079; viral genome replication; biological_process GO:0006281; D repair; bi…	XM_017543043.1; PREDICTED: Cebus capucinus imitator valosin containing protein (VCP), transcript variant X2, mR	PF04851:Type III restriction enzyme, res subunit PF00004:ATPase family associated with various cellular activities (AAA) PF00437:Type II/IV secretion system protein PF00158:Sigma-54 interaction domain PF10662:Ethanolamine utilisation - propanediol utilisation PF06414:Zeta toxin PF07726:ATPase family associated with various cellular activities (AAA) PF00931:NB-ARC domain PF01745:Isopentenyl transf…
transcript_HQ_all_transcript/37129/f2p0/3130	AEE25939.1; V-H-ATPase subunit A [Litopeeus vanmei]	sp|Q9Z1G4|VPP1_MOUSE; V-type proton ATPase 116 kDa subunit a isoform 1 OS=Mus musculus GN=Atp6v0a1 PE=1 SV=3	bter:100644609; K02154 ATPeV0A, ATP6N V-type H+-transporting ATPase subunit a - ko00190; Metabolism; Energy metabolism; Oxidative phosphorylation | ko04145; Cellular Processes; Transport and catabolism; Phagosome | ko04142; Cellular Processes; Transport and catabolism; Lysosome | ko04966; Organismal Systems; Excretory system; Collecting duct acid secretion | ko04721; Organismal Systems; Nervous s…	7301749; KOG2189 Vacuolar H+-ATPase V0 sector, subunit a C Energy production and conversion ;	GO:0015078; hydrogen ion transmembrane transporter activity; molecular_function GO:0033179; proton-transporting V-type ATPase, V0 domain; cellular_component GO:0015991; ATP hydrolysis coupled proton transport; biological_process	XM_007054734.1; PREDICTED: Chelonia mydas ATPase, H+ transporting, lysosomal V0 subunit a1 (ATP6V0A1), transcript variant X5, mR	PF01496:V-type ATPase 116kDa subunit family
transcript_HQ_all_transcript/37343/f2p0/3110	XP_018018008.1; PREDICTED: ubiquitin carboxyl-termil hydrolase 5-like isoform X1 [Hyalella azteca]	sp|P56399|UBP5_MOUSE; Ubiquitin carboxyl-termil hydrolase 5 OS=Mus musculus GN=Usp5 PE=1 SV=1	lgi:LOTGIDRAFT_238331; K11836 USP5_13, UBP14 ubiquitin carboxyl-termil hydrolase 5/13 3.4.19.12 -	Hs4507855; KOG0944 Ubiquitin-specific protease UBP14 O Posttranslatiol modification, protein turnover, chaperones ;	GO:0036459; GO:0008270; zinc ion binding; molecular_function GO:0016579; protein deubiquitition; biological_process		PF00443:Ubiquitin carboxyl-termil hydrolase PF02148:Zn-finger in ubiquitin-hydrolases and other protein
transcript_HQ_all_transcript/37595/f2p0/3110	XP_015512443.1; PREDICTED: eukaryotic translation initiation factor 3 subunit C [Neodiprion lecontei]	sp|Q17Q06|EIF3C_AEDAE; Eukaryotic translation initiation factor 3 subunit C OS=Aedes aegypti GN=eIF3-S8 PE=3 SV=1	dpl:KGM_15465; K03252 EIF3C translation initiation factor 3 subunit C - ko03013; Genetic Information Processing; Translation; R transport	Hs4503525; KOG1076 Translation initiation factor 3, subunit c (eIF-3c) J Translation, ribosomal structure and biogenesis ;	GO:0031369; translation initiation factor binding; molecular_function GO:0005852; eukaryotic translation initiation factor 3 complex; cellular_component GO:0003743; translation initiation factor activity; molecular_function GO:0006413; translatiol initiation; biological_process GO:0005515; protein binding; molecular_function	XM_014443513.1; PREDICTED: Microplitis demolitor eukaryotic translation initiation factor 3 subunit C-like (LOC106693917), partial mR	PF05470:Eukaryotic translation initiation factor 3 subunit 8 N-terminus PF01399:PCI domain
transcript_HQ_all_transcript/38151/f38p0/3069	XP_018025334.1; PREDICTED: pre-mR-processing factor 6-like [Hyalella azteca]	sp|Q2KJJ0|PRP6_BOVIN; Pre-mR-processing factor 6 OS=Bos taurus GN=PRPF6 PE=2 SV=1	bim:100740614; K12855 PRPF6, PRP6 pre-mR-processing factor 6 - ko03040; Genetic Information Processing; Transcription; Spliceosome	7293846; KOG0495 HAT repeat protein A R processing and modification ;	GO:0005515; protein binding; molecular_function GO:0000398; nuclear mR splicing, via spliceosome; biological_process GO:0006397; mR processing; biological_process GO:0005634; nucleus; cellular_component	XM_018548972.1; PREDICTED: Cyphomyrmex costatus pre-mR-processing factor 6 (LOC108781091), mR	PF05843:Suppressor of forked protein (Suf) PF06424:PRP1 splicing factor, N-termil PF00515:Tetratricopeptide repeat PF13181:Tetratricopeptide repeat
transcript_HQ_all_transcript/38423/f116p0/3003	KDR13980.1; 26S proteasome non-ATPase regulatory subunit 2 [Zootermopsis nevadensis]	sp|P56701|PSMD2_BOVIN; 26S proteasome non-ATPase regulatory subunit 2 OS=Bos taurus GN=PSMD2 PE=1 SV=2	tca:655910; K03028 PSMD2, RPN1 26S proteasome regulatory subunit N1 - ko03050; Genetic Information Processing; Folding, sorting and degradation; Proteasome | ko05169; Human Diseases; Infectious diseases: Viral; Epstein-Barr virus infection	Hs20149522; KOG2005 26S proteasome regulatory complex, subunit RPN1/PSMD2 O Posttranslatiol modification, protein turnover, chaperones ;	GO:0016021; integral to membrane; cellular_component GO:0030176; integral to endoplasmic reticulum membrane; cellular_component GO:0055085; transmembrane transport; biological_process GO:0016485; protein processing; biological_process GO:0004190; aspartic-type endopeptidase activity; molecular_function GO:0015031; protein transport; biological_process GO:0030001; metal ion transport; biological_p…	GQ888161.1; Neogonodactylus oerstedii voucher NeoMALA proteasome subunit mR, partial cds	PF02535:ZIP Zinc transporter PF04194:Programmed cell death protein 2, C-termil putative domain PF06375:Bovine leukaemia virus receptor (BLVR) PF01080:Presenilin PF02862:DDHD domain PF06936:Selenoprotein S (SelS)
transcript_HQ_all_transcript/38859/f5p0/3056	XP_005165464.2; PREDICTED: LOW QUALITY PROTEIN: polyubiquitin-C [Danio rerio]	sp|Q63429|UBC_RAT; Polyubiquitin-C OS=Rattus norvegicus GN=Ubc PE=1 SV=1	cqu:CpipJ_CPIJ003589; K08770 UBC ubiquitin C - ko03320; Organismal Systems; Endocrine system; PPAR sigling pathway	Hs16163829; KOG0001 Ubiquitin and ubiquitin-like proteins OR Posttranslatiol modification, protein turnover, chaperones ; General function prediction only ;	GO:0007165; sigl transduction; biological_process GO:0008168; methyltransferase activity; molecular_function GO:0005057; receptor sigling protein activity; molecular_function GO:0005515; protein binding; molecular_function GO:0006364; rR processing; biological_process GO:0005515; protein binding; molecular_function	XM_015161810.1; Drosophila mojavensis uncharacterized protein, transcript variant C (Dmoj\GI12770), mR	PF00240:Ubiquitin family PF14560:Ubiquitin-like domain PF00240:Ubiquitin family PF03587:EMG1/NEP1 methyltransferase PF04452:R methyltransferase PF02196:Raf-like Ras-binding domain PF14560:Ubiquitin-like domain
transcript_HQ_all_transcript/39585/f4p0/2993	XP_018025879.1; PREDICTED: catenin alpha-like isoform X1 [Hyalella azteca]	sp|P35220|CT_DROME; Catenin alpha OS=Drosophila melanogaster GN=alpha-Cat PE=1 SV=2	phu:Phum_PHUM450820; K05691 CTN catenin alpha - ko04390; Environmental Information Processing; Sigl transduction; Hippo sigling pathway | ko04520; Cellular Processes; Cellular community - eukaryotes; Adherens junction | ko04670; Organismal Systems; Immune system; Leukocyte transendothelial migration | ko05200; Human Diseases; Cancers: Overview; Pathways in cancer | ko05213; Human Diseases; Cancer…	7289861; KOG3681 Alpha-catenin W Extracellular structures ;	GO:0007155; cell adhesion; biological_process GO:0003779; actin binding; molecular_function GO:0051015; actin filament binding; molecular_function	XM_014366178.1; PREDICTED: Trichogramma pretiosum catenin alpha (LOC106648957), transcript variant X2, mR	PF01044:Vinculin family PF01608:I/LWEQ domain
transcript_HQ_all_transcript/39810/f7p0/2975	XP_018009890.1; PREDICTED: delta-1-pyrroline-5-carboxylate dehydrogese, mitochondrial-like [Hyalella azteca]	sp|Q7SY23|AL4A1_DANRE; Delta-1-pyrroline-5-carboxylate dehydrogese, mitochondrial OS=Danio rerio GN=aldh4a1 PE=2 SV=1	aga:AgaP_AGAP004366; K00294 E1.2.1.88 1-pyrroline-5-carboxylate dehydrogese 1.2.1.88 ko00250; Metabolism; Amino acid metabolism; Alanine, aspartate and glutamate metabolism | ko00330; Metabolism; Amino acid metabolism; Arginine and proline metabolism	7296504; KOG2455 Delta-1-pyrroline-5-carboxylate dehydrogese E Amino acid transport and metabolism ;	GO:0008152; GO:0016491; oxidoreductase activity; molecular_function GO:0055114; oxidation-reduction process; biological_process		PF00171:Aldehyde dehydrogese family
transcript_HQ_all_transcript/4016/f7p0/5919	XP_018023233.1; PREDICTED: splicing factor 3B subunit 1-like isoform X1 [Hyalella azteca]	sp|O75533|SF3B1_HUMAN; Splicing factor 3B subunit 1 OS=Homo sapiens GN=SF3B1 PE=1 SV=3	cfo:105250265; K12828 SF3B1, SAP155 splicing factor 3B subunit 1 - ko03040; Genetic Information Processing; Transcription; Spliceosome	7296186; KOG0213 Splicing factor 3b, subunit 1 A R processing and modification ;	GO:0030117; membrane coat; cellular_component GO:0016192; vesicle-mediated transport; biological_process GO:0005634; nucleus; cellular_component GO:0051090; regulation of sequence-specific D binding transcription factor activity; biological_process GO:0003887; D-directed D polymerase activity; molecular_function GO:0004674; protein serine/threonine kise activity; molecular_function GO:0005515; pr…	XM_009182682.1; PREDICTED: Papio anubis splicing factor 3b subunit 1 (SF3B1), transcript variant X2, mR	PF07571:TAF6 C-termil HEAT repeat domain PF04931:D polymerase phi PF08064:UME (NUC010) domain PF01602:Adaptin N termil region PF02985:HEAT repeat
transcript_HQ_all_transcript/40540/f2p0/3053	XP_013183688.1; PREDICTED: polyubiquitin-C [Amyelois transitella]	sp|P0CG71|UBIQ1_CAEEL; Polyubiquitin-A OS=Caenorhabditis elegans GN=ubq-1 PE=3 SV=1	aga:AgaP_AGAP001971; K08770 UBC ubiquitin C - ko03320; Organismal Systems; Endocrine system; PPAR sigling pathway	CE01921; KOG0001 Ubiquitin and ubiquitin-like proteins OR Posttranslatiol modification, protein turnover, chaperones ; General function prediction only ;	GO:0005515; protein binding; molecular_function	XM_015161810.1; Drosophila mojavensis uncharacterized protein, transcript variant C (Dmoj\GI12770), mR	PF00240:Ubiquitin family PF14560:Ubiquitin-like domain
transcript_HQ_all_transcript/40732/f4p0/2987	XP_018013304.1; PREDICTED: beta-glucuronidase-like [Hyalella azteca]	sp|P12265|BGLR_MOUSE; Beta-glucuronidase OS=Mus musculus GN=Gusb PE=1 SV=2	aag:AaeL_AAEL017512; K01195 uidA, GUSB beta-glucuronidase 3.2.1.31 ko00040; Metabolism; Carbohydrate metabolism; Pentose and glucurote interconversions | ko00531; Metabolism; Glycan biosynthesis and metabolism; Glycosaminoglycan degradation | ko00860; Metabolism; Metabolism of cofactors and vitamins; Porphyrin and chlorophyll metabolism | ko00944; Metabolism; Biosynthesis of other secondary metab…	7302519; KOG2024 Beta-Glucuronidase GUSB (glycosylhydrolase superfamily 2) G Carbohydrate transport and metabolism ;	GO:0009341; beta-galactosidase complex; cellular_component GO:0004553; hydrolase activity, hydrolyzing O-glycosyl compounds; molecular_function GO:0005975; carbohydrate metabolic process; biological_process GO:0004565; beta-galactosidase activity; molecular_function	XM_009052892.1; Lottia gigantea hypothetical protein partial mR	PF02837:Glycosyl hydrolases family 2, sugar binding domain PF02836:Glycosyl hydrolases family 2, TIM barrel domain PF00150:Cellulase (glycosyl hydrolase family 5) PF02449:Beta-galactosidase PF00703:Glycosyl hydrolases family 2
transcript_HQ_all_transcript/40769/f2p0/2985	XP_018012680.1; PREDICTED: very long-chain specific acyl-CoA dehydrogese, mitochondrial-like [Hyalella azteca]	sp|P48818|ACADV_BOVIN; Very long-chain specific acyl-CoA dehydrogese, mitochondrial OS=Bos taurus GN=ACADVL PE=2 SV=3	tca:659957; K09479 ACADVL very long chain acyl-CoA dehydrogese 1.3.8.9 ko01212; Metabolism; Global and overview maps; Fatty acid metabolism | ko00071; Metabolism; Lipid metabolism; Fatty acid degradation	Hs4557235; KOG0137 Very-long-chain acyl-CoA dehydrogese I Lipid transport and metabolism ;	GO:0008152; GO:0055114; oxidation-reduction process; biological_process GO:0050660; flavin adenine dinucleotide binding; molecular_function GO:0003995; acyl-CoA dehydrogese activity; molecular_function GO:0016627; oxidoreductase activity, acting on the CH-CH group of donors; molecular_function	XM_012053640.1; PREDICTED: Cercocebus atys acyl-CoA dehydrogese, very long chain (ACADVL), transcript variant X1, mR	PF00441:Acyl-CoA dehydrogese, C-termil domain PF02770:Acyl-CoA dehydrogese, middle domain PF02771:Acyl-CoA dehydrogese, N-termil domain
transcript_HQ_all_transcript/40991/f15p0/2961	AHA42533.1; Mcm4 protein [Locusta migratoria]	sp|Q26454|MCM4_DROME; D replication licensing factor MCM4 OS=Drosophila melanogaster GN=dpa PE=1 SV=2	tca:662486; K02212 MCM4, CDC54 D replication licensing factor MCM4 3.6.4.12 ko03030; Genetic Information Processing; Replication and repair; D replication | ko04110; Cellular Processes; Cell growth and death; Cell cycle | ko04111; Cellular Processes; Cell growth and death; Cell cycle - yeast | ko04113; Cellular Processes; Cell growth and death; Meiosis - yeast	7304207; KOG0478 D replication licensing factor, MCM4 component L Replication, recombition and repair ;	GO:0008134; transcription factor binding; molecular_function GO:0016887; ATPase activity; molecular_function GO:0006260; D replication; biological_process GO:0003677; D binding; molecular_function GO:0003824; GO:0006355; regulation of transcription, D-dependent; biological_process GO:0005524; ATP binding; molecular_function GO:0051536; iron-sulfur cluster binding; molecular_function	XM_004837539.1; PREDICTED: Heterocephalus glaber minichromosome maintence complex component 4 (Mcm4), transcript variant X2, mR	PF00158:Sigma-54 interaction domain PF04055:Radical SAM superfamily PF07728:AAA domain (dynein-related subfamily) PF00004:ATPase family associated with various cellular activities (AAA) PF00493:MCM2/3/5 family PF07726:ATPase family associated with various cellular activities (AAA)
transcript_HQ_all_transcript/41048/f92p0/2949	KDR10693.1; Propionyl-CoA carboxylase alpha chain, mitochondrial [Zootermopsis nevadensis]	sp|Q19842|PCCA_CAEEL; Propionyl-CoA carboxylase alpha chain, mitochondrial OS=Caenorhabditis elegans GN=pcca-1 PE=1 SV=1	dpx:DAPPUDRAFT_187192; K01965 PCCA, pccA propionyl-CoA carboxylase alpha chain 6.4.1.3 ko01200; Metabolism; Global and overview maps; Carbon metabolism | ko00630; Metabolism; Carbohydrate metabolism; Glyoxylate and dicarboxylate metabolism | ko00640; Metabolism; Carbohydrate metabolism; Propanoate metabolism | ko00280; Metabolism; Amino acid metabolism; Valine, leucine and isoleucine degradation	CE04451; KOG0238 3-Methylcrotonyl-CoA carboxylase, biotin-containing subunit/Propionyl-CoA carboxylase, alpha chain/Acetyl-CoA carboxylase, biotin carboxylase subunit IE Lipid transport and metabolism ; Amino acid transport and metabolism ;	GO:0046872; metal ion binding; molecular_function GO:0008716; D-alanine-D-alanine ligase activity; molecular_function GO:0005524; ATP binding; molecular_function	XM_013922775.1; PREDICTED: Limulus polyphemus propionyl-CoA carboxylase alpha chain, mitochondrial-like (LOC106462815), mR	PF02655:ATP-grasp domain PF02786:Carbamoyl-phosphate synthase L chain, ATP binding domain PF07478:D-ala D-ala ligase C-terminus
transcript_HQ_all_transcript/42694/f2p0/2932	AJO70186.1; V-H-ATPase 116 kDa subunit A [Cherax cainii]	sp|Q29466|VPP1_BOVIN; V-type proton ATPase 116 kDa subunit a isoform 1 OS=Bos taurus GN=ATP6V0A1 PE=2 SV=1	bim:100741247; K02154 ATPeV0A, ATP6N V-type H+-transporting ATPase subunit a - ko00190; Metabolism; Energy metabolism; Oxidative phosphorylation | ko04145; Cellular Processes; Transport and catabolism; Phagosome | ko04142; Cellular Processes; Transport and catabolism; Lysosome | ko04966; Organismal Systems; Excretory system; Collecting duct acid secretion | ko04721; Organismal Systems; Nervous sy…	7301749; KOG2189 Vacuolar H+-ATPase V0 sector, subunit a C Energy production and conversion ;	GO:0015991; ATP hydrolysis coupled proton transport; biological_process GO:0015078; hydrogen ion transmembrane transporter activity; molecular_function GO:0033179; proton-transporting V-type ATPase, V0 domain; cellular_component	XM_005429582.2; PREDICTED: Geospiza fortis ATPase, H+ transporting, lysosomal V0 subunit a1 (ATP6V0A1), transcript variant X4, mR	PF01496:V-type ATPase 116kDa subunit family
transcript_HQ_all_transcript/42778/f11p0/2905	XP_018024676.1; PREDICTED: threonine--tR ligase, cytoplasmic-like [Hyalella azteca]	sp|Q9D0R2|SYTC_MOUSE; Threonine--tR ligase, cytoplasmic OS=Mus musculus GN=Tars PE=1 SV=2	phu:Phum_PHUM593540; K01868 TARS, thrS threonyl-tR synthetase 6.1.1.3 ko00970; Genetic Information Processing; Translation; Aminoacyl-tR biosynthesis	7297921; KOG1637 Threonyl-tR synthetase J Translation, ribosomal structure and biogenesis ;	GO:0005524; ATP binding; molecular_function GO:0004812; aminoacyl-tR ligase activity; molecular_function GO:0006418; tR aminoacylation for protein translation; biological_process GO:0000166; nucleotide binding; molecular_function GO:0016876; ligase activity, forming aminoacyl-tR and related compounds; molecular_function GO:0043039; tR aminoacylation; biological_process	XM_001658259.1; Aedes aegypti AAEL001206-RA mR	PF00587:tR synthetase class II core domain (G, H, P, S and T) PF07973:Threonyl and Alanyl tR synthetase second additiol domain
transcript_HQ_all_transcript/43143/f42p0/2874	XP_018028047.1; PREDICTED: D replication licensing factor mcm2-like [Hyalella azteca]	sp|Q6DIH3|MCM2_XENTR; D replication licensing factor mcm2 OS=Xenopus tropicalis GN=mcm2 PE=2 SV=1	pale:102895401; K02540 MCM2 D replication licensing factor MCM2 3.6.4.12 ko03030; Genetic Information Processing; Replication and repair; D replication | ko04110; Cellular Processes; Cell growth and death; Cell cycle | ko04111; Cellular Processes; Cell growth and death; Cell cycle - yeast | ko04113; Cellular Processes; Cell growth and death; Meiosis - yeast	Hs20535929; KOG0477 D replication licensing factor, MCM2 component L Replication, recombition and repair ;	GO:0008134; transcription factor binding; molecular_function GO:0003678; D helicase activity; molecular_function GO:0016887; ATPase activity; molecular_function GO:0042555; MCM complex; cellular_component GO:0006270; D-dependent D replication initiation; biological_process GO:0006260; D replication; biological_process GO:0003677; D binding; molecular_function GO:0006355; regulation of transcripti…	XM_005364855.2; PREDICTED: Microtus ochrogaster minichromosome maintence complex component 2 (Mcm2), mR	PF00158:Sigma-54 interaction domain PF07726:ATPase family associated with various cellular activities (AAA) PF00493:MCM2/3/5 family PF07728:AAA domain (dynein-related subfamily) PF00004:ATPase family associated with various cellular activities (AAA) PF12619:Mini-chromosome maintence protein 2
transcript_HQ_all_transcript/43352/f14p0/2839	JAU01086.1; putative xaa-pro aminopeptidase, partial [Amblyomma sculptum]	sp|Q9NQW7|XPP1_HUMAN; Xaa-Pro aminopeptidase 1 OS=Homo sapiens GN=XPNPEP1 PE=1 SV=3	phu:Phum_PHUM003100; K01262 pepP Xaa-Pro aminopeptidase 3.4.11.9 -	Hs21359929; KOG2413 Xaa-Pro aminopeptidase E Amino acid transport and metabolism ;	GO:0016787; hydrolase activity; molecular_function	XM_012663909.1; PREDICTED: Propithecus coquereli X-prolyl aminopeptidase (aminopeptidase P) 1, soluble (XPNPEP1), transcript variant X2, mR	PF01321:Creatise/Prolidase N-termil domain
transcript_HQ_all_transcript/44167/f1352p0/2768	ACS75351.1; endoplasmin [Locusta migratoria]	sp|Q22235|ENPL1_CAEEL; Endoplasmin homolog OS=Caenorhabditis elegans GN=enpl-1 PE=3 SV=1	dpl:KGM_05477; K09487 HSP90B, TRA1 heat shock protein 90kDa beta - ko04141; Genetic Information Processing; Folding, sorting and degradation; Protein processing in endoplasmic reticulum | ko04151; Environmental Information Processing; Sigl transduction; PI3K-Akt sigling pathway | ko04657; Organismal Systems; Immune system; IL-17 sigling pathway | ko04915; Organismal Systems; Endocrine system; Est…	CE06362; KOG0020 Endoplasmic reticulum glucose-regulated protein (GRP94/endoplasmin), HSP90 family O Posttranslatiol modification, protein turnover, chaperones ;	GO:0005524; ATP binding; molecular_function GO:0006457; protein folding; biological_process GO:0051082; unfolded protein binding; molecular_function GO:0006950; response to stress; biological_process	JX987068.1; Scylla paramamosain heat shock protein 90 mR, complete cds	PF00183:Hsp90 protein
transcript_HQ_all_transcript/44183/f104p0/2721	JAS94444.1; hypothetical protein g.36339, partial [Homalodisca liturata]	sp|Q9D0R2|SYTC_MOUSE; Threonine--tR ligase, cytoplasmic OS=Mus musculus GN=Tars PE=1 SV=2	soc:105195056; K01868 TARS, thrS threonyl-tR synthetase 6.1.1.3 ko00970; Genetic Information Processing; Translation; Aminoacyl-tR biosynthesis	7297921; KOG1637 Threonyl-tR synthetase J Translation, ribosomal structure and biogenesis ;	GO:0043039; tR aminoacylation; biological_process GO:0016876; ligase activity, forming aminoacyl-tR and related compounds; molecular_function GO:0000166; nucleotide binding; molecular_function GO:0004812; aminoacyl-tR ligase activity; molecular_function GO:0006418; tR aminoacylation for protein translation; biological_process GO:0005524; ATP binding; molecular_function	XM_001658259.1; Aedes aegypti AAEL001206-RA mR	PF07973:Threonyl and Alanyl tR synthetase second additiol domain PF00587:tR synthetase class II core domain (G, H, P, S and T)
transcript_HQ_all_transcript/44319/f2p0/2860	XP_013113491.1; PREDICTED: alanine--glyoxylate aminotransferase 2, mitochondrial isoform X2 [Stomoxys calcitrans]	sp|Q17QF0|AGT2_BOVIN; Alanine--glyoxylate aminotransferase 2, mitochondrial OS=Bos taurus GN=AGXT2 PE=2 SV=1	mde:101893078; K00827 AGXT2 alanine-glyoxylate transamise / (R)-3-amino-2-methylpropiote-pyruvate transamise [EC:2.6.1.44 2.6.1.40] 2.6.1.44,2.6.1.40 ko00250; Metabolism; Amino acid metabolism; Alanine, aspartate and glutamate metabolism | ko00260; Metabolism; Amino acid metabolism; Glycine, serine and threonine metabolism | ko00270; Metabolism; Amino acid metabolism; Cysteine and methionine meta…	7296572; KOG1404 Alanine-glyoxylate aminotransferase AGT2 E Amino acid transport and metabolism ;	GO:0030170; pyridoxal phosphate binding; molecular_function GO:0008483; transamise activity; molecular_function	XM_005872602.2; PREDICTED: Myotis brandtii alanine--glyoxylate aminotransferase 2 (AGXT2), transcript variant X3, mR	PF00202:Aminotransferase class-III
transcript_HQ_all_transcript/44538/f3p0/2860	AIS24843.1; T-complex protein 1 subunit alpha [Scylla paramamosain]	sp|P12613|TCPA_DROME; T-complex protein 1 subunit alpha OS=Drosophila melanogaster GN=T-cp1 PE=2 SV=2	phu:Phum_PHUM125100; K09493 CCT1, TCP1 T-complex protein 1 subunit alpha - -	7300868; KOG0360 Chaperonin complex component, TCP-1 alpha subunit (CCT1) O Posttranslatiol modification, protein turnover, chaperones ;	GO:0005524; ATP binding; molecular_function	XM_017244561.1; PREDICTED: Drosophila bipectita T-complex protein 1 subunit alpha (LOC108127472), mR	PF00118:TCP-1/cpn60 chaperonin family
transcript_HQ_all_transcript/44728/f16p0/2837	CAX46431.1; hemocyanin subunit 4 precursor [Odontodactylus scyllarus]	sp|P04254|HCYA_PANIN; Hemocyanin A chain OS=Panulirus interruptus PE=1 SV=2	phu:Phum_PHUM494820; - - - - -		GO:0008152; GO:0016491; oxidoreductase activity; molecular_function	FM999829.1; Odontodactylus scyllarus partial mR for hemocyanin subunit 2 precursor (hc2 gene)	PF00264:Common central domain of tyrosise
transcript_HQ_all_transcript/45093/f3p0/2837	XP_013183688.1; PREDICTED: polyubiquitin-C [Amyelois transitella]	sp|Q63429|UBC_RAT; Polyubiquitin-C OS=Rattus norvegicus GN=Ubc PE=1 SV=1	aga:AgaP_AGAP001971; K08770 UBC ubiquitin C - ko03320; Organismal Systems; Endocrine system; PPAR sigling pathway	Hs16163829; KOG0001 Ubiquitin and ubiquitin-like proteins OR Posttranslatiol modification, protein turnover, chaperones ; General function prediction only ;	GO:0005576; GO:0005515; protein binding; molecular_function GO:0009405; pathogenesis; biological_process	XM_015161810.1; Drosophila mojavensis uncharacterized protein, transcript variant C (Dmoj\GI12770), mR	PF00240:Ubiquitin family PF03505:Clostridium enterotoxin PF14560:Ubiquitin-like domain
transcript_HQ_all_transcript/4513/f4p0/5774	ADH01740.1; hypoxia-inducible factor 1 alpha [Oratosquilla oratoria]	sp|Q61221|HIF1A_MOUSE; Hypoxia-inducible factor 1-alpha OS=Mus musculus GN=Hif1a PE=1 SV=3	tca:655772; K08268 HIF1A hypoxia-inducible factor 1 alpha - ko04066; Environmental Information Processing; Sigl transduction; HIF-1 sigling pathway | ko04140; Cellular Processes; Transport and catabolism; Autophagy - animal | ko04659; Organismal Systems; Immune system; Th17 cell differentiation | ko04919; Organismal Systems; Endocrine system; Thyroid hormone sigling pathway | ko04212; Organismal …	Hs4504385; KOG3558 Hypoxia-inducible factor 1/Neurol PAS domain protein NPAS1 TK Sigl transduction mechanisms ; Transcription ;	GO:0005515; protein binding; molecular_function GO:0046983; protein dimerization activity; molecular_function GO:0006355; regulation of transcription, D-dependent; biological_process	HM032914.1; Oratosquilla oratoria hypoxia-inducible factor 1 alpha (HIF-1a) mR, complete cds	PF08447:PAS fold PF00989:PAS fold PF00010:Helix-loop-helix D-binding domain
transcript_HQ_all_transcript/45209/f6p0/2826	ODN01335.1; Polyubiquitin-A [Orchesella cincta]	sp|Q63429|UBC_RAT; Polyubiquitin-C OS=Rattus norvegicus GN=Ubc PE=1 SV=1	aga:AgaP_AGAP001971; K08770 UBC ubiquitin C - ko03320; Organismal Systems; Endocrine system; PPAR sigling pathway	Hs16163829; KOG0001 Ubiquitin and ubiquitin-like proteins OR Posttranslatiol modification, protein turnover, chaperones ; General function prediction only ;	GO:0008168; methyltransferase activity; molecular_function GO:0005515; protein binding; molecular_function GO:0006364; rR processing; biological_process	XM_002007103.2; Drosophila mojavensis uncharacterized protein, transcript variant A (Dmoj\GI12770), mR	PF00240:Ubiquitin family PF04452:R methyltransferase PF14560:Ubiquitin-like domain
transcript_HQ_all_transcript/45316/f62p0/2732	XP_018023506.1; PREDICTED: D replication licensing factor MCM3-like [Hyalella azteca]	sp|Q28BS0|MCM3Z_XENTR; Zygotic D replication licensing factor mcm3 OS=Xenopus tropicalis GN=zmcm3 PE=2 SV=1	obi:106877107; K02541 MCM3 D replication licensing factor MCM3 3.6.4.12 ko03030; Genetic Information Processing; Replication and repair; D replication | ko04110; Cellular Processes; Cell growth and death; Cell cycle | ko04111; Cellular Processes; Cell growth and death; Cell cycle - yeast | ko04113; Cellular Processes; Cell growth and death; Meiosis - yeast	Hs6631095; KOG0479 D replication licensing factor, MCM3 component L Replication, recombition and repair ;	GO:0001104; R polymerase II transcription cofactor activity; molecular_function GO:0006355; regulation of transcription, D-dependent; biological_process GO:0005524; ATP binding; molecular_function GO:0006357; regulation of transcription from R polymerase II promoter; biological_process GO:0008134; transcription factor binding; molecular_function GO:0016887; ATPase activity; molecular_function GO:…	XM_004463774.2; PREDICTED: Dasypus novemcinctus minichromosome maintence complex component 3 (MCM3), transcript variant X2, mR	PF10278:Mediator of R pol II transcription subunit 19 PF00158:Sigma-54 interaction domain PF07726:ATPase family associated with various cellular activities (AAA) PF00493:MCM2/3/5 family PF07728:AAA domain (dynein-related subfamily)
transcript_HQ_all_transcript/45322/f2p0/2829	EFX81893.1; hypothetical protein DAPPUDRAFT_302851 [Daphnia pulex]	sp|Q8JZN5|ACAD9_MOUSE; Acyl-CoA dehydrogese family member 9, mitochondrial OS=Mus musculus GN=Acad9 PE=1 SV=2	dpx:DAPPUDRAFT_302851; K15980 ACAD9 acyl-CoA dehydrogese family member 9 1.3.99.- -	Hs21361497; KOG0137 Very-long-chain acyl-CoA dehydrogese I Lipid transport and metabolism ;	GO:0008152; GO:0050660; flavin adenine dinucleotide binding; molecular_function GO:0055114; oxidation-reduction process; biological_process GO:0016627; oxidoreductase activity, acting on the CH-CH group of donors; molecular_function GO:0003995; acyl-CoA dehydrogese activity; molecular_function		PF00441:Acyl-CoA dehydrogese, C-termil domain PF02770:Acyl-CoA dehydrogese, middle domain PF02771:Acyl-CoA dehydrogese, N-termil domain
transcript_HQ_all_transcript/45602/f6p0/2797	XP_018027105.1; PREDICTED: aconitate hydratase, mitochondrial-like [Hyalella azteca]	sp|Q99KI0|ACON_MOUSE; Aconitate hydratase, mitochondrial OS=Mus musculus GN=Aco2 PE=1 SV=1	nvi:100124130; K01681 ACO, ac aconitate hydratase 4.2.1.3 ko01200; Metabolism; Global and overview maps; Carbon metabolism | ko01210; Metabolism; Global and overview maps; 2-Oxocarboxylic acid metabolism | ko01230; Metabolism; Global and overview maps; Biosynthesis of amino acids | ko00020; Metabolism; Carbohydrate metabolism; Citrate cycle (TCA cycle) | ko00630; Metabolism; Carbohydrate metaboli…	Hs4501867; KOG0453 Aconitase/homoaconitase (aconitase superfamily) CE Energy production and conversion ; Amino acid transport and metabolism ;	GO:0008152;	XM_013371373.1; PREDICTED: Columba livia aconitase 2, mitochondrial (ACO2), mR	PF00694:Aconitase C-termil domain PF00330:Aconitase family (aconitate hydratase)
transcript_HQ_all_transcript/45630/f30p0/2714	XP_016316776.1; PREDICTED: bifunctiol 3'-phosphoadenosine 5'-phosphosulfate synthase 2-like [Sinocyclocheilus anshuiensis]	sp|Q27128|PAPSS_URECA; Bifunctiol 3'-phosphoadenosine 5'-phosphosulfate synthase OS=Urechis caupo PE=2 SV=1	sbq:101040187; K13811 PAPSS 3'-phosphoadenosine 5'-phosphosulfate synthase [EC:2.7.7.4 2.7.1.25] 2.7.7.4,2.7.1.25 ko00920; Metabolism; Energy metabolism; Sulfur metabolism | ko00230; Metabolism; Nucleotide metabolism; Purine metabolism | ko00450; Metabolism; Metabolism of other amino acids; Selenocompound metabolism | ko00261; Metabolism; Biosynthesis of other secondary metabolites; Monobactam bi…	Hs20127475; KOG4238 Bifunctiol ATP sulfurylase/adenosine 5'-phosphosulfate kise F Nucleotide transport and metabolism ;	GO:0004781; sulfate adenylyltransferase (ATP) activity; molecular_function GO:0004612; phosphoenolpyruvate carboxykise (ATP) activity; molecular_function GO:0005524; ATP binding; molecular_function GO:0098519; GO:0006094; gluconeogenesis; biological_process	XM_012552004.1; PREDICTED: Sarcophilus harrisii 3'-phosphoadenosine 5'-phosphosulfate synthase 1 (PAPSS1), mR	PF03266:NTPase PF01293:Phosphoenolpyruvate carboxykise PF01747:ATP-sulfurylase
transcript_HQ_all_transcript/45863/f2p0/2813	CAB85964.1; phosphoenolpyruvate carboxykise [Litopeeus vanmei]	sp|P05153|PCKGC_CHICK; Phosphoenolpyruvate carboxykise, cytosolic [GTP] OS=Gallus gallus GN=PCK1 PE=2 SV=1	tca:661705; K01596 E4.1.1.32, pckA, PCK phosphoenolpyruvate carboxykise (GTP) 4.1.1.32 ko00010; Metabolism; Carbohydrate metabolism; Glycolysis / Gluconeogenesis | ko00020; Metabolism; Carbohydrate metabolism; Citrate cycle (TCA cycle) | ko00620; Metabolism; Carbohydrate metabolism; Pyruvate metabolism | ko04068; Environmental Information Processing; Sigl transduction; FoxO sigling pathway | ko04…	Hs14750965; KOG3749 Phosphoenolpyruvate carboxykise C Energy production and conversion ;	GO:0005525; GTP binding; molecular_function GO:0006094; gluconeogenesis; biological_process GO:0004611; phosphoenolpyruvate carboxykise activity; molecular_function	AY074922.1; Chasmagthus granulata phosphoenolpyruvate-carboxykise (PEPCK) mR, complete cds	PF00821:Phosphoenolpyruvate carboxykise
transcript_HQ_all_transcript/46264/f2p0/2809	AEE25939.1; V-H-ATPase subunit A [Litopeeus vanmei]	sp|Q9Z1G4|VPP1_MOUSE; V-type proton ATPase 116 kDa subunit a isoform 1 OS=Mus musculus GN=Atp6v0a1 PE=1 SV=3	bter:100644609; K02154 ATPeV0A, ATP6N V-type H+-transporting ATPase subunit a - ko00190; Metabolism; Energy metabolism; Oxidative phosphorylation | ko04145; Cellular Processes; Transport and catabolism; Phagosome | ko04142; Cellular Processes; Transport and catabolism; Lysosome | ko04966; Organismal Systems; Excretory system; Collecting duct acid secretion | ko04721; Organismal Systems; Nervous s…	7301749; KOG2189 Vacuolar H+-ATPase V0 sector, subunit a C Energy production and conversion ;	GO:0033179; proton-transporting V-type ATPase, V0 domain; cellular_component GO:0015078; hydrogen ion transmembrane transporter activity; molecular_function GO:0015991; ATP hydrolysis coupled proton transport; biological_process	XM_007054734.1; PREDICTED: Chelonia mydas ATPase, H+ transporting, lysosomal V0 subunit a1 (ATP6V0A1), transcript variant X5, mR	PF01496:V-type ATPase 116kDa subunit family
transcript_HQ_all_transcript/46359/f2p0/2785	XP_001661518.1; AAEL011242-PA [Aedes aegypti]	sp|O02373|UGDH_DROME; UDP-glucose 6-dehydrogese OS=Drosophila melanogaster GN=sgl PE=1 SV=1	aag:AaeL_AAEL011242; K00012 UGDH, ugd UDPglucose 6-dehydrogese 1.1.1.22 ko00040; Metabolism; Carbohydrate metabolism; Pentose and glucurote interconversions | ko00053; Metabolism; Carbohydrate metabolism; Ascorbate and aldarate metabolism | ko00520; Metabolism; Carbohydrate metabolism; Amino sugar and nucleotide sugar metabolism	7295310; KOG2666 UDP-glucose/GDP-mannose dehydrogese GT Carbohydrate transport and metabolism ; Sigl transduction mechanisms ;	GO:0016491; oxidoreductase activity; molecular_function GO:0003857; 3-hydroxyacyl-CoA dehydrogese activity; molecular_function GO:0006631; fatty acid metabolic process; biological_process GO:0051287; D binding; molecular_function GO:0055114; oxidation-reduction process; biological_process GO:0016616; oxidoreductase activity, acting on the CH-OH group of donors, D or DP as acceptor; molecular_func…	XM_018939920.1; PREDICTED: Bactrocera latifrons UDP-glucose 6-dehydrogese (LOC108972956), mR	PF03721:UDP-glucose/GDP-mannose dehydrogese family, D binding domain PF02737:3-hydroxyacyl-CoA dehydrogese, D binding domain PF00984:UDP-glucose/GDP-mannose dehydrogese family, central domain PF03435:Saccharopine dehydrogese DP binding domain PF03720:UDP-glucose/GDP-mannose dehydrogese family, UDP binding domain
transcript_HQ_all_transcript/46424/f2p0/2776	XP_018026334.1; PREDICTED: probable ATP-dependent R helicase DDX23 [Hyalella azteca]	sp|Q9BUQ8|DDX23_HUMAN; Probable ATP-dependent R helicase DDX23 OS=Homo sapiens GN=DDX23 PE=1 SV=3	hst:105186110; K12858 DDX23, PRP28 ATP-dependent R helicase DDX23/PRP28 3.6.4.13 ko03040; Genetic Information Processing; Transcription; Spliceosome	Hs17474597; KOG0333 U5 snRNP-like R helicase subunit A R processing and modification ;	GO:0003676; nucleic acid binding; molecular_function GO:0016787; hydrolase activity; molecular_function GO:0003677; D binding; molecular_function GO:0004852; uroporphyrinogen-III synthase activity; molecular_function GO:0033014; tetrapyrrole biosynthetic process; biological_process GO:0005524; ATP binding; molecular_function	GQ885662.1; Neogonodactylus oerstedii voucher NeoMALA R helicase mR, partial cds	PF04851:Type III restriction enzyme, res subunit PF02602:Uroporphyrinogen-III synthase HemD PF00270:DEAD/DEAH box helicase
transcript_HQ_all_transcript/46514/f2p0/2780	CAX46430.1; hemocyanin subunit 3 precursor [Odontodactylus scyllarus]	sp|P04254|HCYA_PANIN; Hemocyanin A chain OS=Panulirus interruptus PE=1 SV=2	phu:Phum_PHUM494820; - - - - -		GO:0016491; oxidoreductase activity; molecular_function GO:0008152;	FM999828.1; Odontodactylus scyllarus mR for hemocyanin subunit 1 precursor (hc1 gene)	PF00264:Common central domain of tyrosise
transcript_HQ_all_transcript/47438/f3p0/2767	XP_013413230.1; PREDICTED: ATP-dependent R helicase DDX24-like isoform X1 [Lingula ati]	sp|Q9ESV0|DDX24_MOUSE; ATP-dependent R helicase DDX24 OS=Mus musculus GN=Ddx24 PE=1 SV=2	bter:100645127; K14805 DDX24, MAK5 ATP-dependent R helicase DDX24/MAK5 3.6.4.13 -; bter:100645127; K14805 DDX24, MAK5 ATP-dependent R helicase DDX24/MAK5 3.6.4.13 -	7302399; KOG0347 R helicase A R processing and modification ;	GO:0003676; nucleic acid binding; molecular_function GO:0005524; ATP binding; molecular_function		PF00270:DEAD/DEAH box helicase
transcript_HQ_all_transcript/48603/f7p0/2707	ALK82313.1; GTP phosphoenolpyruvate carboxykise, partial [Macrobrachium nipponense]	sp|P05153|PCKGC_CHICK; Phosphoenolpyruvate carboxykise, cytosolic [GTP] OS=Gallus gallus GN=PCK1 PE=2 SV=1	ola:101156403; K01596 E4.1.1.32, pckA, PCK phosphoenolpyruvate carboxykise (GTP) 4.1.1.32 ko00010; Metabolism; Carbohydrate metabolism; Glycolysis / Gluconeogenesis | ko00020; Metabolism; Carbohydrate metabolism; Citrate cycle (TCA cycle) | ko00620; Metabolism; Carbohydrate metabolism; Pyruvate metabolism | ko04068; Environmental Information Processing; Sigl transduction; FoxO sigling pathway | k…	Hs4505639; KOG3749 Phosphoenolpyruvate carboxykise C Energy production and conversion ;	GO:0005525; GTP binding; molecular_function GO:0004611; phosphoenolpyruvate carboxykise activity; molecular_function GO:0006094; gluconeogenesis; biological_process	AY074922.1; Chasmagthus granulata phosphoenolpyruvate-carboxykise (PEPCK) mR, complete cds	PF00821:Phosphoenolpyruvate carboxykise
transcript_HQ_all_transcript/49092/f137p0/2613	AKB96209.1; heat shock protein cogte 5 [Cherax quadricaritus]	sp|P29845|HSP7E_DROME; Heat shock 70 kDa protein cogte 5 OS=Drosophila melanogaster GN=Hsc70-5 PE=1 SV=2	tca:664286; K04043 dK molecular chaperone DK - ko03018; Genetic Information Processing; Folding, sorting and degradation; R degradation | ko04212; Organismal Systems; Aging; Longevity regulating pathway - worm | ko05152; Human Diseases; Infectious diseases: Bacterial; Tuberculosis	7303207; KOG0102 Molecular chaperones mortalin/PBP74/GRP75, HSP70 superfamily O Posttranslatiol modification, protein turnover, chaperones ;	GO:0005515; protein binding; molecular_function GO:0010508; positive regulation of autophagy; biological_process GO:0016773; phosphotransferase activity, alcohol group as acceptor; molecular_function GO:0000902; cell morphogenesis; biological_process GO:0005975; carbohydrate metabolic process; biological_process	JQ001508.1; Ingrassia philomachi voucher UMMZ BMOC 07-1119-032 AD1006 heat shock protein cogte 5 (Hsc70-5) gene, partial cds	PF02782:FGGY family of carbohydrate kises, C-termil domain PF00435:Spectrin repeat PF10186:Vacuolar sorting 38 and autophagy-related subunit 14 PF06723:MreB/Mbl protein
transcript_HQ_all_transcript/49391/f2p0/2683	XP_018024676.1; PREDICTED: threonine--tR ligase, cytoplasmic-like [Hyalella azteca]	sp|Q9D0R2|SYTC_MOUSE; Threonine--tR ligase, cytoplasmic OS=Mus musculus GN=Tars PE=1 SV=2	phu:Phum_PHUM593540; K01868 TARS, thrS threonyl-tR synthetase 6.1.1.3 ko00970; Genetic Information Processing; Translation; Aminoacyl-tR biosynthesis	7297921; KOG1637 Threonyl-tR synthetase J Translation, ribosomal structure and biogenesis ;	GO:0043039; tR aminoacylation; biological_process GO:0006418; tR aminoacylation for protein translation; biological_process GO:0005524; ATP binding; molecular_function GO:0004812; aminoacyl-tR ligase activity; molecular_function GO:0000166; nucleotide binding; molecular_function GO:0005840; ribosome; cellular_component GO:0016876; ligase activity, forming aminoacyl-tR and related compounds; molec…	XM_001658259.1; Aedes aegypti AAEL001206-RA mR	PF00587:tR synthetase class II core domain (G, H, P, S and T) PF07973:Threonyl and Alanyl tR synthetase second additiol domain PF05046:Mitochondrial large subunit ribosomal protein (Img2)
transcript_HQ_all_transcript/49503/f10p0/2647	XP_015907807.1; PREDICTED: pantothete kise 4-like [Parasteatoda tepidariorum]	sp|Q923S8|PANK4_RAT; Pantothete kise 4 OS=Rattus norvegicus GN=Pank4 PE=1 SV=1	api:100162362; K09680 coaW type II pantothete kise 2.7.1.33 ko00770; Metabolism; Metabolism of cofactors and vitamins; Pantothete and CoA biosynthesis	Hs8922665_1; KOG2201 Pantothete kise PanK and related proteins H Coenzyme transport and metabolism ;	GO:0005524; ATP binding; molecular_function GO:0015937; coenzyme A biosynthetic process; biological_process GO:0004594; pantothete kise activity; molecular_function	XM_016801544.1; PREDICTED: Acyrthosiphon pisum pantothete kise 4 (LOC100162362), transcript variant X2, mR	PF03630:Fumble
transcript_HQ_all_transcript/4966/f13p0/5631	ADH01740.1; hypoxia-inducible factor 1 alpha [Oratosquilla oratoria]	sp|Q61221|HIF1A_MOUSE; Hypoxia-inducible factor 1-alpha OS=Mus musculus GN=Hif1a PE=1 SV=3	tca:655772; K08268 HIF1A hypoxia-inducible factor 1 alpha - ko04066; Environmental Information Processing; Sigl transduction; HIF-1 sigling pathway | ko04140; Cellular Processes; Transport and catabolism; Autophagy - animal | ko04659; Organismal Systems; Immune system; Th17 cell differentiation | ko04919; Organismal Systems; Endocrine system; Thyroid hormone sigling pathway | ko04212; Organismal …	Hs4504385; KOG3558 Hypoxia-inducible factor 1/Neurol PAS domain protein NPAS1 TK Sigl transduction mechanisms ; Transcription ;	GO:0006355; regulation of transcription, D-dependent; biological_process GO:0005515; protein binding; molecular_function GO:0046983; protein dimerization activity; molecular_function	HM032914.1; Oratosquilla oratoria hypoxia-inducible factor 1 alpha (HIF-1a) mR, complete cds	PF08447:PAS fold PF00010:Helix-loop-helix D-binding domain PF00989:PAS fold
transcript_HQ_all_transcript/4981/f4p0/5628	XP_550846.3; AGAP001971-PA [Anopheles gambiae str. PEST]	sp|P0CG71|UBIQ1_CAEEL; Polyubiquitin-A OS=Caenorhabditis elegans GN=ubq-1 PE=3 SV=1	aga:AgaP_AGAP001971; K08770 UBC ubiquitin C - ko03320; Organismal Systems; Endocrine system; PPAR sigling pathway	CE01921; KOG0001 Ubiquitin and ubiquitin-like proteins OR Posttranslatiol modification, protein turnover, chaperones ; General function prediction only ;	GO:0005515; protein binding; molecular_function	XM_002007103.2; Drosophila mojavensis uncharacterized protein, transcript variant A (Dmoj\GI12770), mR	PF00240:Ubiquitin family PF14560:Ubiquitin-like domain
transcript_HQ_all_transcript/50093/f10p0/2587	ALK82313.1; GTP phosphoenolpyruvate carboxykise, partial [Macrobrachium nipponense]	sp|Q8HYZ4|PCKGC_BOVIN; Phosphoenolpyruvate carboxykise, cytosolic [GTP] OS=Bos taurus GN=PCK1 PE=2 SV=1	lcm:102345191; K01596 E4.1.1.32, pckA, PCK phosphoenolpyruvate carboxykise (GTP) 4.1.1.32 ko00010; Metabolism; Carbohydrate metabolism; Glycolysis / Gluconeogenesis | ko00020; Metabolism; Carbohydrate metabolism; Citrate cycle (TCA cycle) | ko00620; Metabolism; Carbohydrate metabolism; Pyruvate metabolism | ko04068; Environmental Information Processing; Sigl transduction; FoxO sigling pathway | k…	Hs4505639; KOG3749 Phosphoenolpyruvate carboxykise C Energy production and conversion ;	GO:0004611; phosphoenolpyruvate carboxykise activity; molecular_function GO:0006094; gluconeogenesis; biological_process GO:0005525; GTP binding; molecular_function	AY074922.1; Chasmagthus granulata phosphoenolpyruvate-carboxykise (PEPCK) mR, complete cds	PF00821:Phosphoenolpyruvate carboxykise
transcript_HQ_all_transcript/50281/f4p0/2652	XP_018023218.1; PREDICTED: alpha-L-fucosidase-like [Hyalella azteca]	sp|C3YWU0|FUCO_BRAFL; Alpha-L-fucosidase OS=Branchiostoma floridae GN=BRAFLDRAFT_56888 PE=3 SV=2	cin:100186182; K01206 FUCA alpha-L-fucosidase 3.2.1.51 ko00511; Metabolism; Glycan biosynthesis and metabolism; Other glycan degradation	Hs4503803; KOG3340 Alpha-L-fucosidase G Carbohydrate transport and metabolism ;	GO:0005975; carbohydrate metabolic process; biological_process GO:0004560; alpha-L-fucosidase activity; molecular_function		PF01120:Alpha-L-fucosidase
transcript_HQ_all_transcript/50398/f2p0/2651	XP_015513060.1; PREDICTED: threonylcarbamoyladenosine tR methylthiotransferase [Neodiprion lecontei]	sp|Q6P4Y0|CDKAL_XENTR; Threonylcarbamoyladenosine tR methylthiotransferase OS=Xenopus tropicalis GN=cdkal1 PE=2 SV=1	tca:658834; K15865 CDKAL1 threonylcarbamoyladenosine tR methylthiotransferase CDKAL1 2.8.4.5 -	Hs8923318; KOG4355 Predicted Fe-S oxidoreductase R General function prediction only ;	GO:0051539; 4 iron, 4 sulfur cluster binding; molecular_function GO:0051536; iron-sulfur cluster binding; molecular_function GO:0019867; outer membrane; cellular_component GO:0003824; GO:0046999; regulation of conjugation; biological_process GO:0009451; R modification; biological_process		PF04055:Radical SAM superfamily PF05818:Enterobacterial TraT complement resistance protein PF00919:Uncharacterized protein family UPF0004
transcript_HQ_all_transcript/51209/f34p0/2616	CAX46431.1; hemocyanin subunit 4 precursor [Odontodactylus scyllarus]	sp|P10787|HCYB_PANIN; Hemocyanin B chain OS=Panulirus interruptus PE=1 SV=1	phu:Phum_PHUM494820; - - - - -		GO:0008152; GO:0016491; oxidoreductase activity; molecular_function	FM999829.1; Odontodactylus scyllarus partial mR for hemocyanin subunit 2 precursor (hc2 gene)	PF00264:Common central domain of tyrosise
transcript_HQ_all_transcript/51424/f9p0/2555	KDQ96253.1; Polyribonucleotide nucleotidyltransferase 1, mitochondrial [Zootermopsis nevadensis]	sp|Q8TCS8|PNPT1_HUMAN; Polyribonucleotide nucleotidyltransferase 1, mitochondrial OS=Homo sapiens GN=PNPT1 PE=1 SV=2	dpx:DAPPUDRAFT_243159; K00962 pnp, PNPT1 polyribonucleotide nucleotidyltransferase 2.7.7.8 ko00230; Metabolism; Nucleotide metabolism; Purine metabolism | ko00240; Metabolism; Nucleotide metabolism; Pyrimidine metabolism | ko03018; Genetic Information Processing; Folding, sorting and degradation; R degradation	Hs20534397; KOG1067 Predicted R-binding polyribonucleotide nucleotidyltransferase R General function prediction only ;	GO:0005634; nucleus; cellular_component GO:0000175; 3'-5'-exoribonuclease activity; molecular_function GO:0006396; R processing; biological_process GO:0003723; R binding; molecular_function GO:0003676; nucleic acid binding; molecular_function	XM_017700913.1; PREDICTED: Pygocentrus ttereri polyribonucleotide nucleotidyltransferase 1 (pnpt1), mR	PF03726:Polyribonucleotide nucleotidyltransferase, R binding domain PF00013:KH domain PF07650:KH domain PF11802:Centromere-associated protein K PF00575:S1 R binding domain
transcript_HQ_all_transcript/51452/f4p0/2631	AFH75400.1; elongation factor 2 [Eriocheir sinensis]	sp|Q1HPK6|EF2_BOMMO; Translation elongation factor 2 OS=Bombyx mori GN=tef2 PE=1 SV=1	ame:409167; K03234 EEF2 elongation factor 2 - ko04152; Environmental Information Processing; Sigl transduction; AMPK sigling pathway | ko04921; Organismal Systems; Endocrine system; Oxytocin sigling pathway	7302127; KOG0469 Elongation factor 2 J Translation, ribosomal structure and biogenesis ;	GO:0005525; GTP binding; molecular_function	AY305512.1; Neogonodactylus oerstedii voucher Neo elongation factor-2 mR, partial cds	PF03764:Elongation factor G, domain IV PF03144:Elongation factor Tu domain 2 PF01926:50S ribosome-binding GTPase
transcript_HQ_all_transcript/51464/f35p0/2513	XP_018024676.1; PREDICTED: threonine--tR ligase, cytoplasmic-like [Hyalella azteca]	sp|Q9D0R2|SYTC_MOUSE; Threonine--tR ligase, cytoplasmic OS=Mus musculus GN=Tars PE=1 SV=2	phu:Phum_PHUM593540; K01868 TARS, thrS threonyl-tR synthetase 6.1.1.3 ko00970; Genetic Information Processing; Translation; Aminoacyl-tR biosynthesis	7297921; KOG1637 Threonyl-tR synthetase J Translation, ribosomal structure and biogenesis ;	GO:0016876; ligase activity, forming aminoacyl-tR and related compounds; molecular_function GO:0043039; tR aminoacylation; biological_process GO:0004812; aminoacyl-tR ligase activity; molecular_function GO:0005524; ATP binding; molecular_function GO:0006418; tR aminoacylation for protein translation; biological_process GO:0000166; nucleotide binding; molecular_function	XM_001658259.1; Aedes aegypti AAEL001206-RA mR	PF00587:tR synthetase class II core domain (G, H, P, S and T) PF07973:Threonyl and Alanyl tR synthetase second additiol domain
transcript_HQ_all_transcript/51548/f18p0/2606	CAX46431.1; hemocyanin subunit 4 precursor [Odontodactylus scyllarus]	sp|P10787|HCYB_PANIN; Hemocyanin B chain OS=Panulirus interruptus PE=1 SV=1	phu:Phum_PHUM494820; - - - - -		GO:0016491; oxidoreductase activity; molecular_function GO:0008152;	FM999829.1; Odontodactylus scyllarus partial mR for hemocyanin subunit 2 precursor (hc2 gene)	PF00264:Common central domain of tyrosise
transcript_HQ_all_transcript/52352/f15p0/2579	CAB85964.1; phosphoenolpyruvate carboxykise [Litopeeus vanmei]	sp|P05153|PCKGC_CHICK; Phosphoenolpyruvate carboxykise, cytosolic [GTP] OS=Gallus gallus GN=PCK1 PE=2 SV=1	tca:661705; K01596 E4.1.1.32, pckA, PCK phosphoenolpyruvate carboxykise (GTP) 4.1.1.32 ko00010; Metabolism; Carbohydrate metabolism; Glycolysis / Gluconeogenesis | ko00020; Metabolism; Carbohydrate metabolism; Citrate cycle (TCA cycle) | ko00620; Metabolism; Carbohydrate metabolism; Pyruvate metabolism | ko04068; Environmental Information Processing; Sigl transduction; FoxO sigling pathway | ko04…	Hs14750965; KOG3749 Phosphoenolpyruvate carboxykise C Energy production and conversion ;	GO:0005525; GTP binding; molecular_function GO:0004611; phosphoenolpyruvate carboxykise activity; molecular_function GO:0006094; gluconeogenesis; biological_process	AY074922.1; Chasmagthus granulata phosphoenolpyruvate-carboxykise (PEPCK) mR, complete cds	PF00821:Phosphoenolpyruvate carboxykise
transcript_HQ_all_transcript/52418/f2p0/2574	KDR16358.1; Glucosamine--fructose-6-phosphate aminotransferase [isomerizing] 2 [Zootermopsis nevadensis]	sp|Q4KMC4|GFPT2_RAT; Glutamine--fructose-6-phosphate aminotransferase [isomerizing] 2 OS=Rattus norvegicus GN=Gfpt2 PE=1 SV=3	dsi:Dsimw501_GD28973; K00820 glmS, GFPT glucosamine--fructose-6-phosphate aminotransferase (isomerizing) 2.6.1.16 ko00520; Metabolism; Carbohydrate metabolism; Amino sugar and nucleotide sugar metabolism | ko00250; Metabolism; Amino acid metabolism; Alanine, aspartate and glutamate metabolism | ko04931; Human Diseases; Endocrine and metabolic diseases; Insulin resistance	7289004; KOG1268 Glucosamine 6-phosphate synthetases, contain amidotransferase and phosphosugar isomerase domains M Cell wall/membrane/envelope biogenesis ;	GO:1901135; GO:0097367;	XM_006026873.2; PREDICTED: Alligator sinensis glutamine-fructose-6-phosphate transamise 2 (GFPT2), mR	PF13580:SIS domain PF01380:SIS domain
transcript_HQ_all_transcript/52585/f2p0/2574	AAR01298.1; elongation factor-2, partial [Libinia emargita]	sp|Q23716|EF2_CRYPV; Elongation factor 2 OS=Cryptosporidium parvum PE=3 SV=1	cbr:CBG11440; K03234 EEF2 elongation factor 2 - ko04152; Environmental Information Processing; Sigl transduction; AMPK sigling pathway | ko04921; Organismal Systems; Endocrine system; Oxytocin sigling pathway	7302127; KOG0469 Elongation factor 2 J Translation, ribosomal structure and biogenesis ;	GO:0005525; GTP binding; molecular_function	AY305512.1; Neogonodactylus oerstedii voucher Neo elongation factor-2 mR, partial cds	PF03764:Elongation factor G, domain IV PF03144:Elongation factor Tu domain 2 PF01926:50S ribosome-binding GTPase
transcript_HQ_all_transcript/52620/f2p0/2571	ALP46597.1; clathrin-associated adaptor protein complexes mu subunit [Cherax quadricaritus]	sp|Q5ZMP6|AP2M1_CHICK; AP-2 complex subunit mu OS=Gallus gallus GN=AP2M1 PE=2 SV=1	dpx:DAPPUDRAFT_306409; K11826 AP2M1 AP-2 complex subunit mu-1 - ko04144; Cellular Processes; Transport and catabolism; Endocytosis | ko04961; Organismal Systems; Excretory system; Endocrine and other factor-regulated calcium reabsorption | ko04721; Organismal Systems; Nervous system; Syptic vesicle cycle | ko05016; Human Diseases; Neurodegenerative diseases; Huntington's disease	7300861; KOG0938 Adaptor complexes medium subunit family U Intracellular trafficking, secretion, and vesicular transport ;		XM_017152166.1; PREDICTED: Drosophila takahashii AP-2 complex subunit mu (LOC108064574), mR
transcript_HQ_all_transcript/53025/f8p0/2554	XP_013784411.1; PREDICTED: 5-aminolevulite synthase, erythroid-specific, mitochondrial-like [Limulus polyphemus]	sp|P43090|HEM0_OPSTA; 5-aminolevulite synthase, erythroid-specific, mitochondrial OS=Opsanus tau GN=alas2 PE=2 SV=1	tca:655127; K00643 E2.3.1.37, ALAS 5-aminolevulite synthase 2.3.1.37 ko00260; Metabolism; Amino acid metabolism; Glycine, serine and threonine metabolism | ko00860; Metabolism; Metabolism of cofactors and vitamins; Porphyrin and chlorophyll metabolism	7291697; KOG1360 5-aminolevulite synthase H Coenzyme transport and metabolism ;	GO:0030170; pyridoxal phosphate binding; molecular_function GO:0006778; porphyrin metabolic process; biological_process GO:0003870; 5-aminolevulite synthase activity; molecular_function GO:0009058; biosynthetic process; biological_process GO:0005759; mitochondrial matrix; cellular_component	XM_014420875.1; PREDICTED: Halyomorpha halys 5-aminolevulite synthase, erythroid-specific, mitochondrial (LOC106680881), mR	PF01053:Cys/Met metabolism PLP-dependent enzyme PF09029:5-aminolevulite synthase presequence PF00155:Aminotransferase class I and II
transcript_HQ_all_transcript/53036/f3p0/2551	CAP20049.1; transposase [Portunus granulatus]	sp|Q9U6V6|JDP_MANSE; J domain-containing protein OS=Manduca sexta GN=jdp PE=2 SV=1	api:100161271; K09532 DJC12 DJ homolog subfamily C member 12 - -	7301957; KOG0691 Molecular chaperone (DJ superfamily) O Posttranslatiol modification, protein turnover, chaperones ;		AM983538.1; Pachygrapsus marmoratus mariner-like transposon Pacmmar1.12
transcript_HQ_all_transcript/53290/f564p0/2445	XP_018020867.1; PREDICTED: transketolase-like isoform X1 [Hyalella azteca]	sp|Q9D4D4|TKTL2_MOUSE; Transketolase-like protein 2 OS=Mus musculus GN=Tktl2 PE=1 SV=1	bim:100748109; K00615 E2.2.1.1, tktA, tktB transketolase 2.2.1.1 ko01200; Metabolism; Global and overview maps; Carbon metabolism | ko01230; Metabolism; Global and overview maps; Biosynthesis of amino acids | ko00030; Metabolism; Carbohydrate metabolism; Pentose phosphate pathway | ko00710; Metabolism; Energy metabolism; Carbon fixation in photosynthetic organisms | ko01051; Metabolism; Metabolis…	7299065; KOG0523 Transketolase G Carbohydrate transport and metabolism ;	GO:0008661; 1-deoxy-D-xylulose-5-phosphate synthase activity; molecular_function GO:0016624; oxidoreductase activity, acting on the aldehyde or oxo group of donors, disulfide as acceptor; molecular_function GO:0003824; GO:0016114; terpenoid biosynthetic process; biological_process GO:0030976; thiamine pyrophosphate binding; molecular_function GO:0008152;	KU932379.1; Nilaparvata lugens isolate NlSFP_unconfirmed_comp23390 semil fluid protein mR, complete cds	PF00676:Dehydrogese E1 component PF02775:Thiamine pyrophosphate enzyme, C-termil TPP binding domain PF13292:1-deoxy-D-xylulose-5-phosphate synthase
transcript_HQ_all_transcript/53392/f253p0/2475	KDR20308.1; Mitochondrial enolase superfamily member 1 [Zootermopsis nevadensis]	sp|Q5RAT4|ENOF1_POB; Mitochondrial enolase superfamily member 1 OS=Pongo abelii GN=ENOSF1 PE=2 SV=1	bim:100746003; K18334 fucD L-fucote dehydratase 4.2.1.68 ko00051; Metabolism; Carbohydrate metabolism; Fructose and mannose metabolism			XM_018155237.1; PREDICTED: Hyalella azteca mitochondrial enolase superfamily member 1-like (LOC108668093), mR
transcript_HQ_all_transcript/53439/f51p0/2489	XP_010895242.1; PREDICTED: methylcrotonoyl-CoA carboxylase subunit alpha, mitochondrial [Esox lucius]	sp|Q99MR8|MCCA_MOUSE; Methylcrotonoyl-CoA carboxylase subunit alpha, mitochondrial OS=Mus musculus GN=Mccc1 PE=1 SV=2	dpx:DAPPUDRAFT_302840; K01968 E6.4.1.4A 3-methylcrotonyl-CoA carboxylase alpha subunit 6.4.1.4 ko00280; Metabolism; Amino acid metabolism; Valine, leucine and isoleucine degradation	Hs13518228; KOG0238 3-Methylcrotonyl-CoA carboxylase, biotin-containing subunit/Propionyl-CoA carboxylase, alpha chain/Acetyl-CoA carboxylase, biotin carboxylase subunit IE Lipid transport and metabolism ; Amino acid transport and metabolism ;	GO:0046872; metal ion binding; molecular_function GO:0005524; ATP binding; molecular_function GO:0008716; D-alanine-D-alanine ligase activity; molecular_function GO:0003677; D binding; molecular_function	XM_007256778.1; PREDICTED: Astyax mexicanus methylcrotonoyl-CoA carboxylase 1 (mccc1), mR	PF02655:ATP-grasp domain PF04014:Antidote-toxin recognition MazE, bacterial antitoxin PF07478:D-ala D-ala ligase C-terminus PF02786:Carbamoyl-phosphate synthase L chain, ATP binding domain
transcript_HQ_all_transcript/53486/f3p0/2534	XP_018020868.1; PREDICTED: transketolase-like isoform X2 [Hyalella azteca]	sp|Q9D4D4|TKTL2_MOUSE; Transketolase-like protein 2 OS=Mus musculus GN=Tktl2 PE=1 SV=1	bter:100649799; K00615 E2.2.1.1, tktA, tktB transketolase 2.2.1.1 ko01200; Metabolism; Global and overview maps; Carbon metabolism | ko01230; Metabolism; Global and overview maps; Biosynthesis of amino acids | ko00030; Metabolism; Carbohydrate metabolism; Pentose phosphate pathway | ko00710; Metabolism; Energy metabolism; Carbon fixation in photosynthetic organisms | ko01051; Metabolism; Metaboli…	7299065; KOG0523 Transketolase G Carbohydrate transport and metabolism ;	GO:0008152; GO:0030976; thiamine pyrophosphate binding; molecular_function GO:0016114; terpenoid biosynthetic process; biological_process GO:0003824; GO:0016624; oxidoreductase activity, acting on the aldehyde or oxo group of donors, disulfide as acceptor; molecular_function GO:0008661; 1-deoxy-D-xylulose-5-phosphate synthase activity; molecular_function	KU932379.1; Nilaparvata lugens isolate NlSFP_unconfirmed_comp23390 semil fluid protein mR, complete cds	PF00676:Dehydrogese E1 component PF13292:1-deoxy-D-xylulose-5-phosphate synthase PF02775:Thiamine pyrophosphate enzyme, C-termil TPP binding domain
transcript_HQ_all_transcript/53616/f4p0/2545	CAB85964.1; phosphoenolpyruvate carboxykise [Litopeeus vanmei]	sp|P05153|PCKGC_CHICK; Phosphoenolpyruvate carboxykise, cytosolic [GTP] OS=Gallus gallus GN=PCK1 PE=2 SV=1	tca:661705; K01596 E4.1.1.32, pckA, PCK phosphoenolpyruvate carboxykise (GTP) 4.1.1.32 ko00010; Metabolism; Carbohydrate metabolism; Glycolysis / Gluconeogenesis | ko00020; Metabolism; Carbohydrate metabolism; Citrate cycle (TCA cycle) | ko00620; Metabolism; Carbohydrate metabolism; Pyruvate metabolism | ko04068; Environmental Information Processing; Sigl transduction; FoxO sigling pathway | ko04…	Hs14750965; KOG3749 Phosphoenolpyruvate carboxykise C Energy production and conversion ;	GO:0006094; gluconeogenesis; biological_process GO:0004611; phosphoenolpyruvate carboxykise activity; molecular_function GO:0005525; GTP binding; molecular_function	AJ250829.1; Peeus vanmei mR for phosphoenolpyruvate carboxykise (pepck gene)	PF00821:Phosphoenolpyruvate carboxykise
transcript_HQ_all_transcript/54004/f9p0/2510	XP_019537275.1; PREDICTED: 5-aminolevulite synthase, erythroid-specific, mitochondrial-like isoform X1 [Aedes albopictus]	sp|Q3ZC31|HEM0_BOVIN; 5-aminolevulite synthase, erythroid-specific, mitochondrial OS=Bos taurus GN=ALAS2 PE=2 SV=1	aag:AaeL_AAEL007787; K00643 E2.3.1.37, ALAS 5-aminolevulite synthase 2.3.1.37 ko00260; Metabolism; Amino acid metabolism; Glycine, serine and threonine metabolism | ko00860; Metabolism; Metabolism of cofactors and vitamins; Porphyrin and chlorophyll metabolism	7291697; KOG1360 5-aminolevulite synthase H Coenzyme transport and metabolism ;	GO:0005759; mitochondrial matrix; cellular_component GO:0009058; biosynthetic process; biological_process GO:0003870; 5-aminolevulite synthase activity; molecular_function GO:0006778; porphyrin metabolic process; biological_process GO:0030170; pyridoxal phosphate binding; molecular_function	XM_014420875.1; PREDICTED: Halyomorpha halys 5-aminolevulite synthase, erythroid-specific, mitochondrial (LOC106680881), mR	PF01053:Cys/Met metabolism PLP-dependent enzyme PF09029:5-aminolevulite synthase presequence PF00155:Aminotransferase class I and II
transcript_HQ_all_transcript/5417/f9p0/5507	ADH01740.1; hypoxia-inducible factor 1 alpha [Oratosquilla oratoria]	sp|Q61221|HIF1A_MOUSE; Hypoxia-inducible factor 1-alpha OS=Mus musculus GN=Hif1a PE=1 SV=3	tca:655772; K08268 HIF1A hypoxia-inducible factor 1 alpha - ko04066; Environmental Information Processing; Sigl transduction; HIF-1 sigling pathway | ko04140; Cellular Processes; Transport and catabolism; Autophagy - animal | ko04659; Organismal Systems; Immune system; Th17 cell differentiation | ko04919; Organismal Systems; Endocrine system; Thyroid hormone sigling pathway | ko04212; Organismal …	Hs4504385; KOG3558 Hypoxia-inducible factor 1/Neurol PAS domain protein NPAS1 TK Sigl transduction mechanisms ; Transcription ;	GO:0006355; regulation of transcription, D-dependent; biological_process GO:0046983; protein dimerization activity; molecular_function GO:0005515; protein binding; molecular_function	HM032914.1; Oratosquilla oratoria hypoxia-inducible factor 1 alpha (HIF-1a) mR, complete cds	PF08447:PAS fold PF00010:Helix-loop-helix D-binding domain PF00989:PAS fold
transcript_HQ_all_transcript/54172/f2p0/2515	AIS24843.1; T-complex protein 1 subunit alpha [Scylla paramamosain]	sp|P12613|TCPA_DROME; T-complex protein 1 subunit alpha OS=Drosophila melanogaster GN=T-cp1 PE=2 SV=2	phu:Phum_PHUM125100; K09493 CCT1, TCP1 T-complex protein 1 subunit alpha - -	7300868; KOG0360 Chaperonin complex component, TCP-1 alpha subunit (CCT1) O Posttranslatiol modification, protein turnover, chaperones ;	GO:0005524; ATP binding; molecular_function	XM_017244561.1; PREDICTED: Drosophila bipectita T-complex protein 1 subunit alpha (LOC108127472), mR	PF00118:TCP-1/cpn60 chaperonin family
transcript_HQ_all_transcript/54567/f2p0/2508	KDR20308.1; Mitochondrial enolase superfamily member 1 [Zootermopsis nevadensis]	sp|Q5RAT4|ENOF1_POB; Mitochondrial enolase superfamily member 1 OS=Pongo abelii GN=ENOSF1 PE=2 SV=1	bim:100746003; K18334 fucD L-fucote dehydratase 4.2.1.68 ko00051; Metabolism; Carbohydrate metabolism; Fructose and mannose metabolism			XM_018155237.1; PREDICTED: Hyalella azteca mitochondrial enolase superfamily member 1-like (LOC108668093), mR
transcript_HQ_all_transcript/54680/f2p0/2511	CAB85964.1; phosphoenolpyruvate carboxykise [Litopeeus vanmei]	sp|P05153|PCKGC_CHICK; Phosphoenolpyruvate carboxykise, cytosolic [GTP] OS=Gallus gallus GN=PCK1 PE=2 SV=1	tca:661705; K01596 E4.1.1.32, pckA, PCK phosphoenolpyruvate carboxykise (GTP) 4.1.1.32 ko00010; Metabolism; Carbohydrate metabolism; Glycolysis / Gluconeogenesis | ko00020; Metabolism; Carbohydrate metabolism; Citrate cycle (TCA cycle) | ko00620; Metabolism; Carbohydrate metabolism; Pyruvate metabolism | ko04068; Environmental Information Processing; Sigl transduction; FoxO sigling pathway | ko04…	7302595; KOG3749 Phosphoenolpyruvate carboxykise C Energy production and conversion ;	GO:0005525; GTP binding; molecular_function GO:0006094; gluconeogenesis; biological_process GO:0004611; phosphoenolpyruvate carboxykise activity; molecular_function	AY074922.1; Chasmagthus granulata phosphoenolpyruvate-carboxykise (PEPCK) mR, complete cds	PF00821:Phosphoenolpyruvate carboxykise
transcript_HQ_all_transcript/547/f29p0/7483	XP_018024367.1; PREDICTED: pre-mR-processing-splicing factor 8 [Hyalella azteca]	sp|Q6P2Q9|PRP8_HUMAN; Pre-mR-processing-splicing factor 8 OS=Homo sapiens GN=PRPF8 PE=1 SV=2	phu:Phum_PHUM300700; K12856 PRPF8, PRP8 pre-mR-processing factor 8 - ko03040; Genetic Information Processing; Transcription; Spliceosome	7303518; KOG1795 U5 snRNP spliceosome subunit A R processing and modification ;	GO:0030623; U5 snR binding; molecular_function GO:0003723; R binding; molecular_function GO:0005515; protein binding; molecular_function GO:0000398; nuclear mR splicing, via spliceosome; biological_process GO:0017070; U6 snR binding; molecular_function	XM_003968376.2; PREDICTED: Takifugu rubripes pre-mR processing factor 8 (prpf8), transcript variant X2, mR	PF10598:R recognition motif of the spliceosomal PrP8 PF08083:PROCN (NUC071) domain PF10596:U6-snR interacting domain of PrP8 PF01398:JAB1/Mov34/MPN/PAD-1 ubiquitin protease PF10597:U5-snR binding site 2 of PrP8 PF08082:PRO8NT (NUC069), PrP8 N-termil domain
transcript_HQ_all_transcript/54902/f2p0/2496	XP_018026739.1; PREDICTED: probable methylmalote-semialdehyde dehydrogese [acylating], mitochondrial [Hyalella azteca]	sp|Q7QC84|MMSA_ANOGA; Probable methylmalote-semialdehyde dehydrogese [acylating], mitochondrial OS=Anopheles gambiae GN=AGAP002499 PE=3 SV=2	dpx:DAPPUDRAFT_303718; K00140 mmsA, iolA, ALDH6A1 malote-semialdehyde dehydrogese (acetylating) / methylmalote-semialdehyde dehydrogese [EC:1.2.1.18 1.2.1.27] 1.2.1.18,1.2.1.27 ko01200; Metabolism; Global and overview maps; Carbon metabolism | ko00640; Metabolism; Carbohydrate metabolism; Propanoate metabolism | ko00562; Metabolism; Carbohydrate metabolism; Inositol phosphate metabolism | ko00280…	7290043; KOG2449 Methylmalote semialdehyde dehydrogese EG Amino acid transport and metabolism ; Carbohydrate transport and metabolism ;	GO:0016491; oxidoreductase activity; molecular_function GO:0008152; GO:0055114; oxidation-reduction process; biological_process	GQ887738.1; Neogonodactylus oerstedii voucher NeoMALA methylmalote semialdehyde dehydrogese mR, partial cds	PF00171:Aldehyde dehydrogese family
transcript_HQ_all_transcript/54959/f4p0/2465	XP_018009458.1; PREDICTED: alpha-N-acetylgalactosaminidase-like [Hyalella azteca]	sp|Q90744|GAB_CHICK; Alpha-N-acetylgalactosaminidase OS=Gallus gallus GN=GA PE=1 SV=1	hst:105189481; K01204 GA alpha-N-acetylgalactosaminidase 3.2.1.49 ko00603; Metabolism; Glycan biosynthesis and metabolism; Glycosphingolipid biosynthesis - globo and isoglobo series | ko04142; Cellular Processes; Transport and catabolism; Lysosome	7297618; KOG2366 Alpha-D-galactosidase (melibiase) G Carbohydrate transport and metabolism ;	GO:0005975; carbohydrate metabolic process; biological_process GO:0004553; hydrolase activity, hydrolyzing O-glycosyl compounds; molecular_function GO:0004557; alpha-galactosidase activity; molecular_function	XM_011055764.1; PREDICTED: Acromyrmex echitior alpha-N-acetylgalactosaminidase (LOC105145873), transcript variant X4, mR	PF02065:Melibiase PF16499:Alpha galactosidase A
transcript_HQ_all_transcript/55006/f114p0/2379	XP_008526563.1; PREDICTED: aldehyde dehydrogese family 8 member A1 [Equus przewalskii]	sp|Q0P5F9|AL8A1_BOVIN; Aldehyde dehydrogese family 8 member A1 OS=Bos taurus GN=ALDH8A1 PE=2 SV=1	epz:103556301; - - - - -	Hs12007648; KOG2450 Aldehyde dehydrogese C Energy production and conversion ;	GO:0055114; oxidation-reduction process; biological_process GO:0016491; oxidoreductase activity; molecular_function GO:0008152;		PF00171:Aldehyde dehydrogese family
transcript_HQ_all_transcript/55048/f2p0/2492	EFX81893.1; hypothetical protein DAPPUDRAFT_302851 [Daphnia pulex]	sp|Q8JZN5|ACAD9_MOUSE; Acyl-CoA dehydrogese family member 9, mitochondrial OS=Mus musculus GN=Acad9 PE=1 SV=2	dpx:DAPPUDRAFT_302851; K15980 ACAD9 acyl-CoA dehydrogese family member 9 1.3.99.- -	Hs21361497; KOG0137 Very-long-chain acyl-CoA dehydrogese I Lipid transport and metabolism ;	GO:0008152; GO:0055114; oxidation-reduction process; biological_process GO:0050660; flavin adenine dinucleotide binding; molecular_function GO:0003995; acyl-CoA dehydrogese activity; molecular_function GO:0016627; oxidoreductase activity, acting on the CH-CH group of donors; molecular_function		PF02770:Acyl-CoA dehydrogese, middle domain PF02771:Acyl-CoA dehydrogese, N-termil domain PF00441:Acyl-CoA dehydrogese, C-termil domain
transcript_HQ_all_transcript/55244/f5p0/2479	AKB96209.1; heat shock protein cogte 5 [Cherax quadricaritus]	sp|P29845|HSP7E_DROME; Heat shock 70 kDa protein cogte 5 OS=Drosophila melanogaster GN=Hsc70-5 PE=1 SV=2	nvi:100114552; K04043 dK molecular chaperone DK - ko03018; Genetic Information Processing; Folding, sorting and degradation; R degradation | ko04212; Organismal Systems; Aging; Longevity regulating pathway - worm | ko05152; Human Diseases; Infectious diseases: Bacterial; Tuberculosis	7303207; KOG0102 Molecular chaperones mortalin/PBP74/GRP75, HSP70 superfamily O Posttranslatiol modification, protein turnover, chaperones ;	GO:0005975; carbohydrate metabolic process; biological_process GO:0000902; cell morphogenesis; biological_process GO:0016773; phosphotransferase activity, alcohol group as acceptor; molecular_function GO:0010508; positive regulation of autophagy; biological_process GO:0005515; protein binding; molecular_function	JQ001508.1; Ingrassia philomachi voucher UMMZ BMOC 07-1119-032 AD1006 heat shock protein cogte 5 (Hsc70-5) gene, partial cds	PF10186:Vacuolar sorting 38 and autophagy-related subunit 14 PF06723:MreB/Mbl protein PF02782:FGGY family of carbohydrate kises, C-termil domain PF00435:Spectrin repeat
transcript_HQ_all_transcript/55376/f3p0/2485	XP_018016329.1; PREDICTED: ATP-binding cassette sub-family E member 1-like [Hyalella azteca]	sp|P61222|ABCE1_MOUSE; ATP-binding cassette sub-family E member 1 OS=Mus musculus GN=Abce1 PE=1 SV=1	tca:656379; K06174 ABCE1, Rli1 ATP-binding cassette, sub-family E, member 1 - -	7295014; KOG0063 Rse L inhibitor, ABC superfamily A R processing and modification ;	GO:0003724; R helicase activity; molecular_function GO:0006614; SRP-dependent cotranslatiol protein targeting to membrane; biological_process GO:0002949; GO:0016887; ATPase activity; molecular_function GO:0003723; R binding; molecular_function GO:0043531; ADP binding; molecular_function GO:0007264; small GTPase mediated sigl transduction; biological_process GO:0005524; ATP binding; molecular_func…	XM_007899172.1; PREDICTED: Callorhinchus milii ATP-binding cassette, sub-family E (OABP), member 1 (abce1), mR	PF00448:SRP54-type protein, GTPase domain PF13304:AAA domain, putative AbiEii toxin, Type IV TA system PF03193:Protein of unknown function, DUF258 PF00004:ATPase family associated with various cellular activities (AAA) PF07728:AAA domain (dynein-related subfamily) PF00931:NB-ARC domain PF02367:Threonylcarbamoyl adenosine biosynthesis protein TsaE PF08477:Ras of Complex, Roc, domain of DAPkise PF0…
transcript_HQ_all_transcript/55513/f2p0/2492	CAB85964.1; phosphoenolpyruvate carboxykise [Litopeeus vanmei]	sp|P05153|PCKGC_CHICK; Phosphoenolpyruvate carboxykise, cytosolic [GTP] OS=Gallus gallus GN=PCK1 PE=2 SV=1	tca:661705; K01596 E4.1.1.32, pckA, PCK phosphoenolpyruvate carboxykise (GTP) 4.1.1.32 ko00010; Metabolism; Carbohydrate metabolism; Glycolysis / Gluconeogenesis | ko00020; Metabolism; Carbohydrate metabolism; Citrate cycle (TCA cycle) | ko00620; Metabolism; Carbohydrate metabolism; Pyruvate metabolism | ko04068; Environmental Information Processing; Sigl transduction; FoxO sigling pathway | ko04…	Hs14750965; KOG3749 Phosphoenolpyruvate carboxykise C Energy production and conversion ;	GO:0006094; gluconeogenesis; biological_process GO:0004611; phosphoenolpyruvate carboxykise activity; molecular_function GO:0005525; GTP binding; molecular_function	AY074922.1; Chasmagthus granulata phosphoenolpyruvate-carboxykise (PEPCK) mR, complete cds	PF00821:Phosphoenolpyruvate carboxykise
transcript_HQ_all_transcript/55572/f30p0/2414	KZS17456.1; Succite dehydrogese [ubiquinone] flavoprotein subunit, mitochondrial [Daphnia mag]	sp|Q7ZVF3|SDHA_DANRE; Succite dehydrogese [ubiquinone] flavoprotein subunit, mitochondrial OS=Danio rerio GN=sdha PE=2 SV=2	sasa:106573122; K00234 SDHA, SDH1 succite dehydrogese (ubiquinone) flavoprotein subunit 1.3.5.1 ko01200; Metabolism; Global and overview maps; Carbon metabolism | ko00020; Metabolism; Carbohydrate metabolism; Citrate cycle (TCA cycle) | ko00190; Metabolism; Energy metabolism; Oxidative phosphorylation | ko05010; Human Diseases; Neurodegenerative diseases; Alzheimer's disease | ko05012; Human Dise…	Hs16157047; KOG2403 Succite dehydrogese, flavoprotein subunit C Energy production and conversion ;	GO:0071949; FAD binding; molecular_function GO:0055114; oxidation-reduction process; biological_process GO:0050660; flavin adenine dinucleotide binding; molecular_function GO:0008033; tR processing; biological_process GO:0016491; oxidoreductase activity; molecular_function	XM_008491305.1; PREDICTED: Calypte an succite dehydrogese complex, subunit A, flavoprotein (Fp) (SDHA), mR	PF02910:Fumarate reductase flavoprotein C-term PF12831:FAD dependent oxidoreductase PF01494:FAD binding domain PF01134:Glucose inhibited division protein A PF01266:FAD dependent oxidoreductase PF07992:Pyridine nucleotide-disulphide oxidoreductase
transcript_HQ_all_transcript/55905/f4p0/2448	JAT30451.1; hypothetical protein g.9185 [Graphocephala atropunctata]	sp|P43090|HEM0_OPSTA; 5-aminolevulite synthase, erythroid-specific, mitochondrial OS=Opsanus tau GN=alas2 PE=2 SV=1	aec:105147679; K00643 E2.3.1.37, ALAS 5-aminolevulite synthase 2.3.1.37 ko00260; Metabolism; Amino acid metabolism; Glycine, serine and threonine metabolism | ko00860; Metabolism; Metabolism of cofactors and vitamins; Porphyrin and chlorophyll metabolism	7291697; KOG1360 5-aminolevulite synthase H Coenzyme transport and metabolism ;	GO:0005759; mitochondrial matrix; cellular_component GO:0009058; biosynthetic process; biological_process GO:0003870; 5-aminolevulite synthase activity; molecular_function GO:0006778; porphyrin metabolic process; biological_process GO:0030170; pyridoxal phosphate binding; molecular_function	XM_014420875.1; PREDICTED: Halyomorpha halys 5-aminolevulite synthase, erythroid-specific, mitochondrial (LOC106680881), mR	PF00155:Aminotransferase class I and II PF09029:5-aminolevulite synthase presequence PF01053:Cys/Met metabolism PLP-dependent enzyme
transcript_HQ_all_transcript/56029/f2p0/2486	AET34916.1; catalase [Macrobrachium rosenbergii]	sp|Q9PWF7|CATA_RUGRU; Catalase OS=Rugosa rugosa GN=cat PE=2 SV=3	phu:Phum_PHUM336860; K03781 katE, CAT, catB, srpA catalase 1.11.1.6 ko01200; Metabolism; Global and overview maps; Carbon metabolism | ko00630; Metabolism; Carbohydrate metabolism; Glyoxylate and dicarboxylate metabolism | ko00380; Metabolism; Amino acid metabolism; Tryptophan metabolism | ko04016; Environmental Information Processing; Sigl transduction; MAPK sigling pathway - plant | ko04011; En…	7293863; KOG0047 Catalase P Inorganic ion transport and metabolism ;	GO:0020037; heme binding; molecular_function GO:0055114; oxidation-reduction process; biological_process GO:0004096; catalase activity; molecular_function	AK417106.1; Riptortus pedestris mR for catalase, complete cds, sequence id: Rped-0273	PF00199:Catalase
transcript_HQ_all_transcript/56218/f22p0/2442	ALK82313.1; GTP phosphoenolpyruvate carboxykise, partial [Macrobrachium nipponense]	sp|P05153|PCKGC_CHICK; Phosphoenolpyruvate carboxykise, cytosolic [GTP] OS=Gallus gallus GN=PCK1 PE=2 SV=1	ola:101156403; K01596 E4.1.1.32, pckA, PCK phosphoenolpyruvate carboxykise (GTP) 4.1.1.32 ko00010; Metabolism; Carbohydrate metabolism; Glycolysis / Gluconeogenesis | ko00020; Metabolism; Carbohydrate metabolism; Citrate cycle (TCA cycle) | ko00620; Metabolism; Carbohydrate metabolism; Pyruvate metabolism | ko04068; Environmental Information Processing; Sigl transduction; FoxO sigling pathway | k…	7302595; KOG3749 Phosphoenolpyruvate carboxykise C Energy production and conversion ;	GO:0005525; GTP binding; molecular_function GO:0006094; gluconeogenesis; biological_process GO:0004611; phosphoenolpyruvate carboxykise activity; molecular_function	AY074922.1; Chasmagthus granulata phosphoenolpyruvate-carboxykise (PEPCK) mR, complete cds	PF00821:Phosphoenolpyruvate carboxykise
transcript_HQ_all_transcript/56345/f3p0/2441	AME17864.1; beta-arrestin1 [Marsupeeus japonicus]	sp|P29066|ARRB1_RAT; Beta-arrestin-1 OS=Rattus norvegicus GN=Arrb1 PE=1 SV=1	cfo:105255695; K04439 ARRB beta-arrestin - ko04010; Environmental Information Processing; Sigl transduction; MAPK sigling pathway | ko04340; Environmental Information Processing; Sigl transduction; Hedgehog sigling pathway | ko04144; Cellular Processes; Transport and catabolism; Endocytosis | ko04062; Organismal Systems; Immune system; Chemokine sigling pathway | ko04740; Organismal Systems; Sens…	7302112; KOG3865 Arrestin T Sigl transduction mechanisms ;
transcript_HQ_all_transcript/56430/f2p0/2448	XP_019921946.1; PREDICTED: peroxisomal multifunctiol enzyme type 2 isoform X2 [Crassostrea gigas]	sp|P51659|DHB4_HUMAN; Peroxisomal multifunctiol enzyme type 2 OS=Homo sapiens GN=HSD17B4 PE=1 SV=3	crg:105326295; K12405 HSD17B4 3-hydroxyacyl-CoA dehydrogese / 3a,7a,12a-trihydroxy-5b-cholest-24-enoyl-CoA hydratase / enoyl-CoA hydratase 2 [EC:1.1.1.35 4.2.1.107 4.2.1.119] 1.1.1.35,4.2.1.107,4.2.1.119 ko00120; Metabolism; Lipid metabolism; Primary bile acid biosynthesis | ko04146; Cellular Processes; Transport and catabolism; Peroxisome
transcript_HQ_all_transcript/56503/f1646p0/2298	ACG60512.1; chitise 1 precursor [Scylla serrata]	sp|P36362|CHIT_MANSE; Endochitise OS=Manduca sexta PE=2 SV=1	nvi:100117528; K01183 E3.2.1.14 chitise 3.2.1.14 ko00520; Metabolism; Carbohydrate metabolism; Amino sugar and nucleotide sugar metabolism	7299808; KOG2806 Chitise G Carbohydrate transport and metabolism ;	GO:0006030; chitin metabolic process; biological_process GO:0008061; chitin binding; molecular_function GO:0005975; carbohydrate metabolic process; biological_process GO:0005576; GO:0004553; hydrolase activity, hydrolyzing O-glycosyl compounds; molecular_function	D84250.1; Marsupeeus japonicus Pjchi1 mR for putative chitise, complete cds	PF01607:Chitin binding Peritrophin-A domain PF00704:Glycosyl hydrolases family 18
transcript_HQ_all_transcript/56641/f7p0/2424	XP_010881055.1; PREDICTED: crooked neck-like protein 1 [Esox lucius]	sp|Q9BZJ0|CRNL1_HUMAN; Crooked neck-like protein 1 OS=Homo sapiens GN=CRNKL1 PE=1 SV=4	bim:100742449; K12869 CRN, CRNKL1, CLF1, SYF3 crooked neck - ko03040; Genetic Information Processing; Transcription; Spliceosome	Hs11072091; KOG1915 Cell cycle control protein (crooked neck) D Cell cycle control, cell division, chromosome partitioning ;	GO:0006396; R processing; biological_process GO:0005515; protein binding; molecular_function	XM_015483374.1; PREDICTED: Marmota marmota marmota crooked neck pre-mR splicing factor 1 (Crnkl1), mR	PF13414:TPR repeat PF02184:HAT (Half-A-TPR) repeat PF13371:Tetratricopeptide repeat PF13174:Tetratricopeptide repeat
transcript_HQ_all_transcript/57207/f10p0/2347	ACS44713.1; hemocyanin subunit 2, partial [Eurydice pulchra]	sp|P10787|HCYB_PANIN; Hemocyanin B chain OS=Panulirus interruptus PE=1 SV=1	dgr:Dgri_GH21740; - - - - -		GO:0008152; GO:0016491; oxidoreductase activity; molecular_function	GQ153950.1; Porcellio scaber hemocyanin mR, partial cds	PF00264:Common central domain of tyrosise
transcript_HQ_all_transcript/57559/f6p0/2392	XP_013784411.1; PREDICTED: 5-aminolevulite synthase, erythroid-specific, mitochondrial-like [Limulus polyphemus]	sp|P13195|HEM1_RAT; 5-aminolevulite synthase, nonspecific, mitochondrial OS=Rattus norvegicus GN=Alas1 PE=2 SV=2	tca:655127; K00643 E2.3.1.37, ALAS 5-aminolevulite synthase 2.3.1.37 ko00260; Metabolism; Amino acid metabolism; Glycine, serine and threonine metabolism | ko00860; Metabolism; Metabolism of cofactors and vitamins; Porphyrin and chlorophyll metabolism	7291697; KOG1360 5-aminolevulite synthase H Coenzyme transport and metabolism ;	GO:0005759; mitochondrial matrix; cellular_component GO:0030170; pyridoxal phosphate binding; molecular_function GO:0006778; porphyrin metabolic process; biological_process GO:0003870; 5-aminolevulite synthase activity; molecular_function GO:0009058; biosynthetic process; biological_process	XM_014420875.1; PREDICTED: Halyomorpha halys 5-aminolevulite synthase, erythroid-specific, mitochondrial (LOC106680881), mR	PF09029:5-aminolevulite synthase presequence PF01053:Cys/Met metabolism PLP-dependent enzyme PF00155:Aminotransferase class I and II
transcript_HQ_all_transcript/57660/f2p0/2401	ANV82809.1; N-acetyl-beta-D-glucosaminidase [Macrobrachium nipponense]	sp|P49010|HEXC_BOMMO; Chitooligosaccharidolytic beta-N-acetylglucosaminidase OS=Bombyx mori PE=1 SV=1	hst:105184376; K12373 HEXA_B hexosaminidase 3.2.1.52 ko00520; Metabolism; Carbohydrate metabolism; Amino sugar and nucleotide sugar metabolism | ko00513; Metabolism; Glycan biosynthesis and metabolism; Various types of N-glycan biosynthesis | ko00531; Metabolism; Glycan biosynthesis and metabolism; Glycosaminoglycan degradation | ko00603; Metabolism; Glycan biosynthesis and metabolism; Glycosphin…	7292477; KOG2499 Beta-N-acetylhexosaminidase G Carbohydrate transport and metabolism ;	GO:0005975; carbohydrate metabolic process; biological_process GO:0004553; hydrolase activity, hydrolyzing O-glycosyl compounds; molecular_function	FJ888482.1; Litopeeus vanmei beta-N-acetylglucosaminidase mR, complete cds	PF00728:Glycosyl hydrolase family 20, catalytic domain
transcript_HQ_all_transcript/57704/f2p0/2400	XP_018016329.1; PREDICTED: ATP-binding cassette sub-family E member 1-like [Hyalella azteca]	sp|P61221|ABCE1_HUMAN; ATP-binding cassette sub-family E member 1 OS=Homo sapiens GN=ABCE1 PE=1 SV=1	bim:100743781; K06174 ABCE1, Rli1 ATP-binding cassette, sub-family E, member 1 - -	7295014; KOG0063 Rse L inhibitor, ABC superfamily A R processing and modification ;	GO:0016887; ATPase activity; molecular_function GO:0003724; R helicase activity; molecular_function GO:0006614; SRP-dependent cotranslatiol protein targeting to membrane; biological_process GO:0002949; GO:0005524; ATP binding; molecular_function GO:0005525; GTP binding; molecular_function GO:0003924; GTPase activity; molecular_function GO:0043531; ADP binding; molecular_function GO:0007264; small…	XM_007899172.1; PREDICTED: Callorhinchus milii ATP-binding cassette, sub-family E (OABP), member 1 (abce1), mR	PF02367:Threonylcarbamoyl adenosine biosynthesis protein TsaE PF00931:NB-ARC domain PF00005:ABC transporter PF08477:Ras of Complex, Roc, domain of DAPkise PF00910:R helicase PF13304:AAA domain, putative AbiEii toxin, Type IV TA system PF03193:Protein of unknown function, DUF258 PF00004:ATPase family associated with various cellular activities (AAA) PF07728:AAA domain (dynein-related subfamily) PF…
transcript_HQ_all_transcript/57868/f7p0/2360	XP_018023218.1; PREDICTED: alpha-L-fucosidase-like [Hyalella azteca]	sp|C3YWU0|FUCO_BRAFL; Alpha-L-fucosidase OS=Branchiostoma floridae GN=BRAFLDRAFT_56888 PE=3 SV=2	bfo:BRAFLDRAFT_56888; K01206 FUCA alpha-L-fucosidase 3.2.1.51 ko00511; Metabolism; Glycan biosynthesis and metabolism; Other glycan degradation	Hs4503803; KOG3340 Alpha-L-fucosidase G Carbohydrate transport and metabolism ;	GO:0005975; carbohydrate metabolic process; biological_process GO:0004560; alpha-L-fucosidase activity; molecular_function	BT026711.1; Gasterosteus aculeatus clone CEC47-G05 mR sequence	PF01120:Alpha-L-fucosidase
transcript_HQ_all_transcript/58685/f47p0/2334	KDR21487.1; Peptidylprolyl isomerase domain and WD repeat-containing protein 1 [Zootermopsis nevadensis]	sp|Q29RZ2|PPWD1_BOVIN; Peptidylprolyl isomerase domain and WD repeat-containing protein 1 OS=Bos taurus GN=PPWD1 PE=2 SV=1	soc:105202257; K12736 PPWD1 peptidylprolyl isomerase domain and WD repeat-containing protein 1 5.2.1.8 -	Hs14727498; KOG0882 Cyclophilin-related peptidyl-prolyl cis-trans isomerase O Posttranslatiol modification, protein turnover, chaperones ;	GO:0000413; protein peptidyl-prolyl isomerization; biological_process GO:0005515; protein binding; molecular_function GO:0006457; protein folding; biological_process GO:0003755; peptidyl-prolyl cis-trans isomerase activity; molecular_function	XM_012397707.1; PREDICTED: Athalia rosae peptidylprolyl isomerase domain and WD repeat-containing protein 1 (LOC105684397), mR	PF00400:WD domain, G-beta repeat PF00160:Cyclophilin type peptidyl-prolyl cis-trans isomerase/CLD
transcript_HQ_all_transcript/58743/f2p0/2365	XP_018017803.1; PREDICTED: cleavage and polyadenylation specificity factor subunit 3-like [Hyalella azteca]	sp|P79101|CPSF3_BOVIN; Cleavage and polyadenylation specificity factor subunit 3 OS=Bos taurus GN=CPSF3 PE=1 SV=1	ame:102653588; K14403 CPSF3, YSH1 cleavage and polyadenylation specificity factor subunit 3 3.1.27.- ko03015; Genetic Information Processing; Translation; mR surveillance pathway	Hs7706427; KOG1137 mR cleavage and polyadenylation factor II complex, BRR5 (CPSF subunit) A R processing and modification ;		XM_013353533.1; PREDICTED: Microtus ochrogaster cleavage and polyadenylation specific factor 3, 73kDa (Cpsf3), mR
transcript_HQ_all_transcript/59213/f3p0/2352	ACS44712.1; hemocyanin subunit 1, partial [Eurydice pulchra]	sp|P04254|HCYA_PANIN; Hemocyanin A chain OS=Panulirus interruptus PE=1 SV=2	phu:Phum_PHUM494820; - - - - -		GO:0016491; oxidoreductase activity; molecular_function GO:0008152;	GQ153950.1; Porcellio scaber hemocyanin mR, partial cds	PF00264:Common central domain of tyrosise
transcript_HQ_all_transcript/59328/f2p0/2341	EFX77633.1; hypothetical protein DAPPUDRAFT_305386 [Daphnia pulex]	sp|A7SMW7|L2HDH_NEMVE; L-2-hydroxyglutarate dehydrogese, mitochondrial OS=Nematostella vectensis GN=v1g172254 PE=3 SV=1	aga:AgaP_AGAP007868; K00109 L2HGDH 2-hydroxyglutarate dehydrogese 1.1.99.2 ko00650; Metabolism; Carbohydrate metabolism; Butanoate metabolism	7298510; KOG2665 Predicted FAD-dependent oxidoreductase S Function unknown ;	GO:0008924; malate dehydrogese (quinone) activity; molecular_function GO:0055114; oxidation-reduction process; biological_process GO:0016491; oxidoreductase activity; molecular_function GO:0006099; tricarboxylic acid cycle; biological_process		PF06039:Malate:quinone oxidoreductase (Mqo) PF01266:FAD dependent oxidoreductase
transcript_HQ_all_transcript/59417/f22p0/2239	AHL24866.1; chitise 1C [Macrobrachium nipponense]	sp|P36362|CHIT_MANSE; Endochitise OS=Manduca sexta PE=2 SV=1	nvi:100117528; K01183 E3.2.1.14 chitise 3.2.1.14 ko00520; Metabolism; Carbohydrate metabolism; Amino sugar and nucleotide sugar metabolism	7299808; KOG2806 Chitise G Carbohydrate transport and metabolism ;	GO:0006030; chitin metabolic process; biological_process GO:0005576; GO:0033925; mannosyl-glycoprotein endo-beta-N-acetylglucosaminidase activity; molecular_function GO:0005737; cytoplasm; cellular_component GO:0004553; hydrolase activity, hydrolyzing O-glycosyl compounds; molecular_function GO:0008061; chitin binding; molecular_function GO:0005975; carbohydrate metabolic process; biological_proc…	KP692738.1; Eriocheir sinensis chitise 1 mR, complete cds	PF03644:Glycosyl hydrolase family 85 PF01607:Chitin binding Peritrophin-A domain PF00704:Glycosyl hydrolases family 18
transcript_HQ_all_transcript/59672/f6p0/2338	AFN08747.1; elongation factor 1A [Scylla paramamosain]	sp|P29520|EF1A_BOMMO; Elongation factor 1-alpha OS=Bombyx mori PE=2 SV=1	tca:658093; K03231 EEF1A elongation factor 1-alpha - ko03013; Genetic Information Processing; Translation; R transport | ko05134; Human Diseases; Infectious diseases: Bacterial; Legionellosis	CE01270A; KOG0052 Translation elongation factor EF-1 alpha/Tu J Translation, ribosomal structure and biogenesis ;	GO:0008652; cellular amino acid biosynthetic process; biological_process GO:0046983; protein dimerization activity; molecular_function GO:0055114; oxidation-reduction process; biological_process GO:0016620; oxidoreductase activity, acting on the aldehyde or oxo group of donors, D or DP as acceptor; molecular_function GO:0003942; N-acetyl-gamma-glutamyl-phosphate reductase activity; molecular_func…	HM157286.1; Cancer borealis elongation factor 1-alpha mR, complete cds	PF04670:Gtr1/RagA G protein conserved region PF03144:Elongation factor Tu domain 2 PF01926:50S ribosome-binding GTPase PF02774:Semialdehyde dehydrogese, dimerisation domain
transcript_HQ_all_transcript/59720/f4p0/2335	XP_019537275.1; PREDICTED: 5-aminolevulite synthase, erythroid-specific, mitochondrial-like isoform X1 [Aedes albopictus]	sp|P13196|HEM1_HUMAN; 5-aminolevulite synthase, nonspecific, mitochondrial OS=Homo sapiens GN=ALAS1 PE=1 SV=2	aag:AaeL_AAEL007787; K00643 E2.3.1.37, ALAS 5-aminolevulite synthase 2.3.1.37 ko00260; Metabolism; Amino acid metabolism; Glycine, serine and threonine metabolism | ko00860; Metabolism; Metabolism of cofactors and vitamins; Porphyrin and chlorophyll metabolism	7291697; KOG1360 5-aminolevulite synthase H Coenzyme transport and metabolism ;	GO:0005759; mitochondrial matrix; cellular_component GO:0009058; biosynthetic process; biological_process GO:0003870; 5-aminolevulite synthase activity; molecular_function GO:0030170; pyridoxal phosphate binding; molecular_function GO:0006778; porphyrin metabolic process; biological_process	XM_014420875.1; PREDICTED: Halyomorpha halys 5-aminolevulite synthase, erythroid-specific, mitochondrial (LOC106680881), mR	PF00155:Aminotransferase class I and II PF09029:5-aminolevulite synthase presequence PF01053:Cys/Met metabolism PLP-dependent enzyme
transcript_HQ_all_transcript/59833/f59p0/2261	XP_015747989.1; PREDICTED: electron transfer flavoprotein-ubiquinone oxidoreductase, mitochondrial-like [Acropora digitifera]	sp|Q2KIG0|ETFD_BOVIN; Electron transfer flavoprotein-ubiquinone oxidoreductase, mitochondrial OS=Bos taurus GN=ETFDH PE=2 SV=1	sko:100367315; K00311 ETFDH electron-transferring-flavoprotein dehydrogese 1.5.5.1 -	Hs4758312; KOG2415 Electron transfer flavoprotein ubiquinone oxidoreductase C Energy production and conversion ;	GO:0055114; oxidation-reduction process; biological_process GO:0050660; flavin adenine dinucleotide binding; molecular_function GO:0071949; FAD binding; molecular_function GO:0016491; oxidoreductase activity; molecular_function GO:0008033; tR processing; biological_process	NM_001290090.1; Canis lupus familiaris electron transfer flavoprotein dehydrogese (ETFDH), mR	PF07992:Pyridine nucleotide-disulphide oxidoreductase PF01134:Glucose inhibited division protein A PF01266:FAD dependent oxidoreductase PF00070:Pyridine nucleotide-disulphide oxidoreductase PF12831:FAD dependent oxidoreductase PF01494:FAD binding domain
transcript_HQ_all_transcript/59909/f87p0/2287	XP_019921946.1; PREDICTED: peroxisomal multifunctiol enzyme type 2 isoform X2 [Crassostrea gigas]	sp|P51659|DHB4_HUMAN; Peroxisomal multifunctiol enzyme type 2 OS=Homo sapiens GN=HSD17B4 PE=1 SV=3	crg:105326295; K12405 HSD17B4 3-hydroxyacyl-CoA dehydrogese / 3a,7a,12a-trihydroxy-5b-cholest-24-enoyl-CoA hydratase / enoyl-CoA hydratase 2 [EC:1.1.1.35 4.2.1.107 4.2.1.119] 1.1.1.35,4.2.1.107,4.2.1.119 ko00120; Metabolism; Lipid metabolism; Primary bile acid biosynthesis | ko04146; Cellular Processes; Transport and catabolism; Peroxisome
transcript_HQ_all_transcript/59989/f4p0/2333	CAB85964.1; phosphoenolpyruvate carboxykise [Litopeeus vanmei]	sp|P05153|PCKGC_CHICK; Phosphoenolpyruvate carboxykise, cytosolic [GTP] OS=Gallus gallus GN=PCK1 PE=2 SV=1	ola:101156403; K01596 E4.1.1.32, pckA, PCK phosphoenolpyruvate carboxykise (GTP) 4.1.1.32 ko00010; Metabolism; Carbohydrate metabolism; Glycolysis / Gluconeogenesis | ko00020; Metabolism; Carbohydrate metabolism; Citrate cycle (TCA cycle) | ko00620; Metabolism; Carbohydrate metabolism; Pyruvate metabolism | ko04068; Environmental Information Processing; Sigl transduction; FoxO sigling pathway | k…	Hs14750965; KOG3749 Phosphoenolpyruvate carboxykise C Energy production and conversion ;	GO:0006094; gluconeogenesis; biological_process GO:0004611; phosphoenolpyruvate carboxykise activity; molecular_function GO:0005525; GTP binding; molecular_function	AY074922.1; Chasmagthus granulata phosphoenolpyruvate-carboxykise (PEPCK) mR, complete cds	PF00821:Phosphoenolpyruvate carboxykise
transcript_HQ_all_transcript/60072/f2p0/2316	AHZ97888.1; chitise 2 [Portunus trituberculatus]	sp|Q95M17|CHIA_BOVIN; Acidic mammalian chitise OS=Bos taurus GN=CHIA PE=1 SV=1	dpx:DAPPUDRAFT_232075; K01183 E3.2.1.14 chitise 3.2.1.14 ko00520; Metabolism; Carbohydrate metabolism; Amino sugar and nucleotide sugar metabolism	7291231; KOG2806 Chitise G Carbohydrate transport and metabolism ;	GO:0004553; hydrolase activity, hydrolyzing O-glycosyl compounds; molecular_function GO:0005576; GO:0005975; carbohydrate metabolic process; biological_process GO:0008061; chitin binding; molecular_function GO:0006030; chitin metabolic process; biological_process		PF01607:Chitin binding Peritrophin-A domain PF00704:Glycosyl hydrolases family 18
transcript_HQ_all_transcript/60115/f62p0/2272	XP_018013304.1; PREDICTED: beta-glucuronidase-like [Hyalella azteca]	sp|P12265|BGLR_MOUSE; Beta-glucuronidase OS=Mus musculus GN=Gusb PE=1 SV=2	dpl:KGM_13066; K01195 uidA, GUSB beta-glucuronidase 3.2.1.31 ko00040; Metabolism; Carbohydrate metabolism; Pentose and glucurote interconversions | ko00531; Metabolism; Glycan biosynthesis and metabolism; Glycosaminoglycan degradation | ko00860; Metabolism; Metabolism of cofactors and vitamins; Porphyrin and chlorophyll metabolism | ko00944; Metabolism; Biosynthesis of other secondary metabolites…	7302519; KOG2024 Beta-Glucuronidase GUSB (glycosylhydrolase superfamily 2) G Carbohydrate transport and metabolism ;	GO:0004553; hydrolase activity, hydrolyzing O-glycosyl compounds; molecular_function GO:0005975; carbohydrate metabolic process; biological_process	XM_009052892.1; Lottia gigantea hypothetical protein partial mR	PF00703:Glycosyl hydrolases family 2 PF02836:Glycosyl hydrolases family 2, TIM barrel domain PF02837:Glycosyl hydrolases family 2, sugar binding domain
transcript_HQ_all_transcript/60266/f49p0/2248	ADR50356.1; prophenoloxidase [Oratosquilla oratoria]	sp|Q27451|PRP1_BOMMO; Phenoloxidase subunit 1 OS=Bombyx mori PE=1 SV=2	bter:100648607; - - - - -; bter:100648607; - - - - -		GO:0008152; GO:0016491; oxidoreductase activity; molecular_function	HQ588346.1; Oratosquilla oratoria prophenoloxidase (ProPO(llw)) mR, complete cds	PF00264:Common central domain of tyrosise
transcript_HQ_all_transcript/60405/f3p0/2491	ALK82313.1; GTP phosphoenolpyruvate carboxykise, partial [Macrobrachium nipponense]	sp|P05153|PCKGC_CHICK; Phosphoenolpyruvate carboxykise, cytosolic [GTP] OS=Gallus gallus GN=PCK1 PE=2 SV=1	ola:101156403; K01596 E4.1.1.32, pckA, PCK phosphoenolpyruvate carboxykise (GTP) 4.1.1.32 ko00010; Metabolism; Carbohydrate metabolism; Glycolysis / Gluconeogenesis | ko00020; Metabolism; Carbohydrate metabolism; Citrate cycle (TCA cycle) | ko00620; Metabolism; Carbohydrate metabolism; Pyruvate metabolism | ko04068; Environmental Information Processing; Sigl transduction; FoxO sigling pathway | k…	Hs4505639; KOG3749 Phosphoenolpyruvate carboxykise C Energy production and conversion ;	GO:0005525; GTP binding; molecular_function GO:0004611; phosphoenolpyruvate carboxykise activity; molecular_function GO:0006094; gluconeogenesis; biological_process	AJ250829.1; Peeus vanmei mR for phosphoenolpyruvate carboxykise (pepck gene)	PF00821:Phosphoenolpyruvate carboxykise
transcript_HQ_all_transcript/61004/f5p0/2300	CAB85964.1; phosphoenolpyruvate carboxykise [Litopeeus vanmei]	sp|P05153|PCKGC_CHICK; Phosphoenolpyruvate carboxykise, cytosolic [GTP] OS=Gallus gallus GN=PCK1 PE=2 SV=1	ola:101156403; K01596 E4.1.1.32, pckA, PCK phosphoenolpyruvate carboxykise (GTP) 4.1.1.32 ko00010; Metabolism; Carbohydrate metabolism; Glycolysis / Gluconeogenesis | ko00020; Metabolism; Carbohydrate metabolism; Citrate cycle (TCA cycle) | ko00620; Metabolism; Carbohydrate metabolism; Pyruvate metabolism | ko04068; Environmental Information Processing; Sigl transduction; FoxO sigling pathway | k…	Hs14750965; KOG3749 Phosphoenolpyruvate carboxykise C Energy production and conversion ;	GO:0005525; GTP binding; molecular_function GO:0004611; phosphoenolpyruvate carboxykise activity; molecular_function GO:0006094; gluconeogenesis; biological_process	AY074922.1; Chasmagthus granulata phosphoenolpyruvate-carboxykise (PEPCK) mR, complete cds	PF00821:Phosphoenolpyruvate carboxykise
transcript_HQ_all_transcript/61033/f3p0/2287	CAB85964.1; phosphoenolpyruvate carboxykise [Litopeeus vanmei]	sp|P20007|PCKG_DROME; Phosphoenolpyruvate carboxykise [GTP] OS=Drosophila melanogaster GN=Pepck PE=2 SV=2	lcm:102345191; K01596 E4.1.1.32, pckA, PCK phosphoenolpyruvate carboxykise (GTP) 4.1.1.32 ko00010; Metabolism; Carbohydrate metabolism; Glycolysis / Gluconeogenesis | ko00020; Metabolism; Carbohydrate metabolism; Citrate cycle (TCA cycle) | ko00620; Metabolism; Carbohydrate metabolism; Pyruvate metabolism | ko04068; Environmental Information Processing; Sigl transduction; FoxO sigling pathway | k…	7302595; KOG3749 Phosphoenolpyruvate carboxykise C Energy production and conversion ;	GO:0005525; GTP binding; molecular_function GO:0004611; phosphoenolpyruvate carboxykise activity; molecular_function GO:0006094; gluconeogenesis; biological_process	AY074922.1; Chasmagthus granulata phosphoenolpyruvate-carboxykise (PEPCK) mR, complete cds	PF00821:Phosphoenolpyruvate carboxykise
transcript_HQ_all_transcript/61081/f5p0/2301	YP_005088478.1; COX1 gene product (mitochondrion) [Conocephalus maculatus]	sp|P00399|COX1_DROME; Cytochrome c oxidase subunit 1 OS=Drosophila melanogaster GN=mt:CoI PE=2 SV=2	phd:102341612; - - - - -	DmMi003; KOG4769 Cytochrome c oxidase, subunit I C Energy production and conversion ;	GO:0009060; aerobic respiration; biological_process GO:0020037; heme binding; molecular_function GO:0055114; oxidation-reduction process; biological_process GO:0005506; iron ion binding; molecular_function GO:0016021; integral to membrane; cellular_component GO:0009055; GO:0004129; cytochrome-c oxidase activity; molecular_function	GQ292769.1; Oratosquilla oratoria mitochondrion, complete genome	PF00115:Cytochrome C and Quinol oxidase polypeptide I
transcript_HQ_all_transcript/61104/f2p0/2276	AHZ97888.1; chitise 2 [Portunus trituberculatus]	sp|Q95M17|CHIA_BOVIN; Acidic mammalian chitise OS=Bos taurus GN=CHIA PE=1 SV=1	dpx:DAPPUDRAFT_232075; K01183 E3.2.1.14 chitise 3.2.1.14 ko00520; Metabolism; Carbohydrate metabolism; Amino sugar and nucleotide sugar metabolism	7291231; KOG2806 Chitise G Carbohydrate transport and metabolism ;	GO:0006030; chitin metabolic process; biological_process GO:0005975; carbohydrate metabolic process; biological_process GO:0008061; chitin binding; molecular_function GO:0004553; hydrolase activity, hydrolyzing O-glycosyl compounds; molecular_function GO:0005576;	LC167473.1; Oratosquilla oratoria gene for 28S ribosomal R, partial sequence	PF01607:Chitin binding Peritrophin-A domain PF00704:Glycosyl hydrolases family 18
transcript_HQ_all_transcript/61320/f3p0/2282	XP_018026111.1; PREDICTED: DH dehydrogese [ubiquinone] flavoprotein 1, mitochondrial-like [Hyalella azteca]	sp|Q0MQI5|NDUV1_GORGO; DH dehydrogese [ubiquinone] flavoprotein 1, mitochondrial OS=Gorilla gorilla gorilla GN=NDUFV1 PE=2 SV=1	dpe:Dper_GL19080; K03942 NDUFV1 DH dehydrogese (ubiquinone) flavoprotein 1 [EC:1.6.5.3 1.6.99.3] 1.6.5.3,1.6.99.3 ko00190; Metabolism; Energy metabolism; Oxidative phosphorylation | ko05010; Human Diseases; Neurodegenerative diseases; Alzheimer's disease | ko05012; Human Diseases; Neurodegenerative diseases; Parkinson's disease | ko05016; Human Diseases; Neurodegenerative diseases; Huntington's d…	7297065; KOG2658 DH:ubiquinone oxidoreductase, NDUFV1/51kDa subunit C Energy production and conversion ;	GO:0051539; 4 iron, 4 sulfur cluster binding; molecular_function	XM_006276885.3; PREDICTED: Alligator mississippiensis DH:ubiquinone oxidoreductase core subunit V1 (NDUFV1), mR	PF10589:DH-ubiquinone oxidoreductase-F iron-sulfur binding region
transcript_HQ_all_transcript/61374/f2p0/2281	XP_018013304.1; PREDICTED: beta-glucuronidase-like [Hyalella azteca]	sp|P12265|BGLR_MOUSE; Beta-glucuronidase OS=Mus musculus GN=Gusb PE=1 SV=2	aag:AaeL_AAEL017512; K01195 uidA, GUSB beta-glucuronidase 3.2.1.31 ko00040; Metabolism; Carbohydrate metabolism; Pentose and glucurote interconversions | ko00531; Metabolism; Glycan biosynthesis and metabolism; Glycosaminoglycan degradation | ko00860; Metabolism; Metabolism of cofactors and vitamins; Porphyrin and chlorophyll metabolism | ko00944; Metabolism; Biosynthesis of other secondary metab…	7302519; KOG2024 Beta-Glucuronidase GUSB (glycosylhydrolase superfamily 2) G Carbohydrate transport and metabolism ;	GO:0009341; beta-galactosidase complex; cellular_component GO:0004553; hydrolase activity, hydrolyzing O-glycosyl compounds; molecular_function GO:0005975; carbohydrate metabolic process; biological_process GO:0004565; beta-galactosidase activity; molecular_function	XM_009052892.1; Lottia gigantea hypothetical protein partial mR	PF00703:Glycosyl hydrolases family 2 PF00150:Cellulase (glycosyl hydrolase family 5) PF02449:Beta-galactosidase PF02837:Glycosyl hydrolases family 2, sugar binding domain PF02836:Glycosyl hydrolases family 2, TIM barrel domain
transcript_HQ_all_transcript/61599/f2p0/2276	AHZ97888.1; chitise 2 [Portunus trituberculatus]	sp|Q95M17|CHIA_BOVIN; Acidic mammalian chitise OS=Bos taurus GN=CHIA PE=1 SV=1	dpx:DAPPUDRAFT_232075; K01183 E3.2.1.14 chitise 3.2.1.14 ko00520; Metabolism; Carbohydrate metabolism; Amino sugar and nucleotide sugar metabolism	7291231; KOG2806 Chitise G Carbohydrate transport and metabolism ;	GO:0006030; chitin metabolic process; biological_process GO:0005975; carbohydrate metabolic process; biological_process GO:0008061; chitin binding; molecular_function GO:0004553; hydrolase activity, hydrolyzing O-glycosyl compounds; molecular_function GO:0005576;		PF00704:Glycosyl hydrolases family 18 PF01607:Chitin binding Peritrophin-A domain
transcript_HQ_all_transcript/61612/f4p0/2266	AHZ97888.1; chitise 2 [Portunus trituberculatus]	sp|Q95M17|CHIA_BOVIN; Acidic mammalian chitise OS=Bos taurus GN=CHIA PE=1 SV=1	dpx:DAPPUDRAFT_232075; K01183 E3.2.1.14 chitise 3.2.1.14 ko00520; Metabolism; Carbohydrate metabolism; Amino sugar and nucleotide sugar metabolism	7291231; KOG2806 Chitise G Carbohydrate transport and metabolism ;	GO:0006030; chitin metabolic process; biological_process GO:0004553; hydrolase activity, hydrolyzing O-glycosyl compounds; molecular_function GO:0005576; GO:0005975; carbohydrate metabolic process; biological_process GO:0008061; chitin binding; molecular_function		PF00704:Glycosyl hydrolases family 18 PF01607:Chitin binding Peritrophin-A domain
transcript_HQ_all_transcript/61616/f3p0/2273	CAB65311.1; Phosphoenolpyruvate carboxykise [Nephrops norvegicus]	sp|P05153|PCKGC_CHICK; Phosphoenolpyruvate carboxykise, cytosolic [GTP] OS=Gallus gallus GN=PCK1 PE=2 SV=1	tca:661705; K01596 E4.1.1.32, pckA, PCK phosphoenolpyruvate carboxykise (GTP) 4.1.1.32 ko00010; Metabolism; Carbohydrate metabolism; Glycolysis / Gluconeogenesis | ko00020; Metabolism; Carbohydrate metabolism; Citrate cycle (TCA cycle) | ko00620; Metabolism; Carbohydrate metabolism; Pyruvate metabolism | ko04068; Environmental Information Processing; Sigl transduction; FoxO sigling pathway | ko04…	7302596; KOG3749 Phosphoenolpyruvate carboxykise C Energy production and conversion ;	GO:0005525; GTP binding; molecular_function GO:0006094; gluconeogenesis; biological_process GO:0004611; phosphoenolpyruvate carboxykise activity; molecular_function	AY074922.1; Chasmagthus granulata phosphoenolpyruvate-carboxykise (PEPCK) mR, complete cds	PF00821:Phosphoenolpyruvate carboxykise
transcript_HQ_all_transcript/61710/f3p0/2279	ALK82313.1; GTP phosphoenolpyruvate carboxykise, partial [Macrobrachium nipponense]	sp|P05153|PCKGC_CHICK; Phosphoenolpyruvate carboxykise, cytosolic [GTP] OS=Gallus gallus GN=PCK1 PE=2 SV=1	ola:101156403; K01596 E4.1.1.32, pckA, PCK phosphoenolpyruvate carboxykise (GTP) 4.1.1.32 ko00010; Metabolism; Carbohydrate metabolism; Glycolysis / Gluconeogenesis | ko00020; Metabolism; Carbohydrate metabolism; Citrate cycle (TCA cycle) | ko00620; Metabolism; Carbohydrate metabolism; Pyruvate metabolism | ko04068; Environmental Information Processing; Sigl transduction; FoxO sigling pathway | k…	7302595; KOG3749 Phosphoenolpyruvate carboxykise C Energy production and conversion ;	GO:0006094; gluconeogenesis; biological_process GO:0004611; phosphoenolpyruvate carboxykise activity; molecular_function GO:0005525; GTP binding; molecular_function	AY074922.1; Chasmagthus granulata phosphoenolpyruvate-carboxykise (PEPCK) mR, complete cds	PF00821:Phosphoenolpyruvate carboxykise
transcript_HQ_all_transcript/61809/f2p0/2257	XP_018024440.1; PREDICTED: tubulin beta chain-like [Hyalella azteca]	sp|P68372|TBB4B_MOUSE; Tubulin beta-4B chain OS=Mus musculus GN=Tubb4b PE=1 SV=1	aqu:100641538; K07375 TUBB tubulin beta - ko04145; Cellular Processes; Transport and catabolism; Phagosome | ko04540; Cellular Processes; Cellular community - eukaryotes; Gap junction | ko05130; Human Diseases; Infectious diseases: Bacterial; Pathogenic Escherichia coli infection	Hs5174735; KOG1375 Beta tubulin Z Cytoskeleton ;	GO:0003924; GTPase activity; molecular_function GO:0016429; tR (adenine-N1-)-methyltransferase activity; molecular_function	XM_003513195.3; PREDICTED: Cricetulus griseus tubulin beta 2A class IIa (Tubb2a), transcript variant X1, mR	PF00091:Tubulin/FtsZ family, GTPase domain PF04816:tR (adenine(22)-N(1))-methyltransferase
transcript_HQ_all_transcript/62069/f52p0/2225	XP_018008544.1; PREDICTED: basic leucine zipper and W2 domain-containing protein 1-like [Hyalella azteca]	sp|Q9VNE2|PKRA_DROME; Protein krasavietz OS=Drosophila melanogaster GN=kra PE=1 SV=1	phu:Phum_PHUM450110; - - - - -	7296716; KOG2297 Predicted translation factor, contains W2 domain J Translation, ribosomal structure and biogenesis ;	GO:0005515; protein binding; molecular_function		PF02020:eIF4-gamma/eIF5/eIF2-epsilon
transcript_HQ_all_transcript/62743/f5p0/2224	AFN08747.1; elongation factor 1A [Scylla paramamosain]	sp|P29520|EF1A_BOMMO; Elongation factor 1-alpha OS=Bombyx mori PE=2 SV=1	aqu:100641966; K03231 EEF1A elongation factor 1-alpha - ko03013; Genetic Information Processing; Translation; R transport | ko05134; Human Diseases; Infectious diseases: Bacterial; Legionellosis	CE01270A; KOG0052 Translation elongation factor EF-1 alpha/Tu J Translation, ribosomal structure and biogenesis ;	GO:0055114; oxidation-reduction process; biological_process GO:0046983; protein dimerization activity; molecular_function GO:0008652; cellular amino acid biosynthetic process; biological_process GO:0005525; GTP binding; molecular_function GO:0005737; cytoplasm; cellular_component GO:0016620; oxidoreductase activity, acting on the aldehyde or oxo group of donors, D or DP as acceptor; molecular_fun…	HM157286.1; Cancer borealis elongation factor 1-alpha mR, complete cds	PF01926:50S ribosome-binding GTPase PF04670:Gtr1/RagA G protein conserved region PF03144:Elongation factor Tu domain 2 PF02774:Semialdehyde dehydrogese, dimerisation domain
transcript_HQ_all_transcript/6276/f2p0/5339	XP_018020606.1; PREDICTED: ubiquitin carboxyl-termil hydrolase 7-like [Hyalella azteca]	sp|Q93009|UBP7_HUMAN; Ubiquitin carboxyl-termil hydrolase 7 OS=Homo sapiens GN=USP7 PE=1 SV=2	bim:100749463; K11838 USP7, UBP15 ubiquitin carboxyl-termil hydrolase 7 3.4.19.12 ko04068; Environmental Information Processing; Sigl transduction; FoxO sigling pathway | ko05203; Human Diseases; Cancers: Overview; Viral carcinogenesis | ko05168; Human Diseases; Infectious diseases: Viral; Herpes simplex infection | ko05169; Human Diseases; Infectious diseases: Viral; Epstein-Barr virus infection	Hs4507857; KOG1863 Ubiquitin carboxyl-termil hydrolase O Posttranslatiol modification, protein turnover, chaperones ;	GO:0032183; SUMO binding; molecular_function GO:0036459; GO:0070140; SUMO-specific isopeptidase activity; molecular_function GO:0016579; protein deubiquitition; biological_process GO:0005515; protein binding; molecular_function	XM_007985323.1; PREDICTED: Chlorocebus sabaeus ubiquitin specific peptidase 7 (herpes virus-associated) (USP7), transcript variant X3, mR	PF15499:Ubiquitin-specific peptidase-like, SUMO isopeptidase PF00917:MATH domain PF00443:Ubiquitin carboxyl-termil hydrolase
transcript_HQ_all_transcript/62834/f2p0/2215	AGC75067.1; SUMO-activating enzyme subunit 2 [Eriocheir sinensis]	sp|Q28GH3|SAE2_XENTR; SUMO-activating enzyme subunit 2 OS=Xenopus tropicalis GN=uba2 PE=2 SV=1	crg:105331363; K10685 UBLE1B, SAE2, UBA2 ubiquitin-like 1-activating enzyme E1 B 6.2.1.45 ko04120; Genetic Information Processing; Folding, sorting and degradation; Ubiquitin mediated proteolysis	Hs4885649; KOG2013 SMT3/SUMO-activating complex, catalytic component UBA2 O Posttranslatiol modification, protein turnover, chaperones ;	GO:0019354; siroheme biosynthetic process; biological_process GO:0016491; oxidoreductase activity; molecular_function GO:0055114; oxidation-reduction process; biological_process GO:0008641; small protein activating enzyme activity; molecular_function GO:0043115; precorrin-2 dehydrogese activity; molecular_function GO:0006779; porphyrin biosynthetic process; biological_process	XM_005176862.3; PREDICTED: Musca domestica SUMO-activating enzyme subunit 2 (LOC101894526), mR	PF00899:ThiF family PF00070:Pyridine nucleotide-disulphide oxidoreductase PF13241:Putative D(P)-binding
transcript_HQ_all_transcript/62924/f2p0/2226	CAX46431.1; hemocyanin subunit 4 precursor [Odontodactylus scyllarus]	sp|P10787|HCYB_PANIN; Hemocyanin B chain OS=Panulirus interruptus PE=1 SV=1	phu:Phum_PHUM494820; - - - - -		GO:0008152; GO:0016491; oxidoreductase activity; molecular_function	FM999829.1; Odontodactylus scyllarus partial mR for hemocyanin subunit 2 precursor (hc2 gene)	PF00264:Common central domain of tyrosise
transcript_HQ_all_transcript/63014/f2p0/2221	XP_018021571.1; PREDICTED: 26S proteasome non-ATPase regulatory subunit 2-like [Hyalella azteca]	sp|Q8VDM4|PSMD2_MOUSE; 26S proteasome non-ATPase regulatory subunit 2 OS=Mus musculus GN=Psmd2 PE=1 SV=1	tca:655910; K03028 PSMD2, RPN1 26S proteasome regulatory subunit N1 - ko03050; Genetic Information Processing; Folding, sorting and degradation; Proteasome | ko05169; Human Diseases; Infectious diseases: Viral; Epstein-Barr virus infection	Hs20149522; KOG2005 26S proteasome regulatory complex, subunit RPN1/PSMD2 O Posttranslatiol modification, protein turnover, chaperones ;		GQ888161.1; Neogonodactylus oerstedii voucher NeoMALA proteasome subunit mR, partial cds
transcript_HQ_all_transcript/63084/f2p0/2221	XP_018013304.1; PREDICTED: beta-glucuronidase-like [Hyalella azteca]	sp|P12265|BGLR_MOUSE; Beta-glucuronidase OS=Mus musculus GN=Gusb PE=1 SV=2	ccw:104691082; K01195 uidA, GUSB beta-glucuronidase 3.2.1.31 ko00040; Metabolism; Carbohydrate metabolism; Pentose and glucurote interconversions | ko00531; Metabolism; Glycan biosynthesis and metabolism; Glycosaminoglycan degradation | ko00860; Metabolism; Metabolism of cofactors and vitamins; Porphyrin and chlorophyll metabolism | ko00944; Metabolism; Biosynthesis of other secondary metabolites…	Hs4504223; KOG2024 Beta-Glucuronidase GUSB (glycosylhydrolase superfamily 2) G Carbohydrate transport and metabolism ;	GO:0004553; hydrolase activity, hydrolyzing O-glycosyl compounds; molecular_function GO:0005975; carbohydrate metabolic process; biological_process	XM_009052892.1; Lottia gigantea hypothetical protein partial mR	PF00150:Cellulase (glycosyl hydrolase family 5) PF02836:Glycosyl hydrolases family 2, TIM barrel domain
transcript_HQ_all_transcript/63117/f9p0/2191	ACR23316.1; beta-N-acetylglucosaminidase [Litopeeus vanmei]	sp|P49010|HEXC_BOMMO; Chitooligosaccharidolytic beta-N-acetylglucosaminidase OS=Bombyx mori PE=1 SV=1	hst:105184376; K12373 HEXA_B hexosaminidase 3.2.1.52 ko00520; Metabolism; Carbohydrate metabolism; Amino sugar and nucleotide sugar metabolism | ko00513; Metabolism; Glycan biosynthesis and metabolism; Various types of N-glycan biosynthesis | ko00531; Metabolism; Glycan biosynthesis and metabolism; Glycosaminoglycan degradation | ko00603; Metabolism; Glycan biosynthesis and metabolism; Glycosphin…	7292477; KOG2499 Beta-N-acetylhexosaminidase G Carbohydrate transport and metabolism ;	GO:0004553; hydrolase activity, hydrolyzing O-glycosyl compounds; molecular_function GO:0005975; carbohydrate metabolic process; biological_process	FJ888482.1; Litopeeus vanmei beta-N-acetylglucosaminidase mR, complete cds	PF00728:Glycosyl hydrolase family 20, catalytic domain
transcript_HQ_all_transcript/63140/f3p0/2199	AHZ97888.1; chitise 2 [Portunus trituberculatus]	sp|Q95M17|CHIA_BOVIN; Acidic mammalian chitise OS=Bos taurus GN=CHIA PE=1 SV=1	dpx:DAPPUDRAFT_232075; K01183 E3.2.1.14 chitise 3.2.1.14 ko00520; Metabolism; Carbohydrate metabolism; Amino sugar and nucleotide sugar metabolism	7291231; KOG2806 Chitise G Carbohydrate transport and metabolism ;	GO:0005576; GO:0004553; hydrolase activity, hydrolyzing O-glycosyl compounds; molecular_function GO:0008061; chitin binding; molecular_function GO:0005975; carbohydrate metabolic process; biological_process GO:0006030; chitin metabolic process; biological_process		PF00704:Glycosyl hydrolases family 18 PF01607:Chitin binding Peritrophin-A domain
transcript_HQ_all_transcript/63405/f11p0/2204	AFF59213.1; chitise [Charybdis japonica]	sp|P36362|CHIT_MANSE; Endochitise OS=Manduca sexta PE=2 SV=1	nvi:100117528; K01183 E3.2.1.14 chitise 3.2.1.14 ko00520; Metabolism; Carbohydrate metabolism; Amino sugar and nucleotide sugar metabolism	7299808; KOG2806 Chitise G Carbohydrate transport and metabolism ;	GO:0033925; mannosyl-glycoprotein endo-beta-N-acetylglucosaminidase activity; molecular_function GO:0005737; cytoplasm; cellular_component GO:0005576; GO:0004553; hydrolase activity, hydrolyzing O-glycosyl compounds; molecular_function GO:0008061; chitin binding; molecular_function GO:0005975; carbohydrate metabolic process; biological_process GO:0006030; chitin metabolic process; biological_proc…	KP692738.1; Eriocheir sinensis chitise 1 mR, complete cds	PF03644:Glycosyl hydrolase family 85 PF01607:Chitin binding Peritrophin-A domain PF00704:Glycosyl hydrolases family 18
transcript_HQ_all_transcript/63432/f242p0/2126	XP_014246481.1; PREDICTED: proliferation-associated protein 2G4 isoform X2 [Cimex lectularius]	sp|Q6AYD3|PA2G4_RAT; Proliferation-associated protein 2G4 OS=Rattus norvegicus GN=Pa2g4 PE=1 SV=1	aec:105148878; - - - - -	7295435; KOG2776 Metallopeptidase R General function prediction only ;
transcript_HQ_all_transcript/63501/f2p0/2209	XP_018007534.1; PREDICTED: large neutral amino acids transporter small subunit 1-like [Hyalella azteca]	sp|Q5RAE3|LAT2_POB; Large neutral amino acids transporter small subunit 2 OS=Pongo abelii GN=SLC7A8 PE=2 SV=2	nvi:100119653; - - - - -	7294339; KOG1287 Amino acid transporters E Amino acid transport and metabolism ;	GO:0003333; amino acid transmembrane transport; biological_process GO:0055085; transmembrane transport; biological_process GO:0006810; transport; biological_process GO:0016020; membrane; cellular_component GO:0015171; amino acid transmembrane transporter activity; molecular_function		PF13520:Amino acid permease PF00324:Amino acid permease
transcript_HQ_all_transcript/63583/f3p0/2214	CCF55379.1; hemocyanin alpha subunit 1 [Atyopsis moluccensis]	sp|P04254|HCYA_PANIN; Hemocyanin A chain OS=Panulirus interruptus PE=1 SV=2	phu:Phum_PHUM494820; - - - - -		GO:0016491; oxidoreductase activity; molecular_function GO:0008152;	GQ153950.1; Porcellio scaber hemocyanin mR, partial cds	PF00264:Common central domain of tyrosise
transcript_HQ_all_transcript/63687/f263p0/2064	XP_018021346.1; PREDICTED: phosphatidylinositide phosphatase SAC1-like [Hyalella azteca]	sp|A6QL88|SAC1_BOVIN; Phosphatidylinositide phosphatase SAC1 OS=Bos taurus GN=SACM1L PE=2 SV=1	nvi:100122262; - - - - -	Hs7662338; KOG1889 Putative phosphoinositide phosphatase I Lipid transport and metabolism ;	GO:0042578; phosphoric ester hydrolase activity; molecular_function	XM_018165862.1; PREDICTED: Hyalella azteca phosphatidylinositide phosphatase SAC1-like (LOC108677610), transcript variant X6, mR	PF02383:SacI homology domain
transcript_HQ_all_transcript/63794/f4p0/2189	ALK82313.1; GTP phosphoenolpyruvate carboxykise, partial [Macrobrachium nipponense]	sp|P05153|PCKGC_CHICK; Phosphoenolpyruvate carboxykise, cytosolic [GTP] OS=Gallus gallus GN=PCK1 PE=2 SV=1	fab:101812323; K01596 E4.1.1.32, pckA, PCK phosphoenolpyruvate carboxykise (GTP) 4.1.1.32 ko00010; Metabolism; Carbohydrate metabolism; Glycolysis / Gluconeogenesis | ko00020; Metabolism; Carbohydrate metabolism; Citrate cycle (TCA cycle) | ko00620; Metabolism; Carbohydrate metabolism; Pyruvate metabolism | ko04068; Environmental Information Processing; Sigl transduction; FoxO sigling pathway | k…	Hs4505639; KOG3749 Phosphoenolpyruvate carboxykise C Energy production and conversion ;	GO:0006094; gluconeogenesis; biological_process GO:0004611; phosphoenolpyruvate carboxykise activity; molecular_function GO:0005525; GTP binding; molecular_function	AY074922.1; Chasmagthus granulata phosphoenolpyruvate-carboxykise (PEPCK) mR, complete cds	PF00821:Phosphoenolpyruvate carboxykise
transcript_HQ_all_transcript/64093/f369p0/2076	JAS53228.1; hypothetical protein g.32074 [Cuer arida]	sp|Q98SN8|S61A2_ONCMY; Protein transport protein Sec61 subunit alpha isoform B OS=Oncorhynchus mykiss GN=sec61ab PE=2 SV=3	aag:AaeL_AAEL004523; K10956 SEC61A protein transport protein SEC61 subunit alpha - ko03060; Genetic Information Processing; Folding, sorting and degradation; Protein export | ko04141; Genetic Information Processing; Folding, sorting and degradation; Protein processing in endoplasmic reticulum | ko04145; Cellular Processes; Transport and catabolism; Phagosome | ko05110; Human Diseases; Infectious …	Hs14589847; KOG1373 Transport protein Sec61, alpha subunit UO Intracellular trafficking, secretion, and vesicular transport ; Posttranslatiol modification, protein turnover, chaperones ;	GO:0015031; protein transport; biological_process GO:0016020; membrane; cellular_component	XM_019768094.1; PREDICTED: Branchiostoma belcheri protein transport protein Sec61 subunit alpha (LOC109469557), mR	PF00344:SecY translocase
transcript_HQ_all_transcript/64466/f2p0/2173	CAB85964.1; phosphoenolpyruvate carboxykise [Litopeeus vanmei]	sp|P20007|PCKG_DROME; Phosphoenolpyruvate carboxykise [GTP] OS=Drosophila melanogaster GN=Pepck PE=2 SV=2	crg:105326051; K01596 E4.1.1.32, pckA, PCK phosphoenolpyruvate carboxykise (GTP) 4.1.1.32 ko00010; Metabolism; Carbohydrate metabolism; Glycolysis / Gluconeogenesis | ko00020; Metabolism; Carbohydrate metabolism; Citrate cycle (TCA cycle) | ko00620; Metabolism; Carbohydrate metabolism; Pyruvate metabolism | ko04068; Environmental Information Processing; Sigl transduction; FoxO sigling pathway | k…	7302595; KOG3749 Phosphoenolpyruvate carboxykise C Energy production and conversion ;	GO:0005525; GTP binding; molecular_function GO:0006094; gluconeogenesis; biological_process GO:0004611; phosphoenolpyruvate carboxykise activity; molecular_function	AY074922.1; Chasmagthus granulata phosphoenolpyruvate-carboxykise (PEPCK) mR, complete cds	PF00821:Phosphoenolpyruvate carboxykise
transcript_HQ_all_transcript/64689/f3p0/2168	ACS44712.1; hemocyanin subunit 1, partial [Eurydice pulchra]	sp|P10787|HCYB_PANIN; Hemocyanin B chain OS=Panulirus interruptus PE=1 SV=1	phu:Phum_PHUM494820; - - - - -		GO:0016491; oxidoreductase activity; molecular_function GO:0008152;	GQ153950.1; Porcellio scaber hemocyanin mR, partial cds	PF00264:Common central domain of tyrosise
transcript_HQ_all_transcript/64753/f3p0/2125	AFF59213.1; chitise [Charybdis japonica]	sp|P36362|CHIT_MANSE; Endochitise OS=Manduca sexta PE=2 SV=1	nvi:100117528; K01183 E3.2.1.14 chitise 3.2.1.14 ko00520; Metabolism; Carbohydrate metabolism; Amino sugar and nucleotide sugar metabolism	7299808; KOG2806 Chitise G Carbohydrate transport and metabolism ;	GO:0006030; chitin metabolic process; biological_process GO:0033925; mannosyl-glycoprotein endo-beta-N-acetylglucosaminidase activity; molecular_function GO:0005737; cytoplasm; cellular_component GO:0005576; GO:0004553; hydrolase activity, hydrolyzing O-glycosyl compounds; molecular_function GO:0008061; chitin binding; molecular_function GO:0005975; carbohydrate metabolic process; biological_proc…	D84250.1; Marsupeeus japonicus Pjchi1 mR for putative chitise, complete cds	PF03644:Glycosyl hydrolase family 85 PF01607:Chitin binding Peritrophin-A domain PF00704:Glycosyl hydrolases family 18
transcript_HQ_all_transcript/6539/f14p0/5280	BAD93019.1; ubiquitin C variant, partial [Homo sapiens]	sp|P0CG71|UBIQ1_CAEEL; Polyubiquitin-A OS=Caenorhabditis elegans GN=ubq-1 PE=3 SV=1	aga:AgaP_AGAP001971; K08770 UBC ubiquitin C - ko03320; Organismal Systems; Endocrine system; PPAR sigling pathway	CE01921; KOG0001 Ubiquitin and ubiquitin-like proteins OR Posttranslatiol modification, protein turnover, chaperones ; General function prediction only ;	GO:0005515; protein binding; molecular_function	XM_002007103.2; Drosophila mojavensis uncharacterized protein, transcript variant A (Dmoj\GI12770), mR	PF00240:Ubiquitin family PF14560:Ubiquitin-like domain
transcript_HQ_all_transcript/65670/f2p0/2131	AGT42327.1; cytoplasmic actin [Portunus trituberculatus]	sp|Q90X97|ACTS_ATRMM; Actin, alpha skeletal muscle OS=Atractaspis microlepidota microlepidota GN=ACTA1 PE=2 SV=1	sasa:106601958; K05692 ACTB_G1 actin beta/gamma 1 - ko04015; Environmental Information Processing; Sigl transduction; Rap1 sigling pathway | ko04390; Environmental Information Processing; Sigl transduction; Hippo sigling pathway | ko04391; Environmental Information Processing; Sigl transduction; Hippo sigling pathway - fly | ko04145; Cellular Processes; Transport and catabolism; Phagosome | ko042…	7290649; KOG0676 Actin and related proteins Z Cytoskeleton ;		GU645244.1; Marsupeeus japonicus isolate 11 actin mR, complete cds
transcript_HQ_all_transcript/65747/f10p0/2095	ACG60512.1; chitise 1 precursor [Scylla serrata]	sp|P36362|CHIT_MANSE; Endochitise OS=Manduca sexta PE=2 SV=1	nvi:100117528; K01183 E3.2.1.14 chitise 3.2.1.14 ko00520; Metabolism; Carbohydrate metabolism; Amino sugar and nucleotide sugar metabolism	7299808; KOG2806 Chitise G Carbohydrate transport and metabolism ;	GO:0006030; chitin metabolic process; biological_process GO:0005975; carbohydrate metabolic process; biological_process GO:0008061; chitin binding; molecular_function GO:0004553; hydrolase activity, hydrolyzing O-glycosyl compounds; molecular_function GO:0033925; mannosyl-glycoprotein endo-beta-N-acetylglucosaminidase activity; molecular_function GO:0005576; GO:0005737; cytoplasm; cellular_compon…	D84250.1; Marsupeeus japonicus Pjchi1 mR for putative chitise, complete cds	PF03644:Glycosyl hydrolase family 85 PF01607:Chitin binding Peritrophin-A domain PF00704:Glycosyl hydrolases family 18
transcript_HQ_all_transcript/65767/f605p0/2059	XP_018019757.1; PREDICTED: probable citrate synthase 1, mitochondrial [Hyalella azteca]	sp|Q16P20|CISY2_AEDAE; Probable citrate synthase 2, mitochondrial OS=Aedes aegypti GN=AAEL011789 PE=3 SV=1	aag:AaeL_AAEL002956; K01647 CS, gltA citrate synthase 2.3.3.1 ko01200; Metabolism; Global and overview maps; Carbon metabolism | ko01210; Metabolism; Global and overview maps; 2-Oxocarboxylic acid metabolism | ko01230; Metabolism; Global and overview maps; Biosynthesis of amino acids | ko00020; Metabolism; Carbohydrate metabolism; Citrate cycle (TCA cycle) | ko00630; Metabolism; Carbohydrate meta…	7290712; KOG2617 Citrate synthase C Energy production and conversion ;	GO:0046912; transferase activity, transferring acyl groups, acyl groups converted into alkyl on transfer; molecular_function	XM_017234235.1; PREDICTED: Drosophila bipectita probable citrate synthase, mitochondrial (LOC108120523), transcript variant X2, mR	PF00285:Citrate synthase, C-termil domain
transcript_HQ_all_transcript/66038/f74p0/2099	CAX46431.1; hemocyanin subunit 4 precursor [Odontodactylus scyllarus]	sp|P10787|HCYB_PANIN; Hemocyanin B chain OS=Panulirus interruptus PE=1 SV=1	phu:Phum_PHUM494820; - - - - -		GO:0008152; GO:0016491; oxidoreductase activity; molecular_function	FM999829.1; Odontodactylus scyllarus partial mR for hemocyanin subunit 2 precursor (hc2 gene)	PF00264:Common central domain of tyrosise
transcript_HQ_all_transcript/66053/f2p0/2121	ENN75771.1; hypothetical protein YQE_07729, partial [Dendroctonus ponderosae]	sp|P29844|HSP7C_DROME; Heat shock 70 kDa protein cogte 3 OS=Drosophila melanogaster GN=Hsc70-3 PE=2 SV=2	aec:105149703; K09490 HSPA5, BIP heat shock 70kDa protein 5 - ko03060; Genetic Information Processing; Folding, sorting and degradation; Protein export | ko04141; Genetic Information Processing; Folding, sorting and degradation; Protein processing in endoplasmic reticulum | ko04918; Organismal Systems; Endocrine system; Thyroid hormone synthesis | ko05020; Human Diseases; Neurodegenerative diseas…	7292698; KOG0100 Molecular chaperones GRP78/BiP/KAR2, HSP70 superfamily O Posttranslatiol modification, protein turnover, chaperones ;	GO:0016773; phosphotransferase activity, alcohol group as acceptor; molecular_function GO:0005975; carbohydrate metabolic process; biological_process GO:0000902; cell morphogenesis; biological_process GO:0030983; mismatched D binding; molecular_function GO:0005524; ATP binding; molecular_function GO:0006298; mismatch repair; biological_process GO:0016787; hydrolase activity; molecular_function	KC493626.1; Eriocheir sinensis heat shock protein 70 cogte 3 (HSC70-3) mR, complete cds	PF06723:MreB/Mbl protein PF01968:Hydantoise/oxoprolise PF05192:MutS domain III PF02782:FGGY family of carbohydrate kises, C-termil domain
transcript_HQ_all_transcript/66121/f2p0/2117	ALK82313.1; GTP phosphoenolpyruvate carboxykise, partial [Macrobrachium nipponense]	sp|P05153|PCKGC_CHICK; Phosphoenolpyruvate carboxykise, cytosolic [GTP] OS=Gallus gallus GN=PCK1 PE=2 SV=1	ola:101156403; K01596 E4.1.1.32, pckA, PCK phosphoenolpyruvate carboxykise (GTP) 4.1.1.32 ko00010; Metabolism; Carbohydrate metabolism; Glycolysis / Gluconeogenesis | ko00020; Metabolism; Carbohydrate metabolism; Citrate cycle (TCA cycle) | ko00620; Metabolism; Carbohydrate metabolism; Pyruvate metabolism | ko04068; Environmental Information Processing; Sigl transduction; FoxO sigling pathway | k…	7302595; KOG3749 Phosphoenolpyruvate carboxykise C Energy production and conversion ;	GO:0005525; GTP binding; molecular_function GO:0006094; gluconeogenesis; biological_process GO:0004611; phosphoenolpyruvate carboxykise activity; molecular_function	AY074922.1; Chasmagthus granulata phosphoenolpyruvate-carboxykise (PEPCK) mR, complete cds	PF00821:Phosphoenolpyruvate carboxykise
transcript_HQ_all_transcript/66176/f53p0/2097	AHZ97888.1; chitise 2 [Portunus trituberculatus]	sp|Q95M17|CHIA_BOVIN; Acidic mammalian chitise OS=Bos taurus GN=CHIA PE=1 SV=1	dpx:DAPPUDRAFT_189897; K01183 E3.2.1.14 chitise 3.2.1.14 ko00520; Metabolism; Carbohydrate metabolism; Amino sugar and nucleotide sugar metabolism	7291231; KOG2806 Chitise G Carbohydrate transport and metabolism ;	GO:0005975; carbohydrate metabolic process; biological_process GO:0019069; viral capsid assembly; biological_process GO:0008061; chitin binding; molecular_function GO:0005576; GO:0004553; hydrolase activity, hydrolyzing O-glycosyl compounds; molecular_function GO:0006032; chitin catabolic process; biological_process GO:0004519; endonuclease activity; molecular_function GO:0003677; D binding; mole…		PF01607:Chitin binding Peritrophin-A domain PF05944:Phage small termise subunit PF00704:Glycosyl hydrolases family 18 PF03427:Carbohydrate binding domain (family 19)
transcript_HQ_all_transcript/66247/f2p0/2103	ACD44938.1; protein-disulfide isomerase [Scylla paramamosain]	sp|P38657|PDIA3_BOVIN; Protein disulfide-isomerase A3 OS=Bos taurus GN=PDIA3 PE=2 SV=1	tca:660355; K08056 PDIA3, GRP58 protein disulfide isomerase family A, member 3 5.3.4.1 ko04141; Genetic Information Processing; Folding, sorting and degradation; Protein processing in endoplasmic reticulum | ko04612; Organismal Systems; Immune system; Antigen processing and presentation	7303555; KOG0190 Protein disulfide isomerase (prolyl 4-hydroxylase beta subunit) O Posttranslatiol modification, protein turnover, chaperones ;	GO:0009055; GO:0015035; protein disulfide oxidoreductase activity; molecular_function GO:0045454; cell redox homeostasis; biological_process GO:0016491; oxidoreductase activity; molecular_function GO:0055114; oxidation-reduction process; biological_process GO:0016209;	XM_004520635.2; PREDICTED: Ceratitis capitata protein disulfide-isomerase A3 (LOC101450823), mR	PF00462:Glutaredoxin PF00085:Thioredoxin PF08534:Redoxin PF00578:AhpC/TSA family
transcript_HQ_all_transcript/66361/f2p0/2131	CAB85964.1; phosphoenolpyruvate carboxykise [Litopeeus vanmei]	sp|P20007|PCKG_DROME; Phosphoenolpyruvate carboxykise [GTP] OS=Drosophila melanogaster GN=Pepck PE=2 SV=2	dsi:Dsimw501_GD11392; K01596 E4.1.1.32, pckA, PCK phosphoenolpyruvate carboxykise (GTP) 4.1.1.32 ko00010; Metabolism; Carbohydrate metabolism; Glycolysis / Gluconeogenesis | ko00020; Metabolism; Carbohydrate metabolism; Citrate cycle (TCA cycle) | ko00620; Metabolism; Carbohydrate metabolism; Pyruvate metabolism | ko04068; Environmental Information Processing; Sigl transduction; FoxO sigling path…	7302595; KOG3749 Phosphoenolpyruvate carboxykise C Energy production and conversion ;	GO:0005525; GTP binding; molecular_function GO:0004611; phosphoenolpyruvate carboxykise activity; molecular_function GO:0006094; gluconeogenesis; biological_process	AJ250829.1; Peeus vanmei mR for phosphoenolpyruvate carboxykise (pepck gene)	PF00821:Phosphoenolpyruvate carboxykise
transcript_HQ_all_transcript/66390/f3p0/2100	ADN78256.1; heat shock protein 70 [Palaemon carinicauda]	sp|Q9U639|HSP7D_MANSE; Heat shock 70 kDa protein cogte 4 OS=Manduca sexta PE=2 SV=1	nvi:100114493; K03283 HSPA1_8 heat shock 70kDa protein 1/8 - ko03040; Genetic Information Processing; Transcription; Spliceosome | ko04141; Genetic Information Processing; Folding, sorting and degradation; Protein processing in endoplasmic reticulum | ko04010; Environmental Information Processing; Sigl transduction; MAPK sigling pathway | ko04144; Cellular Processes; Transport and catabolism; End…	Hs5729877; KOG0101 Molecular chaperones HSP70/HSC70, HSP70 superfamily O Posttranslatiol modification, protein turnover, chaperones ;	GO:0016773; phosphotransferase activity, alcohol group as acceptor; molecular_function GO:0005975; carbohydrate metabolic process; biological_process GO:0000902; cell morphogenesis; biological_process GO:0016787; hydrolase activity; molecular_function	KU613078.1; Ocypode quadrata clone A heat shock protein 70 kDa (hsp70) gene, partial cds	PF01968:Hydantoise/oxoprolise PF06723:MreB/Mbl protein PF02782:FGGY family of carbohydrate kises, C-termil domain
transcript_HQ_all_transcript/66544/f18p0/2085	AHZ97888.1; chitise 2 [Portunus trituberculatus]	sp|Q95M17|CHIA_BOVIN; Acidic mammalian chitise OS=Bos taurus GN=CHIA PE=1 SV=1	dpx:DAPPUDRAFT_232075; K01183 E3.2.1.14 chitise 3.2.1.14 ko00520; Metabolism; Carbohydrate metabolism; Amino sugar and nucleotide sugar metabolism	7291231; KOG2806 Chitise G Carbohydrate transport and metabolism ;	GO:0006030; chitin metabolic process; biological_process GO:0004553; hydrolase activity, hydrolyzing O-glycosyl compounds; molecular_function GO:0005576; GO:0005975; carbohydrate metabolic process; biological_process GO:0008061; chitin binding; molecular_function		PF01607:Chitin binding Peritrophin-A domain PF00704:Glycosyl hydrolases family 18
transcript_HQ_all_transcript/66912/f2p0/2083	XP_018019757.1; PREDICTED: probable citrate synthase 1, mitochondrial [Hyalella azteca]	sp|Q16P20|CISY2_AEDAE; Probable citrate synthase 2, mitochondrial OS=Aedes aegypti GN=AAEL011789 PE=3 SV=1	aag:AaeL_AAEL002956; K01647 CS, gltA citrate synthase 2.3.3.1 ko01200; Metabolism; Global and overview maps; Carbon metabolism | ko01210; Metabolism; Global and overview maps; 2-Oxocarboxylic acid metabolism | ko01230; Metabolism; Global and overview maps; Biosynthesis of amino acids | ko00020; Metabolism; Carbohydrate metabolism; Citrate cycle (TCA cycle) | ko00630; Metabolism; Carbohydrate meta…	7290712; KOG2617 Citrate synthase C Energy production and conversion ;	GO:0046912; transferase activity, transferring acyl groups, acyl groups converted into alkyl on transfer; molecular_function	XM_017234235.1; PREDICTED: Drosophila bipectita probable citrate synthase, mitochondrial (LOC108120523), transcript variant X2, mR	PF00285:Citrate synthase, C-termil domain
transcript_HQ_all_transcript/6716/f19p0/5237	BAD93019.1; ubiquitin C variant, partial [Homo sapiens]	sp|P0CG71|UBIQ1_CAEEL; Polyubiquitin-A OS=Caenorhabditis elegans GN=ubq-1 PE=3 SV=1	aga:AgaP_AGAP001971; K08770 UBC ubiquitin C - ko03320; Organismal Systems; Endocrine system; PPAR sigling pathway	CE01921; KOG0001 Ubiquitin and ubiquitin-like proteins OR Posttranslatiol modification, protein turnover, chaperones ; General function prediction only ;	GO:0005515; protein binding; molecular_function	XM_002007103.2; Drosophila mojavensis uncharacterized protein, transcript variant A (Dmoj\GI12770), mR	PF00240:Ubiquitin family PF14560:Ubiquitin-like domain
transcript_HQ_all_transcript/67233/f2p0/1914	XP_018022428.1; PREDICTED: betaine--homocysteine S-methyltransferase 1-like [Hyalella azteca]	sp|Q5XGM3|BHMT1_XENLA; Betaine--homocysteine S-methyltransferase 1 OS=Xenopus laevis GN=bhmt PE=2 SV=1	bfo:BRAFLDRAFT_78594; K00544 BHMT betaine-homocysteine S-methyltransferase 2.1.1.5 ko00260; Metabolism; Amino acid metabolism; Glycine, serine and threonine metabolism | ko00270; Metabolism; Amino acid metabolism; Cysteine and methionine metabolism	Hs4502407; KOG1579 Homocysteine S-methyltransferase E Amino acid transport and metabolism ;		XM_012828633.1; PREDICTED: Clupea harengus betaine--homocysteine S-methyltransferase 1-like (LOC105901214), mR
transcript_HQ_all_transcript/67236/f17p0/2051	CAX46431.1; hemocyanin subunit 4 precursor [Odontodactylus scyllarus]	sp|P10787|HCYB_PANIN; Hemocyanin B chain OS=Panulirus interruptus PE=1 SV=1	aga:AgaP_AGAP001345; - - - - -			FM999831.1; Odontodactylus scyllarus mR for hemocyanin subunit 4 precursor (hc4 gene)
transcript_HQ_all_transcript/67359/f8p0/2059	XP_015513060.1; PREDICTED: threonylcarbamoyladenosine tR methylthiotransferase [Neodiprion lecontei]	sp|Q6P4Y0|CDKAL_XENTR; Threonylcarbamoyladenosine tR methylthiotransferase OS=Xenopus tropicalis GN=cdkal1 PE=2 SV=1	tca:658834; K15865 CDKAL1 threonylcarbamoyladenosine tR methylthiotransferase CDKAL1 2.8.4.5 -	Hs8923318; KOG4355 Predicted Fe-S oxidoreductase R General function prediction only ;	GO:0019867; outer membrane; cellular_component GO:0051536; iron-sulfur cluster binding; molecular_function GO:0051539; 4 iron, 4 sulfur cluster binding; molecular_function GO:0009451; R modification; biological_process GO:0046999; regulation of conjugation; biological_process GO:0003824;		PF04055:Radical SAM superfamily PF05818:Enterobacterial TraT complement resistance protein PF00919:Uncharacterized protein family UPF0004
transcript_HQ_all_transcript/67454/f3p0/2071	AHZ97888.1; chitise 2 [Portunus trituberculatus]	sp|Q95M17|CHIA_BOVIN; Acidic mammalian chitise OS=Bos taurus GN=CHIA PE=1 SV=1	dpx:DAPPUDRAFT_232075; K01183 E3.2.1.14 chitise 3.2.1.14 ko00520; Metabolism; Carbohydrate metabolism; Amino sugar and nucleotide sugar metabolism	7291231; KOG2806 Chitise G Carbohydrate transport and metabolism ;	GO:0005975; carbohydrate metabolic process; biological_process GO:0004553; hydrolase activity, hydrolyzing O-glycosyl compounds; molecular_function		PF00704:Glycosyl hydrolases family 18
transcript_HQ_all_transcript/67571/f6p0/2044	XP_011855920.1; PREDICTED: heat shock 70 kDa protein 1 isoform X6 [Mandrillus leucophaeus]	sp|O73885|HSP7C_CHICK; Heat shock cogte 71 kDa protein OS=Gallus gallus GN=HSPA8 PE=1 SV=1	cfo:105253571; K03283 HSPA1_8 heat shock 70kDa protein 1/8 - ko03040; Genetic Information Processing; Transcription; Spliceosome | ko04141; Genetic Information Processing; Folding, sorting and degradation; Protein processing in endoplasmic reticulum | ko04010; Environmental Information Processing; Sigl transduction; MAPK sigling pathway | ko04144; Cellular Processes; Transport and catabolism; End…	Hs5729877; KOG0101 Molecular chaperones HSP70/HSC70, HSP70 superfamily O Posttranslatiol modification, protein turnover, chaperones ;	GO:0016787; hydrolase activity; molecular_function GO:0005975; carbohydrate metabolic process; biological_process GO:0000902; cell morphogenesis; biological_process GO:0016773; phosphotransferase activity, alcohol group as acceptor; molecular_function	KJ746596.1; Peeus monodon heat shock protein 70 (hsp70) mR, complete cds	PF02782:FGGY family of carbohydrate kises, C-termil domain PF01968:Hydantoise/oxoprolise PF06723:MreB/Mbl protein
transcript_HQ_all_transcript/67675/f155p0/1966	XP_018024251.1; PREDICTED: methionine aminopeptidase 2-like [Hyalella azteca]	sp|Q3ZC89|MAP2_BOVIN; Methionine aminopeptidase 2 OS=Bos taurus GN=METAP2 PE=2 SV=1	lav:100662073; K01265 map methionyl aminopeptidase 3.4.11.18 -	Hs5803092; KOG2775 Metallopeptidase R General function prediction only ;	GO:0043066; negative regulation of apoptosis; biological_process GO:0043123; positive regulation of I-kappaB kise/NF-kappaB cascade; biological_process GO:0016021; integral to membrane; cellular_component GO:0045766; positive regulation of angiogenesis; biological_process	XM_007228168.2; PREDICTED: Astyax mexicanus methionyl aminopeptidase 2 (metap2), transcript variant X2, mR	PF06783:Uncharacterised protein family (UPF0239) PF15686:Lysine-rich CEACAM1 co-isolated protein family
transcript_HQ_all_transcript/67786/f43p0/1981	XP_018007629.1; PREDICTED: dJ homolog subfamily B member 4-like [Hyalella azteca]	sp|Q9UDY4|DNJB4_HUMAN; DJ homolog subfamily B member 4 OS=Homo sapiens GN=DJB4 PE=1 SV=1	isc:IscW_ISCW020633; - - - - -	Hs6631085; KOG0714 Molecular chaperone (DJ superfamily) O Posttranslatiol modification, protein turnover, chaperones ;
transcript_HQ_all_transcript/67879/f45p0/2009	CAX46429.1; hemocyanin subunit 2 precursor, partial [Odontodactylus scyllarus]	sp|P80888|HCY_PALVU; Hemocyanin OS=Palinurus vulgaris PE=1 SV=2	phu:Phum_PHUM494820; - - - - -		GO:0008152; GO:0016491; oxidoreductase activity; molecular_function	FM999829.1; Odontodactylus scyllarus partial mR for hemocyanin subunit 2 precursor (hc2 gene)	PF00264:Common central domain of tyrosise
transcript_HQ_all_transcript/67898/f214p0/1988	AET34921.1; chaperonin [Macrobrachium rosenbergii]	sp|Q5ZJK8|TCPH_CHICK; T-complex protein 1 subunit eta OS=Gallus gallus GN=CCT7 PE=1 SV=1	dvi:Dvir_GJ23495; K09499 CCT7 T-complex protein 1 subunit eta - -	Hs5453607; KOG0361 Chaperonin complex component, TCP-1 eta subunit (CCT7) O Posttranslatiol modification, protein turnover, chaperones ;	GO:0005524; ATP binding; molecular_function	XM_018162547.1; PREDICTED: Hyalella azteca T-complex protein 1 subunit eta-like (LOC108674579), mR	PF00118:TCP-1/cpn60 chaperonin family
transcript_HQ_all_transcript/67987/f2p0/2044	EFX69094.1; hypothetical protein DAPPUDRAFT_189393 [Daphnia pulex]	sp|Q9WVJ3|CBPQ_MOUSE; Carboxypeptidase Q OS=Mus musculus GN=Cpq PE=1 SV=1	cqu:CpipJ_CPIJ001174; K01302 CPQ carboxypeptidase Q 3.4.17.- -	Hs7706387; KOG2195 Transferrin receptor and related proteins containing the protease-associated (PA) domain OPR Posttranslatiol modification, protein turnover, chaperones ; Inorganic ion transport and metabolism ; General function prediction only ;	GO:0008152; GO:0016787; hydrolase activity; molecular_function	XM_008168346.1; PREDICTED: Chrysemys picta bellii carboxypeptidase Q (CPQ), transcript variant X4, mR	PF01546:Peptidase family M20/M25/M40
transcript_HQ_all_transcript/68116/f2p0/2036	XP_018012253.1; PREDICTED: aspartate aminotransferase, cytoplasmic-like [Hyalella azteca]	sp|P00503|AATC_PIG; Aspartate aminotransferase, cytoplasmic OS=Sus scrofa GN=GOT1 PE=1 SV=3	nvi:100120655; K14454 GOT1 aspartate aminotransferase, cytoplasmic 2.6.1.1 ko01200; Metabolism; Global and overview maps; Carbon metabolism | ko01210; Metabolism; Global and overview maps; 2-Oxocarboxylic acid metabolism | ko01230; Metabolism; Global and overview maps; Biosynthesis of amino acids | ko00710; Metabolism; Energy metabolism; Carbon fixation in photosynthetic organisms | ko00250; Meta…	Hs4504067; KOG1412 Aspartate aminotransferase/Glutamic oxaloacetic transamise AAT2/GOT1 E Amino acid transport and metabolism ;	GO:0030170; pyridoxal phosphate binding; molecular_function GO:0009058; biosynthetic process; biological_process	XM_005885369.2; PREDICTED: Myotis brandtii glutamic-oxaloacetic transamise 1, soluble (GOT1), mR	PF00155:Aminotransferase class I and II
transcript_HQ_all_transcript/68132/f4p0/2040	EFX84998.1; hypothetical protein DAPPUDRAFT_300779 [Daphnia pulex]	sp|Q9Y2X3|NOP58_HUMAN; Nucleolar protein 58 OS=Homo sapiens GN=NOP58 PE=1 SV=1	dpx:DAPPUDRAFT_300779; K14565 NOP58 nucleolar protein 58 - ko03008; Genetic Information Processing; Translation; Ribosome biogenesis in eukaryotes	Hs7706254; KOG2572 Ribosome biogenesis protein - Nop58p/Nop5p AJ R processing and modification ; Translation, ribosomal structure and biogenesis ;		XM_018475664.1; PREDICTED: Agrilus planipennis nucleolar protein 58 (LOC108741053), mR
transcript_HQ_all_transcript/68133/f3p0/1978	CAX46431.1; hemocyanin subunit 4 precursor [Odontodactylus scyllarus]	sp|P80888|HCY_PALVU; Hemocyanin OS=Palinurus vulgaris PE=1 SV=2	phu:Phum_PHUM494820; - - - - -		GO:0016491; oxidoreductase activity; molecular_function GO:0008152;	FM999829.1; Odontodactylus scyllarus partial mR for hemocyanin subunit 2 precursor (hc2 gene)	PF00264:Common central domain of tyrosise
transcript_HQ_all_transcript/68337/f2p0/2030	CAX46431.1; hemocyanin subunit 4 precursor [Odontodactylus scyllarus]	sp|P10787|HCYB_PANIN; Hemocyanin B chain OS=Panulirus interruptus PE=1 SV=1	aga:AgaP_AGAP001345; - - - - -			FM999831.1; Odontodactylus scyllarus mR for hemocyanin subunit 4 precursor (hc4 gene)
transcript_HQ_all_transcript/68459/f24p0/1983	CAX46429.1; hemocyanin subunit 2 precursor, partial [Odontodactylus scyllarus]	sp|P80888|HCY_PALVU; Hemocyanin OS=Palinurus vulgaris PE=1 SV=2	phu:Phum_PHUM494820; - - - - -		GO:0008152; GO:0016491; oxidoreductase activity; molecular_function	FM999829.1; Odontodactylus scyllarus partial mR for hemocyanin subunit 2 precursor (hc2 gene)	PF00264:Common central domain of tyrosise
transcript_HQ_all_transcript/68491/f2p0/2036	CAX46430.1; hemocyanin subunit 3 precursor [Odontodactylus scyllarus]	sp|P04254|HCYA_PANIN; Hemocyanin A chain OS=Panulirus interruptus PE=1 SV=2	phu:Phum_PHUM494820; - - - - -		GO:0016491; oxidoreductase activity; molecular_function GO:0008152;	FM999828.1; Odontodactylus scyllarus mR for hemocyanin subunit 1 precursor (hc1 gene)	PF00264:Common central domain of tyrosise
transcript_HQ_all_transcript/68532/f2p0/1996	CAX46429.1; hemocyanin subunit 2 precursor, partial [Odontodactylus scyllarus]	sp|P80096|HCYC_PANIN; Hemocyanin C chain OS=Panulirus interruptus PE=1 SV=1	phu:Phum_PHUM494820; - - - - -		GO:0008152; GO:0016491; oxidoreductase activity; molecular_function	FM999831.1; Odontodactylus scyllarus mR for hemocyanin subunit 4 precursor (hc4 gene)	PF00264:Common central domain of tyrosise
transcript_HQ_all_transcript/68558/f12p0/2019	CAX46429.1; hemocyanin subunit 2 precursor, partial [Odontodactylus scyllarus]	sp|P80888|HCY_PALVU; Hemocyanin OS=Palinurus vulgaris PE=1 SV=2	phu:Phum_PHUM494820; - - - - -		GO:0016491; oxidoreductase activity; molecular_function GO:0008152;	FM999829.1; Odontodactylus scyllarus partial mR for hemocyanin subunit 2 precursor (hc2 gene)	PF00264:Common central domain of tyrosise
transcript_HQ_all_transcript/68574/f2p0/2022	AFH75400.1; elongation factor 2 [Eriocheir sinensis]	sp|Q1HPK6|EF2_BOMMO; Translation elongation factor 2 OS=Bombyx mori GN=tef2 PE=1 SV=1	tca:664546; K03234 EEF2 elongation factor 2 - ko04152; Environmental Information Processing; Sigl transduction; AMPK sigling pathway | ko04921; Organismal Systems; Endocrine system; Oxytocin sigling pathway	7302127; KOG0469 Elongation factor 2 J Translation, ribosomal structure and biogenesis ;	GO:0005525; GTP binding; molecular_function	AY305512.1; Neogonodactylus oerstedii voucher Neo elongation factor-2 mR, partial cds	PF03764:Elongation factor G, domain IV
transcript_HQ_all_transcript/68577/f3p0/2025	AHZ97888.1; chitise 2 [Portunus trituberculatus]	sp|Q95M17|CHIA_BOVIN; Acidic mammalian chitise OS=Bos taurus GN=CHIA PE=1 SV=1	dpx:DAPPUDRAFT_232075; K01183 E3.2.1.14 chitise 3.2.1.14 ko00520; Metabolism; Carbohydrate metabolism; Amino sugar and nucleotide sugar metabolism	7291231; KOG2806 Chitise G Carbohydrate transport and metabolism ;	GO:0005576; GO:0004553; hydrolase activity, hydrolyzing O-glycosyl compounds; molecular_function GO:0008061; chitin binding; molecular_function GO:0005975; carbohydrate metabolic process; biological_process GO:0006030; chitin metabolic process; biological_process		PF00704:Glycosyl hydrolases family 18 PF01607:Chitin binding Peritrophin-A domain
transcript_HQ_all_transcript/68618/f43p0/1981	XP_012234559.1; PREDICTED: T-complex protein 1 subunit zeta [Linepithema humile]	sp|O77622|TCPZ_RABIT; T-complex protein 1 subunit zeta OS=Oryctolagus cuniculus GN=CCT6 PE=1 SV=3	dpx:DAPPUDRAFT_306375; K09498 CCT6 T-complex protein 1 subunit zeta - -	Hs4502643; KOG0359 Chaperonin complex component, TCP-1 zeta subunit (CCT6) O Posttranslatiol modification, protein turnover, chaperones ;	GO:0005524; ATP binding; molecular_function	FJ774781.1; Scylla paramamosain chaperonin zeta subunit mR, complete cds	PF00118:TCP-1/cpn60 chaperonin family
transcript_HQ_all_transcript/68625/f3p0/2023	ACD44938.1; protein-disulfide isomerase [Scylla paramamosain]	sp|P38657|PDIA3_BOVIN; Protein disulfide-isomerase A3 OS=Bos taurus GN=PDIA3 PE=2 SV=1	tca:660355; K08056 PDIA3, GRP58 protein disulfide isomerase family A, member 3 5.3.4.1 ko04141; Genetic Information Processing; Folding, sorting and degradation; Protein processing in endoplasmic reticulum | ko04612; Organismal Systems; Immune system; Antigen processing and presentation	7303555; KOG0190 Protein disulfide isomerase (prolyl 4-hydroxylase beta subunit) O Posttranslatiol modification, protein turnover, chaperones ;	GO:0009055; GO:0015035; protein disulfide oxidoreductase activity; molecular_function GO:0045454; cell redox homeostasis; biological_process GO:0016491; oxidoreductase activity; molecular_function GO:0055114; oxidation-reduction process; biological_process GO:0016209;	XM_004520635.2; PREDICTED: Ceratitis capitata protein disulfide-isomerase A3 (LOC101450823), mR	PF00462:Glutaredoxin PF00085:Thioredoxin PF08534:Redoxin PF00578:AhpC/TSA family
transcript_HQ_all_transcript/68674/f827p0/1934	AIW68616.1; vacuolar proton-translocating ATPase subunit B [Cherax quadricaritus]	sp|P31409|VATB_DROME; V-type proton ATPase subunit B OS=Drosophila melanogaster GN=Vha55 PE=2 SV=1	dvi:Dvir_GJ14577; K02147 ATPeV1B, ATP6B V-type H+-transporting ATPase subunit B - ko00190; Metabolism; Energy metabolism; Oxidative phosphorylation | ko04150; Environmental Information Processing; Sigl transduction; mTOR sigling pathway | ko04145; Cellular Processes; Transport and catabolism; Phagosome | ko04966; Organismal Systems; Excretory system; Collecting duct acid secretion | ko04721; Orga…	7299652; KOG1351 Vacuolar H+-ATPase V1 sector, subunit B C Energy production and conversion ;	GO:0046034; ATP metabolic process; biological_process GO:0005524; ATP binding; molecular_function GO:0015992; proton transport; biological_process	KF442413.1; Exopalaemon carinicauda vacuolar H+-ATPase mR, complete cds	PF00006:ATP synthase alpha/beta family, nucleotide-binding domain PF02874:ATP synthase alpha/beta family, beta-barrel domain
transcript_HQ_all_transcript/6872/f2p0/5242	XP_018007087.1; PREDICTED: chromodomain-helicase-D-binding protein 1-like [Hyalella azteca]	sp|A9X4T1|CHD1_BOMMO; Chromodomain-helicase-D-binding protein 1 OS=Bombyx mori GN=CHD1 PE=1 SV=1	ame:724599; K11367 CHD1 chromodomain-helicase-D-binding protein 1 3.6.4.12 -	7295870; KOG0384 Chromodomain-helicase D-binding protein K Transcription ;	GO:0016787; hydrolase activity; molecular_function GO:0003677; D binding; molecular_function GO:0005524; ATP binding; molecular_function GO:0005634; nucleus; cellular_component	XM_013352265.1; PREDICTED: Microtus ochrogaster chromodomain helicase D binding protein 1 (Chd1), mR	PF01393:Chromo shadow domain PF04851:Type III restriction enzyme, res subunit PF00176:SNF2 family N-termil domain
transcript_HQ_all_transcript/68794/f3p0/2021	CAX46429.1; hemocyanin subunit 2 precursor, partial [Odontodactylus scyllarus]	sp|P80888|HCY_PALVU; Hemocyanin OS=Palinurus vulgaris PE=1 SV=2	phu:Phum_PHUM494820; - - - - -		GO:0016491; oxidoreductase activity; molecular_function GO:0008152;	FM999831.1; Odontodactylus scyllarus mR for hemocyanin subunit 4 precursor (hc4 gene)	PF00264:Common central domain of tyrosise
transcript_HQ_all_transcript/68937/f2p0/2024	CAX46429.1; hemocyanin subunit 2 precursor, partial [Odontodactylus scyllarus]	sp|P80888|HCY_PALVU; Hemocyanin OS=Palinurus vulgaris PE=1 SV=2	phu:Phum_PHUM494820; - - - - -		GO:0008152; GO:0016491; oxidoreductase activity; molecular_function	FM999829.1; Odontodactylus scyllarus partial mR for hemocyanin subunit 2 precursor (hc2 gene)	PF00264:Common central domain of tyrosise
transcript_HQ_all_transcript/68970/f4p0/2011	CAX46431.1; hemocyanin subunit 4 precursor [Odontodactylus scyllarus]	sp|P10787|HCYB_PANIN; Hemocyanin B chain OS=Panulirus interruptus PE=1 SV=1	phu:Phum_PHUM494820; - - - - -		GO:0008152; GO:0016491; oxidoreductase activity; molecular_function	FM999829.1; Odontodactylus scyllarus partial mR for hemocyanin subunit 2 precursor (hc2 gene)	PF00264:Common central domain of tyrosise
transcript_HQ_all_transcript/69164/f6p0/1984	XP_014273839.1; PREDICTED: probable hydroxyacid-oxoacid transhydrogese, mitochondrial [Halyomorpha halys]	sp|Q08B39|HOT_XENLA; Hydroxyacid-oxoacid transhydrogese, mitochondrial OS=Xenopus laevis GN=adhfe1 PE=2 SV=1	soc:105196343; K11173 ADHFE1 hydroxyacid-oxoacid transhydrogese 1.1.99.24 -	Hs21389519; KOG3857 Alcohol dehydrogese, class IV C Energy production and conversion ;	GO:0046872; metal ion binding; molecular_function GO:0016491; oxidoreductase activity; molecular_function GO:0055114; oxidation-reduction process; biological_process		PF00465:Iron-containing alcohol dehydrogese
transcript_HQ_all_transcript/69218/f458p0/1911	AKC35141.1; vacuolar-H-ATPase subunit C [Cherax quadricaritus]	sp|Q9U5N1|VATC_MANSE; V-type proton ATPase subunit C OS=Manduca sexta PE=2 SV=1	tca:661302; K02148 ATPeV1C, ATP6C V-type H+-transporting ATPase subunit C - ko00190; Metabolism; Energy metabolism; Oxidative phosphorylation | ko04150; Environmental Information Processing; Sigl transduction; mTOR sigling pathway | ko04145; Cellular Processes; Transport and catabolism; Phagosome | ko04966; Organismal Systems; Excretory system; Collecting duct acid secretion | ko04721; Organismal…	7302940; KOG2909 Vacuolar H+-ATPase V1 sector, subunit C C Energy production and conversion ;	GO:0015991; ATP hydrolysis coupled proton transport; biological_process GO:0005198; GO:0019031; viral envelope; cellular_component GO:0015078; hydrogen ion transmembrane transporter activity; molecular_function GO:0019028; viral capsid; cellular_component GO:0033180; proton-transporting V-type ATPase, V1 domain; cellular_component	XM_014364668.1; PREDICTED: Trichogramma pretiosum V-type proton ATPase subunit C (LOC106648031), transcript variant X2, mR	PF03223:V-ATPase subunit C PF04513:Baculovirus polyhedron envelope protein, PEP, C terminus
transcript_HQ_all_transcript/69292/f9p0/1989	CAX46429.1; hemocyanin subunit 2 precursor, partial [Odontodactylus scyllarus]	sp|P80096|HCYC_PANIN; Hemocyanin C chain OS=Panulirus interruptus PE=1 SV=1	phu:Phum_PHUM494820; - - - - -		GO:0008152; GO:0016491; oxidoreductase activity; molecular_function	FM999829.1; Odontodactylus scyllarus partial mR for hemocyanin subunit 2 precursor (hc2 gene)	PF00264:Common central domain of tyrosise
transcript_HQ_all_transcript/69300/f3p0/2002	ELT89941.1; hypothetical protein CAPTEDRAFT_167094 [Capitella teleta]	sp|P34275|IVD_CAEEL; Probable acyl-CoA dehydrogese 6 OS=Caenorhabditis elegans GN=acdh-6 PE=3 SV=2	fab:101815188; K11731 atuD citronellyl-CoA dehydrogese 1.3.99.- ko00281; Metabolism; Metabolism of terpenoids and polyketides; Geraniol degradation	CE24778; KOG0139 Short-chain acyl-CoA dehydrogese I Lipid transport and metabolism ;	GO:0008152; GO:0055114; oxidation-reduction process; biological_process GO:0050660; flavin adenine dinucleotide binding; molecular_function GO:0016627; oxidoreductase activity, acting on the CH-CH group of donors; molecular_function GO:0003995; acyl-CoA dehydrogese activity; molecular_function	XM_015811540.1; PREDICTED: Protobothrops mucrosquamatus probable acyl-CoA dehydrogese 6 (LOC107283609), mR	PF02771:Acyl-CoA dehydrogese, N-termil domain PF02770:Acyl-CoA dehydrogese, middle domain PF00441:Acyl-CoA dehydrogese, C-termil domain
transcript_HQ_all_transcript/69305/f79p0/1976	CAC35697.1; alkaline phosphatase, partial [Pandalus borealis]	sp|Q92058|PPBT_CHICK; Alkaline phosphatase, tissue-nonspecific isozyme OS=Gallus gallus GN=ALPL PE=2 SV=1	dpl:KGM_16139; K01077 E3.1.3.1, phoA, phoB alkaline phosphatase 3.1.3.1 ko00730; Metabolism; Metabolism of cofactors and vitamins; Thiamine metabolism | ko00790; Metabolism; Metabolism of cofactors and vitamins; Folate biosynthesis | ko00627; Metabolism; Xenobiotics biodegradation and metabolism; Aminobenzoate degradation | ko02020; Environmental Information Processing; Sigl transduction; Two-com…	Hs13787193; KOG4126 Alkaline phosphatase P Inorganic ion transport and metabolism ;	GO:0008152; GO:0016791; phosphatase activity; molecular_function GO:0003824; GO:0046872; metal ion binding; molecular_function	XM_003229454.3; PREDICTED: Anolis carolinensis alkaline phosphatase, tissue-nonspecific isozyme (LOC100566716), mR	PF00245:Alkaline phosphatase PF01676:Metalloenzyme superfamily
transcript_HQ_all_transcript/69433/f19p0/1989	CAX46431.1; hemocyanin subunit 4 precursor [Odontodactylus scyllarus]	sp|P10787|HCYB_PANIN; Hemocyanin B chain OS=Panulirus interruptus PE=1 SV=1	phu:Phum_PHUM494820; - - - - -			FM999831.1; Odontodactylus scyllarus mR for hemocyanin subunit 4 precursor (hc4 gene)
transcript_HQ_all_transcript/69689/f4p0/1978	XP_018023461.1; PREDICTED: 26S proteasome non-ATPase regulatory subunit 13-like [Hyalella azteca]	sp|Q9UNM6|PSD13_HUMAN; 26S proteasome non-ATPase regulatory subunit 13 OS=Homo sapiens GN=PSMD13 PE=1 SV=2	phu:Phum_PHUM579950; K03039 PSMD13, RPN9 26S proteasome regulatory subunit N9 - ko03050; Genetic Information Processing; Folding, sorting and degradation; Proteasome | ko05169; Human Diseases; Infectious diseases: Viral; Epstein-Barr virus infection	Hs4506223; KOG2908 26S proteasome regulatory complex, subunit RPN9/PSMD13 O Posttranslatiol modification, protein turnover, chaperones ;	GO:0006355; regulation of transcription, D-dependent; biological_process GO:0003700; sequence-specific D binding transcription factor activity; molecular_function GO:0006367; transcription initiation from R polymerase II promoter; biological_process GO:0006352; transcription initiation, D-dependent; biological_process GO:0005515; protein binding; molecular_function GO:0016987; sigma factor activi…		PF08281:Sigma-70, region 4 PF04545:Sigma-70, region 4 PF09339:IclR helix-turn-helix domain PF01399:PCI domain PF02186:TFIIE beta subunit core domain
transcript_HQ_all_transcript/69739/f5p0/1964	CAX46431.1; hemocyanin subunit 4 precursor [Odontodactylus scyllarus]	sp|P10787|HCYB_PANIN; Hemocyanin B chain OS=Panulirus interruptus PE=1 SV=1	phu:Phum_PHUM494820; - - - - -		GO:0016491; oxidoreductase activity; molecular_function GO:0008152;	FM999829.1; Odontodactylus scyllarus partial mR for hemocyanin subunit 2 precursor (hc2 gene)	PF00264:Common central domain of tyrosise
transcript_HQ_all_transcript/69765/f356p0/1878	AEG80154.1; Tcp-1-beta [Litopeeus vanmei]	sp|Q3ZBH0|TCPB_BOVIN; T-complex protein 1 subunit beta OS=Bos taurus GN=CCT2 PE=1 SV=3	tca:659228; K09494 CCT2 T-complex protein 1 subunit beta - -	Hs5453603; KOG0363 Chaperonin complex component, TCP-1 beta subunit (CCT2) O Posttranslatiol modification, protein turnover, chaperones ;	GO:0005524; ATP binding; molecular_function	XM_001946152.4; PREDICTED: Acyrthosiphon pisum T-complex protein 1 subunit beta (LOC100159192), mR	PF00118:TCP-1/cpn60 chaperonin family
transcript_HQ_all_transcript/69777/f2p0/2004	CAX46431.1; hemocyanin subunit 4 precursor [Odontodactylus scyllarus]	sp|P80888|HCY_PALVU; Hemocyanin OS=Palinurus vulgaris PE=1 SV=2	phu:Phum_PHUM494820; - - - - -		GO:0008152; GO:0016491; oxidoreductase activity; molecular_function	FM999831.1; Odontodactylus scyllarus mR for hemocyanin subunit 4 precursor (hc4 gene)	PF00264:Common central domain of tyrosise
transcript_HQ_all_transcript/69871/f4p0/1982	CAX46431.1; hemocyanin subunit 4 precursor [Odontodactylus scyllarus]	sp|P10787|HCYB_PANIN; Hemocyanin B chain OS=Panulirus interruptus PE=1 SV=1	phu:Phum_PHUM494820; - - - - -		GO:0008152; GO:0016491; oxidoreductase activity; molecular_function	FM999829.1; Odontodactylus scyllarus partial mR for hemocyanin subunit 2 precursor (hc2 gene)	PF00264:Common central domain of tyrosise
transcript_HQ_all_transcript/69907/f13p0/1975	XP_018023218.1; PREDICTED: alpha-L-fucosidase-like [Hyalella azteca]	sp|C3YWU0|FUCO_BRAFL; Alpha-L-fucosidase OS=Branchiostoma floridae GN=BRAFLDRAFT_56888 PE=3 SV=2	tca:660163; K01206 FUCA alpha-L-fucosidase 3.2.1.51 ko00511; Metabolism; Glycan biosynthesis and metabolism; Other glycan degradation	Hs14042931; KOG3340 Alpha-L-fucosidase G Carbohydrate transport and metabolism ;	GO:0005975; carbohydrate metabolic process; biological_process GO:0004560; alpha-L-fucosidase activity; molecular_function	XM_008552648.1; PREDICTED: Microplitis demolitor alpha-L-fucosidase (LOC103573508), mR	PF01120:Alpha-L-fucosidase
transcript_HQ_all_transcript/69935/f2p0/1986	JAN47218.1; Elongation factor Tu, mitochondrial [Daphnia mag]	sp|P49410|EFTU_BOVIN; Elongation factor Tu, mitochondrial OS=Bos taurus GN=TUFM PE=1 SV=1	aag:AaeL_AAEL017378; K02358 tuf, TUFM elongation factor Tu - -	7303306; KOG0460 Mitochondrial translation elongation factor Tu J Translation, ribosomal structure and biogenesis ;	GO:0005525; GTP binding; molecular_function	XM_015512684.1; PREDICTED: Diuraphis noxia elongation factor Tu, mitochondrial-like (LOC107164748), mR	PF03144:Elongation factor Tu domain 2
transcript_HQ_all_transcript/70061/f2p0/1984	ABF83607.1; heat shock protein 70, partial [Marsupeeus japonicus]	sp|P08108|HSP70_ONCMY; Heat shock cogte 70 kDa protein OS=Oncorhynchus mykiss GN=hsc71 PE=2 SV=2	nvi:100114493; K03283 HSPA1_8 heat shock 70kDa protein 1/8 - ko03040; Genetic Information Processing; Transcription; Spliceosome | ko04141; Genetic Information Processing; Folding, sorting and degradation; Protein processing in endoplasmic reticulum | ko04010; Environmental Information Processing; Sigl transduction; MAPK sigling pathway | ko04144; Cellular Processes; Transport and catabolism; End…	Hs5729877; KOG0101 Molecular chaperones HSP70/HSC70, HSP70 superfamily O Posttranslatiol modification, protein turnover, chaperones ;	GO:0005975; carbohydrate metabolic process; biological_process GO:0000902; cell morphogenesis; biological_process GO:0016773; phosphotransferase activity, alcohol group as acceptor; molecular_function GO:0016787; hydrolase activity; molecular_function	KU613099.1; Xantho pilipes heat shock protein 70 kDa (hsp70) gene, complete cds	PF01968:Hydantoise/oxoprolise PF06723:MreB/Mbl protein PF02782:FGGY family of carbohydrate kises, C-termil domain
transcript_HQ_all_transcript/70160/f19p0/1952	XP_015513060.1; PREDICTED: threonylcarbamoyladenosine tR methylthiotransferase [Neodiprion lecontei]	sp|Q6P4Y0|CDKAL_XENTR; Threonylcarbamoyladenosine tR methylthiotransferase OS=Xenopus tropicalis GN=cdkal1 PE=2 SV=1	tca:658834; K15865 CDKAL1 threonylcarbamoyladenosine tR methylthiotransferase CDKAL1 2.8.4.5 -	Hs8923318; KOG4355 Predicted Fe-S oxidoreductase R General function prediction only ;	GO:0019867; outer membrane; cellular_component GO:0051536; iron-sulfur cluster binding; molecular_function GO:0051539; 4 iron, 4 sulfur cluster binding; molecular_function GO:0009451; R modification; biological_process GO:0046999; regulation of conjugation; biological_process GO:0003824;		PF00919:Uncharacterized protein family UPF0004 PF04055:Radical SAM superfamily PF05818:Enterobacterial TraT complement resistance protein
transcript_HQ_all_transcript/70293/f4p0/1960	CAX46430.1; hemocyanin subunit 3 precursor [Odontodactylus scyllarus]	sp|P84293|HCY2_CARAE; Hemocyanin subunit 2 OS=Carcinus aestuarii PE=1 SV=1	aag:AaeL_AAEL014544; - - - - -		GO:0016491; oxidoreductase activity; molecular_function GO:0008152;	FM999830.1; Odontodactylus scyllarus mR for hemocyanin subunit 3 precursor (hc3 gene)	PF00264:Common central domain of tyrosise
transcript_HQ_all_transcript/70317/f3p0/1960	CAX46430.1; hemocyanin subunit 3 precursor [Odontodactylus scyllarus]	sp|P04254|HCYA_PANIN; Hemocyanin A chain OS=Panulirus interruptus PE=1 SV=2	phu:Phum_PHUM494820; - - - - -		GO:0008152; GO:0016491; oxidoreductase activity; molecular_function	FM999828.1; Odontodactylus scyllarus mR for hemocyanin subunit 1 precursor (hc1 gene)	PF00264:Common central domain of tyrosise
transcript_HQ_all_transcript/70356/f5p0/1964	AHZ97888.1; chitise 2 [Portunus trituberculatus]	sp|Q6RY07|CHIA_RAT; Acidic mammalian chitise OS=Rattus norvegicus GN=Chia PE=2 SV=1	dpx:DAPPUDRAFT_189897; K01183 E3.2.1.14 chitise 3.2.1.14 ko00520; Metabolism; Carbohydrate metabolism; Amino sugar and nucleotide sugar metabolism	7291231; KOG2806 Chitise G Carbohydrate transport and metabolism ;	GO:0004553; hydrolase activity, hydrolyzing O-glycosyl compounds; molecular_function GO:0005975; carbohydrate metabolic process; biological_process		PF00704:Glycosyl hydrolases family 18
transcript_HQ_all_transcript/70384/f5p0/1957	ADK25704.1; glyceraldehyde-3-phosphate dehydrogese [Cancer borealis]	sp|P00357|G3P_HOMAM; Glyceraldehyde-3-phosphate dehydrogese OS=Homarus americanus PE=1 SV=2	bter:100648830; K00134 GAPDH, gapA glyceraldehyde 3-phosphate dehydrogese 1.2.1.12 ko01200; Metabolism; Global and overview maps; Carbon metabolism | ko01230; Metabolism; Global and overview maps; Biosynthesis of amino acids | ko00010; Metabolism; Carbohydrate metabolism; Glycolysis / Gluconeogenesis | ko00710; Metabolism; Energy metabolism; Carbon fixation in photosynthetic organisms | ko04066; …	7293147; KOG0657 Glyceraldehyde 3-phosphate dehydrogese G Carbohydrate transport and metabolism ;	GO:0016620; oxidoreductase activity, acting on the aldehyde or oxo group of donors, D or DP as acceptor; molecular_function GO:0055114; oxidation-reduction process; biological_process GO:0051287; D binding; molecular_function	KY027066.1; Macrobrachium olfersii glyceraldehyde 3-phosphate dehydrogese (gapdh) mR, complete cds	PF00044:Glyceraldehyde 3-phosphate dehydrogese, D binding domain PF02826:D-isomer specific 2-hydroxyacid dehydrogese, D binding domain PF02800:Glyceraldehyde 3-phosphate dehydrogese, C-termil domain
transcript_HQ_all_transcript/70417/f8p0/1900	KDR10141.1; Glutamyl-tR(Gln) amidotransferase subunit A-like protein [Zootermopsis nevadensis]	sp|Q29RP9|GATA_BOVIN; Glutamyl-tR(Gln) amidotransferase subunit A, mitochondrial OS=Bos taurus GN=QRSL1 PE=2 SV=1	gfr:102040057; K02433 gatA, QRSL1 aspartyl-tR(Asn)/glutamyl-tR(Gln) amidotransferase subunit A [EC:6.3.5.6 6.3.5.7] 6.3.5.6,6.3.5.7 ko00970; Genetic Information Processing; Translation; Aminoacyl-tR biosynthesis	Hs19923523; KOG1211 Amidases J Translation, ribosomal structure and biogenesis ;		XM_016522321.1; PREDICTED: Sinocyclocheilus rhinocerous glutamyl-tR(Gln) amidotransferase subunit A, mitochondrial (LOC107716014), transcript variant X2, mR
transcript_HQ_all_transcript/70597/f2p0/1979	CAX46431.1; hemocyanin subunit 4 precursor [Odontodactylus scyllarus]	sp|P10787|HCYB_PANIN; Hemocyanin B chain OS=Panulirus interruptus PE=1 SV=1	phu:Phum_PHUM494820; - - - - -		GO:0016491; oxidoreductase activity; molecular_function GO:0008152;	FM999829.1; Odontodactylus scyllarus partial mR for hemocyanin subunit 2 precursor (hc2 gene)	PF00264:Common central domain of tyrosise
transcript_HQ_all_transcript/70623/f2p0/1959	ABF83607.1; heat shock protein 70, partial [Marsupeeus japonicus]	sp|P34933|HSP72_BOVIN; Heat shock-related 70 kDa protein 2 OS=Bos taurus GN=HSPA2 PE=2 SV=2	tru:101067318; K03283 HSPA1_8 heat shock 70kDa protein 1/8 - ko03040; Genetic Information Processing; Transcription; Spliceosome | ko04141; Genetic Information Processing; Folding, sorting and degradation; Protein processing in endoplasmic reticulum | ko04010; Environmental Information Processing; Sigl transduction; MAPK sigling pathway | ko04144; Cellular Processes; Transport and catabolism; End…	7299978; KOG0101 Molecular chaperones HSP70/HSC70, HSP70 superfamily O Posttranslatiol modification, protein turnover, chaperones ;	GO:0015630; microtubule cytoskeleton; cellular_component GO:0000226; microtubule cytoskeleton organization; biological_process GO:0000902; cell morphogenesis; biological_process GO:0005975; carbohydrate metabolic process; biological_process GO:0016773; phosphotransferase activity, alcohol group as acceptor; molecular_function GO:0016787; hydrolase activity; molecular_function	KU613076.1; Cardisoma armatum clone B heat shock protein 70 kDa (hsp70) gene, complete cds	PF02782:FGGY family of carbohydrate kises, C-termil domain PF06723:MreB/Mbl protein PF01968:Hydantoise/oxoprolise PF05672:MAP7 (E-MAP-115) family
transcript_HQ_all_transcript/70747/f6p0/1898	XP_011454685.1; PREDICTED: tubulin alpha-1A chain isoform X2 [Crassostrea gigas]	sp|P06603|TBA1_DROME; Tubulin alpha-1 chain OS=Drosophila melanogaster GN=alphaTub84B PE=1 SV=1	mde:101900596; K07374 TUBA tubulin alpha - ko04145; Cellular Processes; Transport and catabolism; Phagosome | ko04210; Cellular Processes; Cell growth and death; Apoptosis | ko04530; Cellular Processes; Cellular community - eukaryotes; Tight junction | ko04540; Cellular Processes; Cellular community - eukaryotes; Gap junction | ko05130; Human Diseases; Infectious diseases: Bacterial; Pathogenic E…	7298798; KOG1376 Alpha tubulin Z Cytoskeleton ;	GO:0006260; D replication; biological_process GO:0003697; single-stranded D binding; molecular_function GO:0003924; GTPase activity; molecular_function	XM_004646609.1; PREDICTED: Octodon degus tubulin alpha-1C chain (LOC101591903), mR	PF02303:Helix-destabilising protein PF00091:Tubulin/FtsZ family, GTPase domain
transcript_HQ_all_transcript/70757/f5p0/1955	CAX46429.1; hemocyanin subunit 2 precursor, partial [Odontodactylus scyllarus]	sp|P10787|HCYB_PANIN; Hemocyanin B chain OS=Panulirus interruptus PE=1 SV=1	phu:Phum_PHUM494820; - - - - -			FM999829.1; Odontodactylus scyllarus partial mR for hemocyanin subunit 2 precursor (hc2 gene)
transcript_HQ_all_transcript/70774/f2p0/1956	XP_014663265.1; PREDICTED: arylsulfatase A-like [Priapulus caudatus]	sp|Q08DD1|ARSA_BOVIN; Arylsulfatase A OS=Bos taurus GN=ARSA PE=2 SV=1	ola:101159667; K01134 ARSA arylsulfatase A 3.1.6.8 ko00600; Metabolism; Lipid metabolism; Sphingolipid metabolism | ko04142; Cellular Processes; Transport and catabolism; Lysosome	Hs6005990; KOG3867 Sulfatase R General function prediction only ;	GO:0008484; sulfuric ester hydrolase activity; molecular_function GO:0008152; GO:0003824;	XM_018152898.1; PREDICTED: Hyalella azteca arylsulfatase A-like (LOC108666084), partial mR	PF00884:Sulfatase PF01663:Type I phosphodiesterase / nucleotide pyrophosphatase
transcript_HQ_all_transcript/70779/f16p0/1944	CAX46429.1; hemocyanin subunit 2 precursor, partial [Odontodactylus scyllarus]	sp|P83180|HCYB_ASTLP; Hemocyanin B chain OS=Astacus leptodactylus PE=1 SV=1	aga:AgaP_AGAP001345; - - - - -		GO:0008152; GO:0016491; oxidoreductase activity; molecular_function	FM999829.1; Odontodactylus scyllarus partial mR for hemocyanin subunit 2 precursor (hc2 gene)	PF00264:Common central domain of tyrosise
transcript_HQ_all_transcript/70826/f9p0/1901	CAX46429.1; hemocyanin subunit 2 precursor, partial [Odontodactylus scyllarus]	sp|P04254|HCYA_PANIN; Hemocyanin A chain OS=Panulirus interruptus PE=1 SV=2	phu:Phum_PHUM494820; - - - - -		GO:0008152; GO:0016491; oxidoreductase activity; molecular_function	FM999829.1; Odontodactylus scyllarus partial mR for hemocyanin subunit 2 precursor (hc2 gene)	PF00264:Common central domain of tyrosise
transcript_HQ_all_transcript/70917/f11p0/1935	ACB36913.1; F1-ATP synthase beta subunit [Litopeeus vanmei]	sp|Q05825|ATPB_DROME; ATP synthase subunit beta, mitochondrial OS=Drosophila melanogaster GN=ATPsynbeta PE=1 SV=3	dwi:Dwil_GK13685; K02133 ATPeF1B, ATP5B, ATP2 F-type H+-transporting ATPase subunit beta 3.6.3.14 ko00190; Metabolism; Energy metabolism; Oxidative phosphorylation | ko05010; Human Diseases; Neurodegenerative diseases; Alzheimer's disease | ko05012; Human Diseases; Neurodegenerative diseases; Parkinson's disease | ko05016; Human Diseases; Neurodegenerative diseases; Huntington's disease	7304361; KOG1350 F0F1-type ATP synthase, beta subunit C Energy production and conversion ;	GO:0005524; ATP binding; molecular_function GO:0005525; GTP binding; molecular_function GO:0003924; GTPase activity; molecular_function GO:0043531; ADP binding; molecular_function GO:0016887; ATPase activity; molecular_function	JF303646.1; Peeus monodon ATP synthase beta subunit mR, complete cds	PF00005:ABC transporter PF01637:ATPase domain predomintly from Archaea PF00006:ATP synthase alpha/beta family, nucleotide-binding domain PF00931:NB-ARC domain PF00004:ATPase family associated with various cellular activities (AAA) PF03193:Protein of unknown function, DUF258
transcript_HQ_all_transcript/71045/f9p0/1935	JAT96347.1; putative phosphoribosylamidoimidazole-succinocarboxamide synthase [Amblyomma aureolatum]	sp|P38024|PUR6_CHICK; Multifunctiol protein ADE2 OS=Gallus gallus GN=AIRC PE=2 SV=1	nvi:100122105; K01587 PAICS phosphoribosylaminoimidazole carboxylase / phosphoribosylaminoimidazole-succinocarboxamide synthase [EC:4.1.1.21 6.3.2.6] 4.1.1.21,6.3.2.6 ko00230; Metabolism; Nucleotide metabolism; Purine metabolism	Hs5453539; KOG2835 Phosphoribosylamidoimidazole-succinocarboxamide synthase F Nucleotide transport and metabolism ;	GO:0009396; folic acid-containing compound biosynthetic process; biological_process GO:0006189; 'de novo' IMP biosynthetic process; biological_process GO:0003824; GO:0004488; methylenetetrahydrofolate dehydrogese (DP+) activity; molecular_function GO:0055114; oxidation-reduction process; biological_process	XM_019781359.1; PREDICTED: Branchiostoma belcheri multifunctiol protein ADE2-like (LOC109479396), transcript variant X3, mR	PF00731:AIR carboxylase PF00763:Tetrahydrofolate dehydrogese/cyclohydrolase, catalytic domain
transcript_HQ_all_transcript/71081/f4p0/1960	CAX46429.1; hemocyanin subunit 2 precursor, partial [Odontodactylus scyllarus]	sp|P80096|HCYC_PANIN; Hemocyanin C chain OS=Panulirus interruptus PE=1 SV=1	phu:Phum_PHUM598430; - - - - -		GO:0016491; oxidoreductase activity; molecular_function GO:0008152;	FM999831.1; Odontodactylus scyllarus mR for hemocyanin subunit 4 precursor (hc4 gene)	PF00264:Common central domain of tyrosise
transcript_HQ_all_transcript/71123/f2p0/1923	CAX46429.1; hemocyanin subunit 2 precursor, partial [Odontodactylus scyllarus]	sp|P80888|HCY_PALVU; Hemocyanin OS=Palinurus vulgaris PE=1 SV=2	phu:Phum_PHUM494820; - - - - -		GO:0016491; oxidoreductase activity; molecular_function GO:0008152;	FM999829.1; Odontodactylus scyllarus partial mR for hemocyanin subunit 2 precursor (hc2 gene)	PF00264:Common central domain of tyrosise
transcript_HQ_all_transcript/71209/f5p0/1931	AFA45340.1; arginine kise [Scylla paramamosain]	sp|Q9NH49|KARG_CALSI; Arginine kise OS=Callinectes sapidus PE=2 SV=1	bter:100631087; K00933 E2.7.3.2 creatine kise 2.7.3.2 ko00330; Metabolism; Amino acid metabolism; Arginine and proline metabolism; bter:100631087; K00933 E2.7.3.2 creatine kise 2.7.3.2 ko00330; Metabolism; Amino acid metabolism; Arginine and proline metabolism	7294998; KOG3581 Creatine kises C Energy production and conversion ;	GO:0016772; transferase activity, transferring phosphorus-containing groups; molecular_function GO:0016301; kise activity; molecular_function	EU346737.1; Litopeeus vanmei arginine kise mR, complete cds	PF00217:ATP:guanido phosphotransferase, C-termil catalytic domain PF02807:ATP:guanido phosphotransferase, N-termil domain
transcript_HQ_all_transcript/71256/f4p0/1929	CAX46429.1; hemocyanin subunit 2 precursor, partial [Odontodactylus scyllarus]	sp|P80096|HCYC_PANIN; Hemocyanin C chain OS=Panulirus interruptus PE=1 SV=1	phu:Phum_PHUM494820; - - - - -		GO:0008152; GO:0016491; oxidoreductase activity; molecular_function	FM999831.1; Odontodactylus scyllarus mR for hemocyanin subunit 4 precursor (hc4 gene)	PF00264:Common central domain of tyrosise
transcript_HQ_all_transcript/71428/f3p0/1928	CAX46429.1; hemocyanin subunit 2 precursor, partial [Odontodactylus scyllarus]	sp|P04254|HCYA_PANIN; Hemocyanin A chain OS=Panulirus interruptus PE=1 SV=2	phu:Phum_PHUM494820; - - - - -		GO:0016491; oxidoreductase activity; molecular_function GO:0008152;	FM999829.1; Odontodactylus scyllarus partial mR for hemocyanin subunit 2 precursor (hc2 gene)	PF00264:Common central domain of tyrosise
transcript_HQ_all_transcript/71544/f18p0/1863	XP_018018037.1; PREDICTED: 26S protease regulatory subunit 6A-B [Hyalella azteca]	sp|P17980|PRS6A_HUMAN; 26S protease regulatory subunit 6A OS=Homo sapiens GN=PSMC3 PE=1 SV=3	dpx:DAPPUDRAFT_299812; K03065 PSMC3, RPT5 26S proteasome regulatory subunit T5 - ko03050; Genetic Information Processing; Folding, sorting and degradation; Proteasome | ko05169; Human Diseases; Infectious diseases: Viral; Epstein-Barr virus infection	7301041; KOG0652 26S proteasome regulatory complex, ATPase RPT5 O Posttranslatiol modification, protein turnover, chaperones ;	GO:0006355; regulation of transcription, D-dependent; biological_process GO:0005524; ATP binding; molecular_function GO:0009378; four-way junction helicase activity; molecular_function GO:0003723; R binding; molecular_function GO:0006310; D recombition; biological_process GO:0008134; transcription factor binding; molecular_function GO:0016887; ATPase activity; molecular_function GO:0006281; D rep…	XM_003701873.2; PREDICTED: Megachile rotundata 26S protease regulatory subunit 6A-B (LOC100877470), transcript variant X1, mR	PF05496:Holliday junction D helicase ruvB N-terminus PF01695:IstB-like ATP binding protein PF00005:ABC transporter PF00910:R helicase PF02562:PhoH-like protein PF07728:AAA domain (dynein-related subfamily) PF00004:ATPase family associated with various cellular activities (AAA) PF00158:Sigma-54 interaction domain PF07724:AAA domain (Cdc48 subfamily)
transcript_HQ_all_transcript/71669/f3p0/1917	AHZ97888.1; chitise 2 [Portunus trituberculatus]	sp|Q6RY07|CHIA_RAT; Acidic mammalian chitise OS=Rattus norvegicus GN=Chia PE=2 SV=1	dpx:DAPPUDRAFT_189897; K01183 E3.2.1.14 chitise 3.2.1.14 ko00520; Metabolism; Carbohydrate metabolism; Amino sugar and nucleotide sugar metabolism	7291231; KOG2806 Chitise G Carbohydrate transport and metabolism ;	GO:0006030; chitin metabolic process; biological_process GO:0004553; hydrolase activity, hydrolyzing O-glycosyl compounds; molecular_function GO:0005576; GO:0005975; carbohydrate metabolic process; biological_process GO:0008061; chitin binding; molecular_function		PF01607:Chitin binding Peritrophin-A domain PF00704:Glycosyl hydrolases family 18
transcript_HQ_all_transcript/71722/f100p0/1842	XP_018027660.1; PREDICTED: lysine--tR ligase-like isoform X2 [Hyalella azteca]	sp|P37879|SYK_CRIGR; Lysine--tR ligase OS=Cricetulus griseus GN=KARS PE=1 SV=1	aag:AaeL_AAEL014702; K04567 KARS, lysS lysyl-tR synthetase, class II 6.1.1.6 ko00970; Genetic Information Processing; Translation; Aminoacyl-tR biosynthesis	7291073; KOG1885 Lysyl-tR synthetase (class II) J Translation, ribosomal structure and biogenesis ;	GO:0003676; nucleic acid binding; molecular_function GO:0006426; glycyl-tR aminoacylation; biological_process GO:0004820; glycine-tR ligase activity; molecular_function GO:0000049; tR binding; molecular_function GO:0000166; nucleotide binding; molecular_function GO:0005524; ATP binding; molecular_function GO:0006418; tR aminoacylation for protein translation; biological_process GO:0004812; aminoa…	XM_007889296.1; PREDICTED: Callorhinchus milii lysyl-tR synthetase (kars), transcript variant X2, mR	PF02091:Glycyl-tR synthetase alpha subunit PF01336:OB-fold nucleic acid binding domain PF00152:tR synthetases class II (D, K and N) PF01409:tR synthetases class II core domain (F)
transcript_HQ_all_transcript/71724/f2p0/1947	CAX46431.1; hemocyanin subunit 4 precursor [Odontodactylus scyllarus]	sp|P04254|HCYA_PANIN; Hemocyanin A chain OS=Panulirus interruptus PE=1 SV=2	phu:Phum_PHUM494820; - - - - -		GO:0016491; oxidoreductase activity; molecular_function GO:0008152;	FM999829.1; Odontodactylus scyllarus partial mR for hemocyanin subunit 2 precursor (hc2 gene)	PF00264:Common central domain of tyrosise
transcript_HQ_all_transcript/71910/f19p0/1906	XP_019645181.1; PREDICTED: xylose isomerase-like [Branchiostoma belcheri]	sp|Q40082|XYLA_HORVU; Xylose isomerase OS=Hordeum vulgare GN=XYLA PE=1 SV=1	lgi:LOTGIDRAFT_202268; K01805 xylA xylose isomerase 5.3.1.5 ko00040; Metabolism; Carbohydrate metabolism; Pentose and glucurote interconversions | ko00051; Metabolism; Carbohydrate metabolism; Fructose and mannose metabolism
transcript_HQ_all_transcript/72009/f7p0/1895	CAX46429.1; hemocyanin subunit 2 precursor, partial [Odontodactylus scyllarus]	sp|P80888|HCY_PALVU; Hemocyanin OS=Palinurus vulgaris PE=1 SV=2	phu:Phum_PHUM494820; - - - - -		GO:0016491; oxidoreductase activity; molecular_function GO:0008152;	FM999829.1; Odontodactylus scyllarus partial mR for hemocyanin subunit 2 precursor (hc2 gene)	PF00264:Common central domain of tyrosise
transcript_HQ_all_transcript/72040/f50p0/1878	KZS14129.1; Eukaryotic translation initiation factor 2 subunit 3 [Daphnia mag]	sp|P49410|EFTU_BOVIN; Elongation factor Tu, mitochondrial OS=Bos taurus GN=TUFM PE=1 SV=1	dmo:Dmoj_GI21331; K02358 tuf, TUFM elongation factor Tu - -	7303306; KOG0460 Mitochondrial translation elongation factor Tu J Translation, ribosomal structure and biogenesis ;	GO:0005525; GTP binding; molecular_function	XM_015512684.1; PREDICTED: Diuraphis noxia elongation factor Tu, mitochondrial-like (LOC107164748), mR	PF01926:50S ribosome-binding GTPase PF03144:Elongation factor Tu domain 2
transcript_HQ_all_transcript/72108/f3p0/1902	AIW68616.1; vacuolar proton-translocating ATPase subunit B [Cherax quadricaritus]	sp|P31409|VATB_DROME; V-type proton ATPase subunit B OS=Drosophila melanogaster GN=Vha55 PE=2 SV=1	dvi:Dvir_GJ14577; K02147 ATPeV1B, ATP6B V-type H+-transporting ATPase subunit B - ko00190; Metabolism; Energy metabolism; Oxidative phosphorylation | ko04150; Environmental Information Processing; Sigl transduction; mTOR sigling pathway | ko04145; Cellular Processes; Transport and catabolism; Phagosome | ko04966; Organismal Systems; Excretory system; Collecting duct acid secretion | ko04721; Orga…	7299652; KOG1351 Vacuolar H+-ATPase V1 sector, subunit B C Energy production and conversion ;	GO:0005524; ATP binding; molecular_function GO:0015992; proton transport; biological_process GO:0046034; ATP metabolic process; biological_process	KF442413.1; Exopalaemon carinicauda vacuolar H+-ATPase mR, complete cds	PF00006:ATP synthase alpha/beta family, nucleotide-binding domain PF02874:ATP synthase alpha/beta family, beta-barrel domain
transcript_HQ_all_transcript/72263/f2p0/1899	XP_018022161.1; PREDICTED: histone-lysine N-methyltransferase, H3 lysine-79 specific-like isoform X2 [Hyalella azteca]	sp|Q8TEK3|DOT1L_HUMAN; Histone-lysine N-methyltransferase, H3 lysine-79 specific OS=Homo sapiens GN=DOT1L PE=1 SV=2	tca:660658; K11427 DOT1L, DOT1 histone-lysine N-methyltransferase, H3 lysine-79 specific 2.1.1.43 ko00310; Metabolism; Amino acid metabolism; Lysine degradation | ko05202; Human Diseases; Cancers: Overview; Transcriptiol misregulation in cancer	7298917; KOG3924 Putative protein methyltransferase involved in meiosis and transcriptiol silencing (Dot1) DK Cell cycle control, cell division, chromosome partitioning ; Transcription ;	GO:0006400; tR modification; biological_process GO:0018024; histone-lysine N-methyltransferase activity; molecular_function GO:0008176; tR (guanine-N7-)-methyltransferase activity; molecular_function	XM_009064394.1; Lottia gigantea hypothetical protein partial mR	PF02390:Putative methyltransferase PF08123:Histone methylation protein DOT1
transcript_HQ_all_transcript/72456/f17p0/1876	CAX46429.1; hemocyanin subunit 2 precursor, partial [Odontodactylus scyllarus]	sp|P04254|HCYA_PANIN; Hemocyanin A chain OS=Panulirus interruptus PE=1 SV=2	phu:Phum_PHUM494820; - - - - -		GO:0016491; oxidoreductase activity; molecular_function GO:0008152;	FM999829.1; Odontodactylus scyllarus partial mR for hemocyanin subunit 2 precursor (hc2 gene)	PF00264:Common central domain of tyrosise
transcript_HQ_all_transcript/72517/f6p0/1875	ODN00253.1; Peptidyl-prolyl cis-trans isomerase-like 4 [Orchesella cincta]	sp|Q9CXG3|PPIL4_MOUSE; Peptidyl-prolyl cis-trans isomerase-like 4 OS=Mus musculus GN=Ppil4 PE=1 SV=2	bim:100748523; K12735 PPIL4 peptidyl-prolyl cis-trans isomerase-like 4 5.2.1.8 -	7301211; KOG0415 Predicted peptidyl prolyl cis-trans isomerase O Posttranslatiol modification, protein turnover, chaperones ;	GO:0003676; nucleic acid binding; molecular_function GO:0005785; sigl recognition particle receptor complex; cellular_component GO:0005047; sigl recognition particle binding; molecular_function GO:0003924; GTPase activity; molecular_function GO:0005525; GTP binding; molecular_function GO:0000413; protein peptidyl-prolyl isomerization; biological_process GO:0003755; peptidyl-prolyl cis-trans isome…		PF00076:R recognition motif. (a.k.a. RRM, RBD, or RNP domain) PF00160:Cyclophilin type peptidyl-prolyl cis-trans isomerase/CLD PF04086:Sigl recognition particle, alpha subunit, N-termil
transcript_HQ_all_transcript/72536/f9p0/1854	XP_015177308.1; PREDICTED: tyrosine-protein kise Src42A isoform X1 [Polistes dominula]	sp|Q9V9J3|SRC42_DROME; Tyrosine-protein kise Src42A OS=Drosophila melanogaster GN=Src42A PE=1 SV=1	aec:105150569; K08892 FRK, PTK5 fyn-related kise 2.7.10.2 ko04013; Environmental Information Processing; Sigl transduction; MAPK sigling pathway - fly	7302199; KOG0197 Tyrosine kises T Sigl transduction mechanisms ;	GO:0006468; protein phosphorylation; biological_process GO:0005524; ATP binding; molecular_function GO:0004672; protein kise activity; molecular_function GO:0005515; protein binding; molecular_function		PF07714:Protein tyrosine kise PF00018:SH3 domain PF14604:Variant SH3 domain PF00069:Protein kise domain
transcript_HQ_all_transcript/72632/f2p0/1886	ELU04383.1; hypothetical protein CAPTEDRAFT_114900 [Capitella teleta]	sp|Q8C7H1|MMAA_MOUSE; Methylmalonic aciduria type A homolog, mitochondrial OS=Mus musculus GN=Mmaa PE=1 SV=1	rno:291939; K07588 argK LAO/AO transport system kise 2.7.-.- -		GO:0005524; ATP binding; molecular_function GO:0005525; GTP binding; molecular_function GO:0098519; GO:0006614; SRP-dependent cotranslatiol protein targeting to membrane; biological_process GO:0016887; ATPase activity; molecular_function		PF03266:NTPase PF01926:50S ribosome-binding GTPase PF00005:ABC transporter PF00448:SRP54-type protein, GTPase domain
transcript_HQ_all_transcript/72769/f2p0/1881	CAX46430.1; hemocyanin subunit 3 precursor [Odontodactylus scyllarus]	sp|P80888|HCY_PALVU; Hemocyanin OS=Palinurus vulgaris PE=1 SV=2	aag:AaeL_AAEL014544; - - - - -		GO:0008152; GO:0016491; oxidoreductase activity; molecular_function	FM999828.1; Odontodactylus scyllarus mR for hemocyanin subunit 1 precursor (hc1 gene)	PF00264:Common central domain of tyrosise
transcript_HQ_all_transcript/7299/f2p0/5143	XP_018012773.1; PREDICTED: exportin-1-like isoform X1 [Hyalella azteca]	sp|Q6P5F9|XPO1_MOUSE; Exportin-1 OS=Mus musculus GN=Xpo1 PE=1 SV=1	aec:105147382; K14290 XPO1, CRM1 exportin-1 - ko03013; Genetic Information Processing; Translation; R transport | ko03008; Genetic Information Processing; Translation; Ribosome biogenesis in eukaryotes | ko04013; Environmental Information Processing; Sigl transduction; MAPK sigling pathway - fly | ko05166; Human Diseases; Infectious diseases: Viral; HTLV-I infection | ko05164; Human Diseases; Inf…	Hs4507943; KOG2020 Nuclear transport receptor CRM1/MSN5 (importin beta superfamily) YU Nuclear structure ; Intracellular trafficking, secretion, and vesicular transport ;	GO:0036459; GO:0016579; protein deubiquitition; biological_process GO:0008536; Ran GTPase binding; molecular_function GO:0006886; intracellular protein transport; biological_process	XM_775786.4; PREDICTED: Strongylocentrotus purpuratus exportin-1 (LOC575382), mR	PF00443:Ubiquitin carboxyl-termil hydrolase PF03810:Importin-beta N-termil domain
transcript_HQ_all_transcript/73029/f6p0/1866	XP_018018561.1; PREDICTED: succinyl-CoA ligase [GDP-forming] subunit beta, mitochondrial-like, partial [Hyalella azteca]	sp|P53589|SUCB2_CAEEL; Succite--CoA ligase [GDP-forming] subunit beta, mitochondrial OS=Caenorhabditis elegans GN=sucg-1 PE=3 SV=1	dpx:DAPPUDRAFT_306482; K01900 LSC2 succinyl-CoA synthetase beta subunit [EC:6.2.1.4 6.2.1.5] 6.2.1.4,6.2.1.5 ko01200; Metabolism; Global and overview maps; Carbon metabolism | ko00020; Metabolism; Carbohydrate metabolism; Citrate cycle (TCA cycle) | ko00640; Metabolism; Carbohydrate metabolism; Propanoate metabolism	7295455; KOG1447 GTP-specific succinyl-CoA synthetase, beta subunit C Energy production and conversion ;	GO:0008152; GO:0003824;	XM_020025351.1; PREDICTED: Aethi tumida succite--CoA ligase [GDP-forming] subunit beta, mitochondrial (LOC109608804), mR	PF00549:CoA-ligase
transcript_HQ_all_transcript/73056/f25p0/1844	CAX46429.1; hemocyanin subunit 2 precursor, partial [Odontodactylus scyllarus]	sp|P80888|HCY_PALVU; Hemocyanin OS=Palinurus vulgaris PE=1 SV=2	phu:Phum_PHUM494820; - - - - -		GO:0008152; GO:0016491; oxidoreductase activity; molecular_function	FM999829.1; Odontodactylus scyllarus partial mR for hemocyanin subunit 2 precursor (hc2 gene)	PF00264:Common central domain of tyrosise
transcript_HQ_all_transcript/73063/f4p0/1888	CAX46429.1; hemocyanin subunit 2 precursor, partial [Odontodactylus scyllarus]	sp|P80888|HCY_PALVU; Hemocyanin OS=Palinurus vulgaris PE=1 SV=2	phu:Phum_PHUM494820; - - - - -		GO:0008152; GO:0016491; oxidoreductase activity; molecular_function	FM999829.1; Odontodactylus scyllarus partial mR for hemocyanin subunit 2 precursor (hc2 gene)	PF00264:Common central domain of tyrosise
transcript_HQ_all_transcript/73118/f2p0/1874	AEG80154.1; Tcp-1-beta [Litopeeus vanmei]	sp|Q3ZBH0|TCPB_BOVIN; T-complex protein 1 subunit beta OS=Bos taurus GN=CCT2 PE=1 SV=3	aag:AaeL_AAEL007650; K09494 CCT2 T-complex protein 1 subunit beta - -	Hs5453603; KOG0363 Chaperonin complex component, TCP-1 beta subunit (CCT2) O Posttranslatiol modification, protein turnover, chaperones ;	GO:0005524; ATP binding; molecular_function	XM_001946152.4; PREDICTED: Acyrthosiphon pisum T-complex protein 1 subunit beta (LOC100159192), mR	PF00118:TCP-1/cpn60 chaperonin family
transcript_HQ_all_transcript/73289/f2p0/1859	ALK82313.1; GTP phosphoenolpyruvate carboxykise, partial [Macrobrachium nipponense]	sp|Q8HYZ4|PCKGC_BOVIN; Phosphoenolpyruvate carboxykise, cytosolic [GTP] OS=Bos taurus GN=PCK1 PE=2 SV=1	lcm:102345191; K01596 E4.1.1.32, pckA, PCK phosphoenolpyruvate carboxykise (GTP) 4.1.1.32 ko00010; Metabolism; Carbohydrate metabolism; Glycolysis / Gluconeogenesis | ko00020; Metabolism; Carbohydrate metabolism; Citrate cycle (TCA cycle) | ko00620; Metabolism; Carbohydrate metabolism; Pyruvate metabolism | ko04068; Environmental Information Processing; Sigl transduction; FoxO sigling pathway | k…	Hs4505639; KOG3749 Phosphoenolpyruvate carboxykise C Energy production and conversion ;	GO:0005525; GTP binding; molecular_function GO:0006094; gluconeogenesis; biological_process GO:0004611; phosphoenolpyruvate carboxykise activity; molecular_function	AY074922.1; Chasmagthus granulata phosphoenolpyruvate-carboxykise (PEPCK) mR, complete cds	PF00821:Phosphoenolpyruvate carboxykise
transcript_HQ_all_transcript/73290/f4p0/1871	CAB85964.1; phosphoenolpyruvate carboxykise [Litopeeus vanmei]	sp|P20007|PCKG_DROME; Phosphoenolpyruvate carboxykise [GTP] OS=Drosophila melanogaster GN=Pepck PE=2 SV=2	dpe:Dper_GL17083; K01596 E4.1.1.32, pckA, PCK phosphoenolpyruvate carboxykise (GTP) 4.1.1.32 ko00010; Metabolism; Carbohydrate metabolism; Glycolysis / Gluconeogenesis | ko00020; Metabolism; Carbohydrate metabolism; Citrate cycle (TCA cycle) | ko00620; Metabolism; Carbohydrate metabolism; Pyruvate metabolism | ko04068; Environmental Information Processing; Sigl transduction; FoxO sigling pathway …	7302596; KOG3749 Phosphoenolpyruvate carboxykise C Energy production and conversion ;	GO:0006094; gluconeogenesis; biological_process GO:0004611; phosphoenolpyruvate carboxykise activity; molecular_function GO:0005525; GTP binding; molecular_function	AJ250829.1; Peeus vanmei mR for phosphoenolpyruvate carboxykise (pepck gene)	PF00821:Phosphoenolpyruvate carboxykise
transcript_HQ_all_transcript/7342/f5p0/5129	XP_014334614.1; PREDICTED: polyubiquitin-C [Bos mutus]	sp|P0CG71|UBIQ1_CAEEL; Polyubiquitin-A OS=Caenorhabditis elegans GN=ubq-1 PE=3 SV=1	dmo:Dmoj_GI12770; K08770 UBC ubiquitin C - ko03320; Organismal Systems; Endocrine system; PPAR sigling pathway	CE01921; KOG0001 Ubiquitin and ubiquitin-like proteins OR Posttranslatiol modification, protein turnover, chaperones ; General function prediction only ;	GO:0005515; protein binding; molecular_function	XM_019688373.1; PREDICTED: Aedes albopictus polyubiquitin-C (LOC109414532), transcript variant X4, mR	PF14560:Ubiquitin-like domain PF00240:Ubiquitin family
transcript_HQ_all_transcript/73440/f5p0/1859	ACV96855.1; arginine kise [Scylla serrata]	sp|Q9NH49|KARG_CALSI; Arginine kise OS=Callinectes sapidus PE=2 SV=1	bim:100741837; K00933 E2.7.3.2 creatine kise 2.7.3.2 ko00330; Metabolism; Amino acid metabolism; Arginine and proline metabolism	7294998; KOG3581 Creatine kises C Energy production and conversion ;	GO:0016772; transferase activity, transferring phosphorus-containing groups; molecular_function GO:0016301; kise activity; molecular_function	EU346737.1; Litopeeus vanmei arginine kise mR, complete cds	PF02807:ATP:guanido phosphotransferase, N-termil domain PF00217:ATP:guanido phosphotransferase, C-termil catalytic domain
transcript_HQ_all_transcript/73494/f9p0/1846	XP_018019698.1; PREDICTED: sulfite oxidase-like [Hyalella azteca]	sp|Q9VWP4|SUOX_DROME; Probable sulfite oxidase, mitochondrial OS=Drosophila melanogaster GN=CG7280 PE=2 SV=1	tca:660284; K00387 SUOX sulfite oxidase 1.8.3.1 ko00920; Metabolism; Energy metabolism; Sulfur metabolism	7293520_2; KOG0535 Sulfite oxidase, molybdopterin-binding component C Energy production and conversion ;	GO:0016491; oxidoreductase activity; molecular_function GO:0030151; molybdenum ion binding; molecular_function GO:0055114; oxidation-reduction process; biological_process GO:0042128; nitrate assimilation; biological_process	XM_013919891.1; PREDICTED: Limulus polyphemus sulfite oxidase-like (LOC106460207), mR	PF03404:Mo-co oxidoreductase dimerisation domain PF00174:Oxidoreductase molybdopterin binding domain
transcript_HQ_all_transcript/73518/f200p0/1760	XP_018024653.1; PREDICTED: tubulin beta-2 chain-like [Hyalella azteca]	sp|Q25009|TBB1_HOMAM; Tubulin beta-1 chain OS=Homarus americanus PE=2 SV=1	dpx:DAPPUDRAFT_302845; K07375 TUBB tubulin beta - ko04145; Cellular Processes; Transport and catabolism; Phagosome | ko04540; Cellular Processes; Cellular community - eukaryotes; Gap junction | ko05130; Human Diseases; Infectious diseases: Bacterial; Pathogenic Escherichia coli infection	7302471; KOG1375 Beta tubulin Z Cytoskeleton ;	GO:0006457; protein folding; biological_process GO:0051087; chaperone binding; molecular_function GO:0042803; protein homodimerization activity; molecular_function GO:0000774; adenyl-nucleotide exchange factor activity; molecular_function GO:0003924; GTPase activity; molecular_function	U41811.2; Homarus americanus beta-I tubulin mR, complete cds	PF00091:Tubulin/FtsZ family, GTPase domain PF01025:GrpE
transcript_HQ_all_transcript/73579/f2p0/1851	ACR23315.1; chitise 5 [Litopeeus vanmei]	sp|Q13231|CHIT1_HUMAN; Chitotriosidase-1 OS=Homo sapiens GN=CHIT1 PE=1 SV=1	dpx:DAPPUDRAFT_232075; K01183 E3.2.1.14 chitise 3.2.1.14 ko00520; Metabolism; Carbohydrate metabolism; Amino sugar and nucleotide sugar metabolism	7291231; KOG2806 Chitise G Carbohydrate transport and metabolism ;	GO:0006030; chitin metabolic process; biological_process GO:0005975; carbohydrate metabolic process; biological_process GO:0008061; chitin binding; molecular_function GO:0004553; hydrolase activity, hydrolyzing O-glycosyl compounds; molecular_function GO:0005576;		PF01607:Chitin binding Peritrophin-A domain PF00704:Glycosyl hydrolases family 18
transcript_HQ_all_transcript/73709/f28p0/1794	KYN35310.1; ADP-ribose pyrophosphatase, mitochondrial [Trachymyrmex septentriolis]	sp|Q9BW91|NUDT9_HUMAN; ADP-ribose pyrophosphatase, mitochondrial OS=Homo sapiens GN=NUDT9 PE=1 SV=1	aec:105145601; K13988 NUDT9 ADP-ribose pyrophosphatase 3.6.1.13 ko00230; Metabolism; Nucleotide metabolism; Purine metabolism	Hs13129010; KOG4195 Transient receptor potential-related channel 7 P Inorganic ion transport and metabolism ;	GO:0016787; hydrolase activity; molecular_function		PF00293:NUDIX domain
transcript_HQ_all_transcript/73909/f3p0/1828	CAX46431.1; hemocyanin subunit 4 precursor [Odontodactylus scyllarus]	sp|P10787|HCYB_PANIN; Hemocyanin B chain OS=Panulirus interruptus PE=1 SV=1	phu:Phum_PHUM494820; - - - - -			FM999829.1; Odontodactylus scyllarus partial mR for hemocyanin subunit 2 precursor (hc2 gene)
transcript_HQ_all_transcript/73966/f2p0/1833	XP_018022428.1; PREDICTED: betaine--homocysteine S-methyltransferase 1-like [Hyalella azteca]	sp|Q5XGM3|BHMT1_XENLA; Betaine--homocysteine S-methyltransferase 1 OS=Xenopus laevis GN=bhmt PE=2 SV=1	bfo:BRAFLDRAFT_78594; K00544 BHMT betaine-homocysteine S-methyltransferase 2.1.1.5 ko00260; Metabolism; Amino acid metabolism; Glycine, serine and threonine metabolism | ko00270; Metabolism; Amino acid metabolism; Cysteine and methionine metabolism	Hs4502407; KOG1579 Homocysteine S-methyltransferase E Amino acid transport and metabolism ;		XM_012828633.1; PREDICTED: Clupea harengus betaine--homocysteine S-methyltransferase 1-like (LOC105901214), mR
transcript_HQ_all_transcript/73983/f2p0/1864	CAX46429.1; hemocyanin subunit 2 precursor, partial [Odontodactylus scyllarus]	sp|P80888|HCY_PALVU; Hemocyanin OS=Palinurus vulgaris PE=1 SV=2	phu:Phum_PHUM598430; - - - - -		GO:0008152; GO:0016491; oxidoreductase activity; molecular_function	FM999831.1; Odontodactylus scyllarus mR for hemocyanin subunit 4 precursor (hc4 gene)	PF00264:Common central domain of tyrosise
transcript_HQ_all_transcript/74015/f2p0/1846	AIW68616.1; vacuolar proton-translocating ATPase subunit B [Cherax quadricaritus]	sp|P31409|VATB_DROME; V-type proton ATPase subunit B OS=Drosophila melanogaster GN=Vha55 PE=2 SV=1	dvi:Dvir_GJ14577; K02147 ATPeV1B, ATP6B V-type H+-transporting ATPase subunit B - ko00190; Metabolism; Energy metabolism; Oxidative phosphorylation | ko04150; Environmental Information Processing; Sigl transduction; mTOR sigling pathway | ko04145; Cellular Processes; Transport and catabolism; Phagosome | ko04966; Organismal Systems; Excretory system; Collecting duct acid secretion | ko04721; Orga…	7299652; KOG1351 Vacuolar H+-ATPase V1 sector, subunit B C Energy production and conversion ;	GO:0005524; ATP binding; molecular_function GO:0015992; proton transport; biological_process GO:0046034; ATP metabolic process; biological_process	KF442413.1; Exopalaemon carinicauda vacuolar H+-ATPase mR, complete cds	PF00006:ATP synthase alpha/beta family, nucleotide-binding domain PF02874:ATP synthase alpha/beta family, beta-barrel domain
transcript_HQ_all_transcript/74115/f64p0/1787	XP_013405049.1; PREDICTED: fumarylacetoacetase-like [Lingula ati]	sp|A5PKH3|FAAA_BOVIN; Fumarylacetoacetase OS=Bos taurus GN=FAH PE=2 SV=1	crg:105328095; K01555 FAH, fahA fumarylacetoacetase 3.7.1.2 ko00350; Metabolism; Amino acid metabolism; Tyrosine metabolism | ko00643; Metabolism; Xenobiotics biodegradation and metabolism; Styrene degradation	Hs4557587; KOG2843 Fumarylacetoacetase G Carbohydrate transport and metabolism ;	GO:0009072; aromatic amino acid family metabolic process; biological_process GO:0008152; GO:0004334; fumarylacetoacetase activity; molecular_function GO:0003824;	XM_017886821.1; PREDICTED: Rhinopithecus bieti fumarylacetoacetate hydrolase (FAH), transcript variant X6, mR	PF09298:Fumarylacetoacetase N-termil PF01557:Fumarylacetoacetate (FAA) hydrolase family
transcript_HQ_all_transcript/7420/f4p0/5113	XP_018012773.1; PREDICTED: exportin-1-like isoform X1 [Hyalella azteca]	sp|Q6P5F9|XPO1_MOUSE; Exportin-1 OS=Mus musculus GN=Xpo1 PE=1 SV=1	aec:105147382; K14290 XPO1, CRM1 exportin-1 - ko03013; Genetic Information Processing; Translation; R transport | ko03008; Genetic Information Processing; Translation; Ribosome biogenesis in eukaryotes | ko04013; Environmental Information Processing; Sigl transduction; MAPK sigling pathway - fly | ko05166; Human Diseases; Infectious diseases: Viral; HTLV-I infection | ko05164; Human Diseases; Inf…	Hs4507943; KOG2020 Nuclear transport receptor CRM1/MSN5 (importin beta superfamily) YU Nuclear structure ; Intracellular trafficking, secretion, and vesicular transport ;	GO:0036459; GO:0016579; protein deubiquitition; biological_process GO:0008536; Ran GTPase binding; molecular_function GO:0006886; intracellular protein transport; biological_process	XM_775786.4; PREDICTED: Strongylocentrotus purpuratus exportin-1 (LOC575382), mR	PF03810:Importin-beta N-termil domain PF00443:Ubiquitin carboxyl-termil hydrolase
transcript_HQ_all_transcript/74230/f2p0/1832	AFC60660.1; chitise [Pandalopsis japonica]	sp|Q9BZP6|CHIA_HUMAN; Acidic mammalian chitise OS=Homo sapiens GN=CHIA PE=1 SV=1	dpx:DAPPUDRAFT_232075; K01183 E3.2.1.14 chitise 3.2.1.14 ko00520; Metabolism; Carbohydrate metabolism; Amino sugar and nucleotide sugar metabolism	7291231; KOG2806 Chitise G Carbohydrate transport and metabolism ;	GO:0005975; carbohydrate metabolic process; biological_process GO:0004553; hydrolase activity, hydrolyzing O-glycosyl compounds; molecular_function		PF00704:Glycosyl hydrolases family 18
transcript_HQ_all_transcript/74466/f4p0/1772	XP_018012253.1; PREDICTED: aspartate aminotransferase, cytoplasmic-like [Hyalella azteca]	sp|P00503|AATC_PIG; Aspartate aminotransferase, cytoplasmic OS=Sus scrofa GN=GOT1 PE=1 SV=3	nvi:100120655; K14454 GOT1 aspartate aminotransferase, cytoplasmic 2.6.1.1 ko01200; Metabolism; Global and overview maps; Carbon metabolism | ko01210; Metabolism; Global and overview maps; 2-Oxocarboxylic acid metabolism | ko01230; Metabolism; Global and overview maps; Biosynthesis of amino acids | ko00710; Metabolism; Energy metabolism; Carbon fixation in photosynthetic organisms | ko00250; Meta…	Hs4504067; KOG1412 Aspartate aminotransferase/Glutamic oxaloacetic transamise AAT2/GOT1 E Amino acid transport and metabolism ;	GO:0009058; biosynthetic process; biological_process GO:0030170; pyridoxal phosphate binding; molecular_function	XM_005885369.2; PREDICTED: Myotis brandtii glutamic-oxaloacetic transamise 1, soluble (GOT1), mR	PF00155:Aminotransferase class I and II
transcript_HQ_all_transcript/74469/f53p0/1795	APZ74270.1; 26S proteamsome non-ATPase subunit 12 [Eriocheir sinensis]	sp|Q9D8W5|PSD12_MOUSE; 26S proteasome non-ATPase regulatory subunit 12 OS=Mus musculus GN=Psmd12 PE=1 SV=4	tca:655144; K03035 PSMD12, RPN5 26S proteasome regulatory subunit N5 - ko03050; Genetic Information Processing; Folding, sorting and degradation; Proteasome | ko05169; Human Diseases; Infectious diseases: Viral; Epstein-Barr virus infection	Hs4506221; KOG1498 26S proteasome regulatory complex, subunit RPN5/PSMD12 O Posttranslatiol modification, protein turnover, chaperones ;	GO:0005515; protein binding; molecular_function		PF01399:PCI domain
transcript_HQ_all_transcript/74518/f6p0/1810	CAX46429.1; hemocyanin subunit 2 precursor, partial [Odontodactylus scyllarus]	sp|P04254|HCYA_PANIN; Hemocyanin A chain OS=Panulirus interruptus PE=1 SV=2	phu:Phum_PHUM494820; - - - - -		GO:0008152; GO:0016491; oxidoreductase activity; molecular_function	FM999829.1; Odontodactylus scyllarus partial mR for hemocyanin subunit 2 precursor (hc2 gene)	PF00264:Common central domain of tyrosise
transcript_HQ_all_transcript/74646/f3p0/1808	AFF59213.1; chitise [Charybdis japonica]	sp|P36362|CHIT_MANSE; Endochitise OS=Manduca sexta PE=2 SV=1	hst:105180856; K01183 E3.2.1.14 chitise 3.2.1.14 ko00520; Metabolism; Carbohydrate metabolism; Amino sugar and nucleotide sugar metabolism	7299808; KOG2806 Chitise G Carbohydrate transport and metabolism ;	GO:0006030; chitin metabolic process; biological_process GO:0008061; chitin binding; molecular_function GO:0005975; carbohydrate metabolic process; biological_process GO:0005576; GO:0004553; hydrolase activity, hydrolyzing O-glycosyl compounds; molecular_function	XM_017990921.1; PREDICTED: Drosophila busckii endochitise (LOC108602752), mR	PF01607:Chitin binding Peritrophin-A domain PF00704:Glycosyl hydrolases family 18
transcript_HQ_all_transcript/74655/f3p0/1811	XP_018022428.1; PREDICTED: betaine--homocysteine S-methyltransferase 1-like [Hyalella azteca]	sp|Q5M8Z0|BHMT1_XENTR; Betaine--homocysteine S-methyltransferase 1 OS=Xenopus tropicalis GN=bhmt PE=2 SV=1	bfo:BRAFLDRAFT_78594; K00544 BHMT betaine-homocysteine S-methyltransferase 2.1.1.5 ko00260; Metabolism; Amino acid metabolism; Glycine, serine and threonine metabolism | ko00270; Metabolism; Amino acid metabolism; Cysteine and methionine metabolism	Hs4502407; KOG1579 Homocysteine S-methyltransferase E Amino acid transport and metabolism ;		XM_012828633.1; PREDICTED: Clupea harengus betaine--homocysteine S-methyltransferase 1-like (LOC105901214), mR
transcript_HQ_all_transcript/74714/f4p0/1805	ANV82809.1; N-acetyl-beta-D-glucosaminidase [Macrobrachium nipponense]	sp|P49010|HEXC_BOMMO; Chitooligosaccharidolytic beta-N-acetylglucosaminidase OS=Bombyx mori PE=1 SV=1	aec:105143484; K12373 HEXA_B hexosaminidase 3.2.1.52 ko00520; Metabolism; Carbohydrate metabolism; Amino sugar and nucleotide sugar metabolism | ko00513; Metabolism; Glycan biosynthesis and metabolism; Various types of N-glycan biosynthesis | ko00531; Metabolism; Glycan biosynthesis and metabolism; Glycosaminoglycan degradation | ko00603; Metabolism; Glycan biosynthesis and metabolism; Glycosphin…	7292477; KOG2499 Beta-N-acetylhexosaminidase G Carbohydrate transport and metabolism ;	GO:0005975; carbohydrate metabolic process; biological_process GO:0004553; hydrolase activity, hydrolyzing O-glycosyl compounds; molecular_function	FJ888482.1; Litopeeus vanmei beta-N-acetylglucosaminidase mR, complete cds	PF00728:Glycosyl hydrolase family 20, catalytic domain
transcript_HQ_all_transcript/74783/f9p0/1797	CAX46429.1; hemocyanin subunit 2 precursor, partial [Odontodactylus scyllarus]	sp|P80888|HCY_PALVU; Hemocyanin OS=Palinurus vulgaris PE=1 SV=2	phu:Phum_PHUM494820; - - - - -		GO:0008152; GO:0016491; oxidoreductase activity; molecular_function	FM999829.1; Odontodactylus scyllarus partial mR for hemocyanin subunit 2 precursor (hc2 gene)	PF00264:Common central domain of tyrosise
transcript_HQ_all_transcript/74814/f62p0/1736	XP_017316877.1; PREDICTED: cytosol aminopeptidase [Ictalurus punctatus]	sp|Q5XGB9|AMPL_XENTR; Cytosol aminopeptidase OS=Xenopus tropicalis GN=lap3 PE=2 SV=1	ola:101160217; K11142 LAP3 cytosol aminopeptidase [EC:3.4.11.1 3.4.11.5] 3.4.11.1,3.4.11.5 ko00330; Metabolism; Amino acid metabolism; Arginine and proline metabolism | ko00480; Metabolism; Metabolism of other amino acids; Glutathione metabolism	Hs7705688; KOG2597 Predicted aminopeptidase of the M17 family R General function prediction only ;	GO:0004177; aminopeptidase activity; molecular_function GO:0005622; intracellular; cellular_component GO:0006508; proteolysis; biological_process		PF00883:Cytosol aminopeptidase family, catalytic domain PF02789:Cytosol aminopeptidase family, N-termil domain
transcript_HQ_all_transcript/74832/f2p0/1792	CAX46429.1; hemocyanin subunit 2 precursor, partial [Odontodactylus scyllarus]	sp|P80096|HCYC_PANIN; Hemocyanin C chain OS=Panulirus interruptus PE=1 SV=1	phu:Phum_PHUM494820; - - - - -		GO:0016491; oxidoreductase activity; molecular_function GO:0008152;	FM999829.1; Odontodactylus scyllarus partial mR for hemocyanin subunit 2 precursor (hc2 gene)	PF00264:Common central domain of tyrosise
transcript_HQ_all_transcript/74876/f3p0/1806	AAS55927.1; cytoskeletal beta actin, partial [Sus scrofa]	sp|P60708|ACTB_HORSE; Actin, cytoplasmic 1 OS=Equus caballus GN=ACTB PE=2 SV=1	ccw:104684799; K05692 ACTB_G1 actin beta/gamma 1 - ko04015; Environmental Information Processing; Sigl transduction; Rap1 sigling pathway | ko04390; Environmental Information Processing; Sigl transduction; Hippo sigling pathway | ko04391; Environmental Information Processing; Sigl transduction; Hippo sigling pathway - fly | ko04145; Cellular Processes; Transport and catabolism; Phagosome | ko0421…	Hs4501885; KOG0676 Actin and related proteins Z Cytoskeleton ;		AK025375.1; Homo sapiens cD: FLJ21722 fis, clone COLF0522, highly similar to HSACTB Homo sapiens ACTB mR for mutant beta-actin (beta'-actin)
transcript_HQ_all_transcript/75029/f2p0/1861	CAX46429.1; hemocyanin subunit 2 precursor, partial [Odontodactylus scyllarus]	sp|P80888|HCY_PALVU; Hemocyanin OS=Palinurus vulgaris PE=1 SV=2	phu:Phum_PHUM494820; - - - - -		GO:0008152; GO:0016491; oxidoreductase activity; molecular_function	FM999829.1; Odontodactylus scyllarus partial mR for hemocyanin subunit 2 precursor (hc2 gene)	PF00264:Common central domain of tyrosise
transcript_HQ_all_transcript/75254/f2p0/1776	AKC35141.1; vacuolar-H-ATPase subunit C [Cherax quadricaritus]	sp|Q9U5N1|VATC_MANSE; V-type proton ATPase subunit C OS=Manduca sexta PE=2 SV=1	cfo:105258946; K02148 ATPeV1C, ATP6C V-type H+-transporting ATPase subunit C - ko00190; Metabolism; Energy metabolism; Oxidative phosphorylation | ko04150; Environmental Information Processing; Sigl transduction; mTOR sigling pathway | ko04145; Cellular Processes; Transport and catabolism; Phagosome | ko04966; Organismal Systems; Excretory system; Collecting duct acid secretion | ko04721; Organis…	7302940; KOG2909 Vacuolar H+-ATPase V1 sector, subunit C C Energy production and conversion ;	GO:0015991; ATP hydrolysis coupled proton transport; biological_process GO:0019031; viral envelope; cellular_component GO:0015078; hydrogen ion transmembrane transporter activity; molecular_function GO:0019028; viral capsid; cellular_component GO:0005198; GO:0033180; proton-transporting V-type ATPase, V1 domain; cellular_component	XM_014364668.1; PREDICTED: Trichogramma pretiosum V-type proton ATPase subunit C (LOC106648031), transcript variant X2, mR	PF05531:Nucleopolyhedrovirus P10 protein PF03223:V-ATPase subunit C PF04513:Baculovirus polyhedron envelope protein, PEP, C terminus
transcript_HQ_all_transcript/75279/f4p0/1784	XP_018018037.1; PREDICTED: 26S protease regulatory subunit 6A-B [Hyalella azteca]	sp|P17980|PRS6A_HUMAN; 26S protease regulatory subunit 6A OS=Homo sapiens GN=PSMC3 PE=1 SV=3	dpx:DAPPUDRAFT_299812; K03065 PSMC3, RPT5 26S proteasome regulatory subunit T5 - ko03050; Genetic Information Processing; Folding, sorting and degradation; Proteasome | ko05169; Human Diseases; Infectious diseases: Viral; Epstein-Barr virus infection	7301041; KOG0652 26S proteasome regulatory complex, ATPase RPT5 O Posttranslatiol modification, protein turnover, chaperones ;	GO:0006310; D recombition; biological_process GO:0008134; transcription factor binding; molecular_function GO:0003724; R helicase activity; molecular_function GO:0016887; ATPase activity; molecular_function GO:0006281; D repair; biological_process GO:0005524; ATP binding; molecular_function GO:0006355; regulation of transcription, D-dependent; biological_process GO:0009378; four-way junction heli…	XM_016074184.1; PREDICTED: Parasteatoda tepidariorum 26S protease regulatory subunit 6A-B (LOC107456332), mR	PF07728:AAA domain (dynein-related subfamily) PF00004:ATPase family associated with various cellular activities (AAA) PF07724:AAA domain (Cdc48 subfamily) PF00158:Sigma-54 interaction domain PF01695:IstB-like ATP binding protein PF05496:Holliday junction D helicase ruvB N-terminus PF02562:PhoH-like protein PF00910:R helicase PF00992:Troponin PF00005:ABC transporter
transcript_HQ_all_transcript/75495/f2p0/1775	XP_018022428.1; PREDICTED: betaine--homocysteine S-methyltransferase 1-like [Hyalella azteca]	sp|Q5M8Z0|BHMT1_XENTR; Betaine--homocysteine S-methyltransferase 1 OS=Xenopus tropicalis GN=bhmt PE=2 SV=1	bfo:BRAFLDRAFT_78594; K00544 BHMT betaine-homocysteine S-methyltransferase 2.1.1.5 ko00260; Metabolism; Amino acid metabolism; Glycine, serine and threonine metabolism | ko00270; Metabolism; Amino acid metabolism; Cysteine and methionine metabolism	Hs4502407; KOG1579 Homocysteine S-methyltransferase E Amino acid transport and metabolism ;		XM_012828633.1; PREDICTED: Clupea harengus betaine--homocysteine S-methyltransferase 1-like (LOC105901214), mR
transcript_HQ_all_transcript/75646/f15p0/1749	ALM25770.1; CDK8 [Peeus monodon]	sp|Q17IE8|CDK8_AEDAE; Cyclin-dependent kise 8 OS=Aedes aegypti GN=Cdk8 PE=3 SV=2	cqu:CpipJ_CPIJ000891; K02208 CDK8_11 cyclin-dependent kise 8/11 [EC:2.7.11.22 2.7.11.23] 2.7.11.22,2.7.11.23 -	Hs4502745; KOG0666 Cyclin C-dependent kise CDK8 K Transcription ;	GO:0004672; protein kise activity; molecular_function GO:0005524; ATP binding; molecular_function GO:0006468; protein phosphorylation; biological_process GO:0016773; phosphotransferase activity, alcohol group as acceptor; molecular_function GO:0016020; membrane; cellular_component	XM_002427096.1; Pediculus humanus corporis mitogen-activated protein kise ERK-A, putative, mR	PF00069:Protein kise domain PF06293:Lipopolysaccharide kise (Kdo/WaaP) family PF07714:Protein tyrosine kise
transcript_HQ_all_transcript/75782/f2p0/1767	XP_019866713.1; PREDICTED: alanine aminotransferase 1 [Aethi tumida]	sp|Q8TD30|ALAT2_HUMAN; Alanine aminotransferase 2 OS=Homo sapiens GN=GPT2 PE=1 SV=1	aga:AgaP_AGAP000901; K00814 GPT, ALT alanine transamise 2.6.1.2 ko01200; Metabolism; Global and overview maps; Carbon metabolism | ko01210; Metabolism; Global and overview maps; 2-Oxocarboxylic acid metabolism | ko01230; Metabolism; Global and overview maps; Biosynthesis of amino acids | ko00710; Metabolism; Energy metabolism; Carbon fixation in photosynthetic organisms | ko00250; Metabolism; Ami…	7292870; KOG0258 Alanine aminotransferase E Amino acid transport and metabolism ;	GO:0030170; pyridoxal phosphate binding; molecular_function GO:0006520; cellular amino acid metabolic process; biological_process GO:0009058; biosynthetic process; biological_process GO:0016829; lyase activity; molecular_function	XM_018741295.1; PREDICTED: Scleropages formosus glutamic--pyruvic transamise (gpt), transcript variant X6, mR	PF00155:Aminotransferase class I and II PF01212:Beta-elimiting lyase
transcript_HQ_all_transcript/75832/f5p0/1775	XP_018025857.1; PREDICTED: alanine aminotransferase 1-like [Hyalella azteca]	sp|Q8BGT5|ALAT2_MOUSE; Alanine aminotransferase 2 OS=Mus musculus GN=Gpt2 PE=1 SV=1	api:100164899; K00814 GPT, ALT alanine transamise 2.6.1.2 ko01200; Metabolism; Global and overview maps; Carbon metabolism | ko01210; Metabolism; Global and overview maps; 2-Oxocarboxylic acid metabolism | ko01230; Metabolism; Global and overview maps; Biosynthesis of amino acids | ko00710; Metabolism; Energy metabolism; Carbon fixation in photosynthetic organisms | ko00250; Metabolism; Amino aci…	7292870; KOG0258 Alanine aminotransferase E Amino acid transport and metabolism ;	GO:0016829; lyase activity; molecular_function GO:0030170; pyridoxal phosphate binding; molecular_function GO:0006520; cellular amino acid metabolic process; biological_process GO:0009058; biosynthetic process; biological_process	XM_018741295.1; PREDICTED: Scleropages formosus glutamic--pyruvic transamise (gpt), transcript variant X6, mR	PF00155:Aminotransferase class I and II PF01212:Beta-elimiting lyase
transcript_HQ_all_transcript/75939/f116p0/1692	P04069.1; Recme: Full=Carboxypeptidase B	sp|P04069|CBPB_ASTAS; Carboxypeptidase B OS=Astacus astacus PE=1 SV=1	dpx:DAPPUDRAFT_195011; - - - - -	7290634_2; KOG2650 Zinc carboxypeptidase S Function unknown ;	GO:0006508; proteolysis; biological_process GO:0004181; metallocarboxypeptidase activity; molecular_function GO:0008270; zinc ion binding; molecular_function GO:0004180; carboxypeptidase activity; molecular_function		PF00246:Zinc carboxypeptidase PF02244:Carboxypeptidase activation peptide
transcript_HQ_all_transcript/76034/f3p0/1798	AEE36486.1; protein disulfide isomerase 2 [Fenneropeeus chinensis]	sp|P54399|PDI_DROME; Protein disulfide-isomerase OS=Drosophila melanogaster GN=Pdi PE=2 SV=1	tca:103312345; K09580 PDIA1, P4HB protein disulfide-isomerase A1 5.3.4.1 ko04141; Genetic Information Processing; Folding, sorting and degradation; Protein processing in endoplasmic reticulum	7294310; KOG0190 Protein disulfide isomerase (prolyl 4-hydroxylase beta subunit) O Posttranslatiol modification, protein turnover, chaperones ;	GO:0055114; oxidation-reduction process; biological_process GO:0016209; GO:0009055; GO:0015035; protein disulfide oxidoreductase activity; molecular_function GO:0005509; calcium ion binding; molecular_function GO:0045454; cell redox homeostasis; biological_process GO:0016491; oxidoreductase activity; molecular_function	HQ630062.1; Fenneropeeus chinensis protein disulfide isomerase 2 mR, complete cds	PF08534:Redoxin PF00462:Glutaredoxin PF00085:Thioredoxin PF01216:Calsequestrin PF00578:AhpC/TSA family
transcript_HQ_all_transcript/81647/f9p0/1524	XP_011694405.1; PREDICTED: bystin [Wasmannia auropunctata]	sp|A7S7F2|BYST_NEMVE; Bystin OS=Nematostella vectensis GN=bysl PE=3 SV=1	dpx:DAPPUDRAFT_195940; K14797 ENP1, BYSL essential nuclear protein 1 - -	CE25013; KOG3871 Cell adhesion complex protein bystin W Extracellular structures ;		XM_017903780.1; PREDICTED: Eufriesea mexica bystin (LOC108550129), mR
transcript_HQ_all_transcript/81678/f2p0/1561	JAN42960.1; Squamous cell carcinoma antigen recognized by t-cells 3 sart-3 msart-3 tumor-rejection antigen sart3 [Daphnia mag]	sp|Q58H57|CBS_MACFA; Cystathionine beta-synthase OS=Macaca fascicularis GN=CBS PE=2 SV=3	fch:102052943; K01697 E4.2.1.22, CBS cystathionine beta-synthase 4.2.1.22 ko01230; Metabolism; Global and overview maps; Biosynthesis of amino acids | ko00260; Metabolism; Amino acid metabolism; Glycine, serine and threonine metabolism | ko00270; Metabolism; Amino acid metabolism; Cysteine and methionine metabolism	Hs4557415; KOG1252 Cystathionine beta-synthase and related enzymes E Amino acid transport and metabolism ;		XM_018749947.1; PREDICTED: Scleropages formosus cystathionine-beta-synthase (cbs), transcript variant X4, mR
transcript_HQ_all_transcript/81864/f10p0/1524	XP_018012565.1; PREDICTED: D-directed R polymerase II subunit RPB3-like [Hyalella azteca]	sp|P97760|RPB3_MOUSE; D-directed R polymerase II subunit RPB3 OS=Mus musculus GN=Polr2c PE=1 SV=2	cfo:105253923; K03011 RPB3, POLR2C D-directed R polymerase II subunit RPB3 - ko00230; Metabolism; Nucleotide metabolism; Purine metabolism | ko00240; Metabolism; Nucleotide metabolism; Pyrimidine metabolism | ko03020; Genetic Information Processing; Transcription; R polymerase | ko05016; Human Diseases; Neurodegenerative diseases; Huntington's disease | ko05169; Human Diseases; Infectious disease…	7298103; KOG1522 R polymerase II, subunit POLR2C/RPB3 K Transcription ;	GO:0003899; D-directed R polymerase activity; molecular_function GO:0046983; protein dimerization activity; molecular_function GO:0006351; transcription, D-dependent; biological_process		PF01000:R polymerase Rpb3/RpoA insert domain PF01193:R polymerase Rpb3/Rpb11 dimerisation domain
transcript_HQ_all_transcript/82032/f2p0/1531	XP_013070705.1; PREDICTED: delta-aminolevulinic acid dehydratase-like [Biomphalaria glabrata]	sp|Q5R971|HEM2_POB; Delta-aminolevulinic acid dehydratase OS=Pongo abelii GN=ALAD PE=2 SV=2	lcm:102366603; K01698 hemB, ALAD porphobilinogen synthase 4.2.1.24 ko00860; Metabolism; Metabolism of cofactors and vitamins; Porphyrin and chlorophyll metabolism	Hs4557297; KOG2794 Delta-aminolevulinic acid dehydratase H Coenzyme transport and metabolism ;	GO:0033014; tetrapyrrole biosynthetic process; biological_process GO:0046872; metal ion binding; molecular_function GO:0004655; porphobilinogen synthase activity; molecular_function		PF00490:Delta-aminolevulinic acid dehydratase
transcript_HQ_all_transcript/8216/f3p0/5033	XP_018012773.1; PREDICTED: exportin-1-like isoform X1 [Hyalella azteca]	sp|Q6P5F9|XPO1_MOUSE; Exportin-1 OS=Mus musculus GN=Xpo1 PE=1 SV=1	aec:105147382; K14290 XPO1, CRM1 exportin-1 - ko03013; Genetic Information Processing; Translation; R transport | ko03008; Genetic Information Processing; Translation; Ribosome biogenesis in eukaryotes | ko04013; Environmental Information Processing; Sigl transduction; MAPK sigling pathway - fly | ko05166; Human Diseases; Infectious diseases: Viral; HTLV-I infection | ko05164; Human Diseases; Inf…	Hs4507943; KOG2020 Nuclear transport receptor CRM1/MSN5 (importin beta superfamily) YU Nuclear structure ; Intracellular trafficking, secretion, and vesicular transport ;	GO:0008536; Ran GTPase binding; molecular_function GO:0006886; intracellular protein transport; biological_process	XM_775786.4; PREDICTED: Strongylocentrotus purpuratus exportin-1 (LOC575382), mR	PF03810:Importin-beta N-termil domain
transcript_HQ_all_transcript/82183/f37p0/1471	XP_014281817.1; PREDICTED: cathepsin L1-like [Halyomorpha halys]	sp|P25784|CYSP3_HOMAM; Digestive cysteine proteise 3 OS=Homarus americanus GN=LCP3 PE=2 SV=1	aag:AaeL_AAEL002833; K01365 CTSL cathepsin L 3.4.22.15 ko04145; Cellular Processes; Transport and catabolism; Phagosome | ko04142; Cellular Processes; Transport and catabolism; Lysosome | ko04140; Cellular Processes; Transport and catabolism; Autophagy - animal | ko04210; Cellular Processes; Cell growth and death; Apoptosis | ko04612; Organismal Systems; Immune system; Antigen processing and pres…	7303249; KOG1543 Cysteine proteise Cathepsin L O Posttranslatiol modification, protein turnover, chaperones ;	GO:0006508; proteolysis; biological_process GO:0008234; cysteine-type peptidase activity; molecular_function GO:0004197; cysteine-type endopeptidase activity; molecular_function	XM_018154352.1; PREDICTED: Hyalella azteca cathepsin L1-like (LOC108667335), mR	PF00112:Papain family cysteine protease PF03051:Peptidase C1-like family
transcript_HQ_all_transcript/82228/f2p0/1547	XP_018013783.1; PREDICTED: translatiolly-controlled tumor protein homolog [Hyalella azteca]	sp|Q1HR79|TCTP_AEDAE; Translatiolly-controlled tumor protein homolog OS=Aedes aegypti GN=Tctp PE=2 SV=1	aag:AaeL_AAEL003872; - - - - -	7299413; KOG1727 Microtubule-binding protein (translatiolly controlled tumor protein) DZ Cell cycle control, cell division, chromosome partitioning ; Cytoskeleton ;		LC167473.1; Oratosquilla oratoria gene for 28S ribosomal R, partial sequence
transcript_HQ_all_transcript/82267/f3p0/1529	XP_018018037.1; PREDICTED: 26S protease regulatory subunit 6A-B [Hyalella azteca]	sp|P17980|PRS6A_HUMAN; 26S protease regulatory subunit 6A OS=Homo sapiens GN=PSMC3 PE=1 SV=3	dpx:DAPPUDRAFT_299812; K03065 PSMC3, RPT5 26S proteasome regulatory subunit T5 - ko03050; Genetic Information Processing; Folding, sorting and degradation; Proteasome | ko05169; Human Diseases; Infectious diseases: Viral; Epstein-Barr virus infection	7301041; KOG0652 26S proteasome regulatory complex, ATPase RPT5 O Posttranslatiol modification, protein turnover, chaperones ;	GO:0003723; R binding; molecular_function GO:0009378; four-way junction helicase activity; molecular_function GO:0005524; ATP binding; molecular_function GO:0006355; regulation of transcription, D-dependent; biological_process GO:0003724; R helicase activity; molecular_function GO:0006281; D repair; biological_process GO:0016887; ATPase activity; molecular_function GO:0008134; transcription facto…	XM_016074184.1; PREDICTED: Parasteatoda tepidariorum 26S protease regulatory subunit 6A-B (LOC107456332), mR	PF01695:IstB-like ATP binding protein PF05496:Holliday junction D helicase ruvB N-terminus PF00910:R helicase PF02562:PhoH-like protein PF00005:ABC transporter PF07728:AAA domain (dynein-related subfamily) PF00004:ATPase family associated with various cellular activities (AAA) PF07724:AAA domain (Cdc48 subfamily) PF00158:Sigma-54 interaction domain
transcript_HQ_all_transcript/82277/f3p0/1515	XP_018014286.1; PREDICTED: probable tR N6-adenosine threonylcarbamoyltransferase [Hyalella azteca]	sp|A7SXZ6|OSGEP_NEMVE; Probable tR N6-adenosine threonylcarbamoyltransferase OS=Nematostella vectensis GN=osgep PE=3 SV=1	nve:NEMVE_v1g194666; K01409 KAE1, tsaD, QRI7 N6-L-threonylcarbamoyladenine synthase 2.3.1.234 -	Hs8923380; KOG2708 Predicted metalloprotease with chaperone activity (Rse H/HSP70 fold) O Posttranslatiol modification, protein turnover, chaperones ;	GO:0003824; GO:0009058; biosynthetic process; biological_process	XM_011444183.2; PREDICTED: Crassostrea gigas probable tR N6-adenosine threonylcarbamoyltransferase (LOC105338890), mR	PF02543:Carbamoyltransferase N-terminus
transcript_HQ_all_transcript/82370/f135p0/1423	XP_013773860.1; PREDICTED: eukaryotic translation initiation factor 3 subunit E-B-like [Limulus polyphemus]	sp|Q1LUA8|EI3EB_DANRE; Eukaryotic translation initiation factor 3 subunit E-B OS=Danio rerio GN=eif3eb PE=3 SV=2	dpx:DAPPUDRAFT_302804; K03250 EIF3E, INT6 translation initiation factor 3 subunit E - ko03013; Genetic Information Processing; Translation; R transport | ko05160; Human Diseases; Infectious diseases: Viral; Hepatitis C	Hs4503521; KOG2758 Translation initiation factor 3, subunit e (eIF-3e) J Translation, ribosomal structure and biogenesis ;	GO:0017038; protein import; biological_process GO:0016020; membrane; cellular_component GO:0005515; protein binding; molecular_function	XM_018152997.1; PREDICTED: Hyalella azteca eukaryotic translation initiation factor 3 subunit E-B-like (LOC108666175), transcript variant X3, mR	PF07516:SecA Wing and Scaffold domain PF01399:PCI domain
transcript_HQ_all_transcript/82400/f3p0/1524	XP_018018296.1; PREDICTED: 2,4-dienoyl-CoA reductase, mitochondrial-like [Hyalella azteca]	sp|Q64591|DECR_RAT; 2,4-dienoyl-CoA reductase, mitochondrial OS=Rattus norvegicus GN=Decr1 PE=1 SV=2	obi:106873880; K13236 DECR1 2,4-dienoyl-CoA reductase, mitochondrial 1.3.1.34 -	Hs4503301; KOG0725 Reductases with broad range of substrate specificities R General function prediction only ;
transcript_HQ_all_transcript/82536/f5p0/1512	XP_011450329.1; PREDICTED: agmatise, mitochondrial [Crassostrea gigas]	sp|Q90XD2|SPEB_CHICK; Agmatise, mitochondrial OS=Gallus gallus GN=AGMAT PE=2 SV=1	cin:100177356; K01480 speB agmatise 3.5.3.11 ko00330; Metabolism; Amino acid metabolism; Arginine and proline metabolism	Hs13376095; KOG2964 Argise family protein E Amino acid transport and metabolism ;	GO:0046872; metal ion binding; molecular_function		PF00491:Argise family
transcript_HQ_all_transcript/82569/f3p0/1525	JAV09524.1; putative 26s proteasome regulatory complex atpase rpt6 [Nyssomyia neivai]	sp|P48601|PRS4_DROME; 26S protease regulatory subunit 4 OS=Drosophila melanogaster GN=Rpt2 PE=1 SV=2	mde:101897160; K03062 PSMC1, RPT2 26S proteasome regulatory subunit T2 - ko03050; Genetic Information Processing; Folding, sorting and degradation; Proteasome | ko05203; Human Diseases; Cancers: Overview; Viral carcinogenesis | ko05169; Human Diseases; Infectious diseases: Viral; Epstein-Barr virus infection	7301070; KOG0726 26S proteasome regulatory complex, ATPase RPT2 O Posttranslatiol modification, protein turnover, chaperones ;	GO:0005524; ATP binding; molecular_function GO:0006355; regulation of transcription, D-dependent; biological_process GO:0009378; four-way junction helicase activity; molecular_function GO:0003723; R binding; molecular_function GO:0043531; ADP binding; molecular_function GO:0003678; D helicase activity; molecular_function GO:0006310; D recombition; biological_process GO:0008134; transcription fact…	XM_019552402.1; PREDICTED: Crocodylus porosus proteasome 26S subunit, ATPase 1 (PSMC1), mR	PF00004:ATPase family associated with various cellular activities (AAA) PF07728:AAA domain (dynein-related subfamily) PF07724:AAA domain (Cdc48 subfamily) PF06068:TIP49 C-terminus PF00158:Sigma-54 interaction domain PF00931:NB-ARC domain PF07726:ATPase family associated with various cellular activities (AAA) PF01695:IstB-like ATP binding protein PF01637:ATPase domain predomintly from Archaea PF02…
transcript_HQ_all_transcript/82572/f3p0/1525	XP_015590526.1; PREDICTED: obg-like ATPase 1 [Cephus cinctus]	sp|Q5ZM25|OLA1_CHICK; Obg-like ATPase 1 OS=Gallus gallus GN=OLA1 PE=2 SV=1	bter:100646722; K19788 OLA1 obg-like ATPase 1 - -; bter:100646722; K19788 OLA1 obg-like ATPase 1 - -	Hs9558757; KOG1491 Predicted GTP-binding protein (ODN superfamily) R General function prediction only ;	GO:0005525; GTP binding; molecular_function GO:0007264; small GTPase mediated sigl transduction; biological_process	GQ887154.1; Neogonodactylus oerstedii voucher NeoMALA GTP-binding protein mR, partial cds	PF08477:Ras of Complex, Roc, domain of DAPkise PF02421:Ferrous iron transport protein B PF01926:50S ribosome-binding GTPase
transcript_HQ_all_transcript/82654/f2p0/1518	CAX46431.1; hemocyanin subunit 4 precursor [Odontodactylus scyllarus]	sp|P10787|HCYB_PANIN; Hemocyanin B chain OS=Panulirus interruptus PE=1 SV=1	phu:Phum_PHUM598430; - - - - -			FM999831.1; Odontodactylus scyllarus mR for hemocyanin subunit 4 precursor (hc4 gene)
transcript_HQ_all_transcript/82736/f3p0/1514	APD16997.1; glyceraldehyde 3-phosphate dehydrogese [Macrobrachium olfersii]	sp|P56649|G3P_PANVR; Glyceraldehyde-3-phosphate dehydrogese OS=Panulirus versicolor PE=1 SV=1	bim:100740415; K00134 GAPDH, gapA glyceraldehyde 3-phosphate dehydrogese 1.2.1.12 ko01200; Metabolism; Global and overview maps; Carbon metabolism | ko01230; Metabolism; Global and overview maps; Biosynthesis of amino acids | ko00010; Metabolism; Carbohydrate metabolism; Glycolysis / Gluconeogenesis | ko00710; Metabolism; Energy metabolism; Carbon fixation in photosynthetic organisms | ko04066; E…	7304155; KOG0657 Glyceraldehyde 3-phosphate dehydrogese G Carbohydrate transport and metabolism ;	GO:0006520; cellular amino acid metabolic process; biological_process GO:0016620; oxidoreductase activity, acting on the aldehyde or oxo group of donors, D or DP as acceptor; molecular_function GO:0016491; oxidoreductase activity; molecular_function GO:0055114; oxidation-reduction process; biological_process GO:0051287; D binding; molecular_function	KY027066.1; Macrobrachium olfersii glyceraldehyde 3-phosphate dehydrogese (gapdh) mR, complete cds	PF02826:D-isomer specific 2-hydroxyacid dehydrogese, D binding domain PF00208:Glutamate/Leucine/Phenylalanine/Valine dehydrogese PF00044:Glyceraldehyde 3-phosphate dehydrogese, D binding domain
transcript_HQ_all_transcript/83058/f2p0/1429	KDR24078.1; WD repeat-containing protein 48 [Zootermopsis nevadensis]	sp|Q05B17|WDR48_XENTR; WD repeat-containing protein 48 OS=Xenopus tropicalis GN=wdr48 PE=2 SV=1	isc:IscW_ISCW004023; K15361 WDR48, UAF1 WD repeat-containing protein 48 - ko03460; Genetic Information Processing; Replication and repair; Fanconi anemia pathway	Hs18874090; KOG0308 Conserved WD40 repeat-containing protein S Function unknown ;	GO:0000502; proteasome complex; cellular_component GO:0042176; regulation of protein catabolic process; biological_process GO:0005515; protein binding; molecular_function GO:0030234;	XM_004642160.2; PREDICTED: Octodon degus WD repeat domain 48 (Wdr48), transcript variant X1, mR	PF08375:Proteasome regulatory subunit C-termil PF00400:WD domain, G-beta repeat
transcript_HQ_all_transcript/83226/f12p0/1444	BAP28983.1; chitise [Portunus trituberculatus]	sp|Q13231|CHIT1_HUMAN; Chitotriosidase-1 OS=Homo sapiens GN=CHIT1 PE=1 SV=1	dpx:DAPPUDRAFT_189897; K01183 E3.2.1.14 chitise 3.2.1.14 ko00520; Metabolism; Carbohydrate metabolism; Amino sugar and nucleotide sugar metabolism	7291231; KOG2806 Chitise G Carbohydrate transport and metabolism ;	GO:0004553; hydrolase activity, hydrolyzing O-glycosyl compounds; molecular_function GO:0005975; carbohydrate metabolic process; biological_process		PF00704:Glycosyl hydrolases family 18
transcript_HQ_all_transcript/83300/f27p0/1476	XP_011265440.1; PREDICTED: 60S ribosomal protein L3 [Camponotus floridanus]	sp|O16797|RL3_DROME; 60S ribosomal protein L3 OS=Drosophila melanogaster GN=RpL3 PE=1 SV=3	hst:105184450; K02925 RP-L3e, RPL3 large subunit ribosomal protein L3e - ko03010; Genetic Information Processing; Translation; Ribosome	7299419; KOG0746 60S ribosomal protein L3 and related proteins J Translation, ribosomal structure and biogenesis ;	GO:0005840; ribosome; cellular_component GO:0006412; translation; biological_process GO:0005622; intracellular; cellular_component GO:0003735; structural constituent of ribosome; molecular_function	JN997411.1; Haliotis diversicolor putative 60S ribosomal protein L3 (RPL3) mR, complete cds	PF00297:Ribosomal protein L3
transcript_HQ_all_transcript/83330/f2p0/1495	AEC48728.1; alpha-tubulin [Eriocheir sinensis]	sp|Q25008|TBA1_HOMAM; Tubulin alpha-1 chain OS=Homarus americanus PE=2 SV=1	cfo:105250024; K07374 TUBA tubulin alpha - ko04145; Cellular Processes; Transport and catabolism; Phagosome | ko04210; Cellular Processes; Cell growth and death; Apoptosis | ko04530; Cellular Processes; Cellular community - eukaryotes; Tight junction | ko04540; Cellular Processes; Cellular community - eukaryotes; Gap junction | ko05130; Human Diseases; Infectious diseases: Bacterial; Pathogenic E…	Hs17986283; KOG1376 Alpha tubulin Z Cytoskeleton ;	GO:0003924; GTPase activity; molecular_function	XM_018250001.1; PREDICTED: Xenopus laevis tubulin alpha chain-like (LOC108709821), mR	PF00091:Tubulin/FtsZ family, GTPase domain
transcript_HQ_all_transcript/83617/f2p0/1506	XP_006805112.1; PREDICTED: glutaryl-CoA dehydrogese, mitochondrial-like isoform X1 [Neolamprologus brichardi]	sp|Q2KHZ9|GCDH_BOVIN; Glutaryl-CoA dehydrogese, mitochondrial OS=Bos taurus GN=GCDH PE=2 SV=1	mze:101471797; K00252 GCDH, gcdH glutaryl-CoA dehydrogese 1.3.8.6 ko00071; Metabolism; Lipid metabolism; Fatty acid degradation | ko00310; Metabolism; Amino acid metabolism; Lysine degradation | ko00380; Metabolism; Amino acid metabolism; Tryptophan metabolism | ko00362; Metabolism; Xenobiotics biodegradation and metabolism; Benzoate degradation	Hs4503943; KOG0138 Glutaryl-CoA dehydrogese E Amino acid transport and metabolism ;	GO:0050660; flavin adenine dinucleotide binding; molecular_function GO:0055114; oxidation-reduction process; biological_process GO:0003995; acyl-CoA dehydrogese activity; molecular_function GO:0016627; oxidoreductase activity, acting on the CH-CH group of donors; molecular_function GO:0008152;	XM_019358225.1; PREDICTED: Oreochromis niloticus glutaryl-CoA dehydrogese (gcdh), transcript variant X2, mR	PF00441:Acyl-CoA dehydrogese, C-termil domain PF02770:Acyl-CoA dehydrogese, middle domain PF02771:Acyl-CoA dehydrogese, N-termil domain
transcript_HQ_all_transcript/83644/f2p0/1475	XP_019622469.1; PREDICTED: high mobility group protein 20A-like isoform X4 [Branchiostoma belcheri]	sp|Q9NP66|HM20A_HUMAN; High mobility group protein 20A OS=Homo sapiens GN=HMG20A PE=1 SV=1	gja:107109703; - - - - -	Hs8922633; KOG0381 HMG box-containing protein R General function prediction only ;	GO:0003677; D binding; molecular_function GO:0000160; two-component sigl transduction system (phosphorelay); biological_process GO:0006355; regulation of transcription, D-dependent; biological_process GO:0071203; WASH complex; cellular_component		PF00486:Transcriptiol regulatory protein, C termil PF10152:Predicted coiled-coil domain-containing protein (DUF2360)
transcript_HQ_all_transcript/83657/f16p0/1460	Q9GYX1.1; Recme: Full=Arginine kise; Short=AK	sp|Q9GYX1|KARG_PACMR; Arginine kise OS=Pachygrapsus marmoratus PE=2 SV=1	bter:100631087; K00933 E2.7.3.2 creatine kise 2.7.3.2 ko00330; Metabolism; Amino acid metabolism; Arginine and proline metabolism; bter:100631087; K00933 E2.7.3.2 creatine kise 2.7.3.2 ko00330; Metabolism; Amino acid metabolism; Arginine and proline metabolism	7294998; KOG3581 Creatine kises C Energy production and conversion ;	GO:0016301; kise activity; molecular_function GO:0016772; transferase activity, transferring phosphorus-containing groups; molecular_function	FJ895113.1; Scylla olivacea arginine kise mR, complete cds	PF00217:ATP:guanido phosphotransferase, C-termil catalytic domain
transcript_HQ_all_transcript/83785/f7p0/1467	BAP28983.1; chitise [Portunus trituberculatus]	sp|Q95M17|CHIA_BOVIN; Acidic mammalian chitise OS=Bos taurus GN=CHIA PE=1 SV=1	dpx:DAPPUDRAFT_189897; K01183 E3.2.1.14 chitise 3.2.1.14 ko00520; Metabolism; Carbohydrate metabolism; Amino sugar and nucleotide sugar metabolism	7291231; KOG2806 Chitise G Carbohydrate transport and metabolism ;	GO:0004553; hydrolase activity, hydrolyzing O-glycosyl compounds; molecular_function GO:0005975; carbohydrate metabolic process; biological_process		PF00704:Glycosyl hydrolases family 18
transcript_HQ_all_transcript/83869/f2p0/1492	CAX46429.1; hemocyanin subunit 2 precursor, partial [Odontodactylus scyllarus]	sp|P10787|HCYB_PANIN; Hemocyanin B chain OS=Panulirus interruptus PE=1 SV=1	phu:Phum_PHUM494820; - - - - -		GO:0008152; GO:0016491; oxidoreductase activity; molecular_function	FM999829.1; Odontodactylus scyllarus partial mR for hemocyanin subunit 2 precursor (hc2 gene)	PF00264:Common central domain of tyrosise
transcript_HQ_all_transcript/83941/f50p0/1440	XP_018019677.1; PREDICTED: eukaryotic initiation factor 4A-III [Hyalella azteca]	sp|Q9VHS8|IF4A3_DROME; Eukaryotic initiation factor 4A-III OS=Drosophila melanogaster GN=eIF4AIII PE=1 SV=1	dpx:DAPPUDRAFT_300157; K13025 EIF4A3, FAL1 ATP-dependent R helicase 3.6.4.13 ko03040; Genetic Information Processing; Transcription; Spliceosome | ko03013; Genetic Information Processing; Translation; R transport | ko03015; Genetic Information Processing; Translation; mR surveillance pathway	7299019; KOG0328 Predicted ATP-dependent R helicase FAL1, involved in rR maturation, DEAD-box superfamily J Translation, ribosomal structure and biogenesis ;	GO:0003676; nucleic acid binding; molecular_function GO:0003677; D binding; molecular_function GO:0016787; hydrolase activity; molecular_function GO:0005634; nucleus; cellular_component GO:0005524; ATP binding; molecular_function	XM_011439646.2; PREDICTED: Crassostrea gigas eukaryotic initiation factor 4A-III (LOC105335655), mR	PF04851:Type III restriction enzyme, res subunit PF06862:Utp25, U3 small nucleolar R-associated SSU processome protein 25 PF00270:DEAD/DEAH box helicase
transcript_HQ_all_transcript/83944/f2p0/1448	P04069.1; Recme: Full=Carboxypeptidase B	sp|P04069|CBPB_ASTAS; Carboxypeptidase B OS=Astacus astacus PE=1 SV=1	bim:100746741; - - - - -	Hs4503003; KOG2650 Zinc carboxypeptidase S Function unknown ;	GO:0008270; zinc ion binding; molecular_function GO:0006508; proteolysis; biological_process GO:0004181; metallocarboxypeptidase activity; molecular_function		PF00246:Zinc carboxypeptidase
transcript_HQ_all_transcript/84039/f2p0/1555	XP_973514.1; PREDICTED: nucleolar protein 56 [Tribolium castaneum]	sp|Q9D6Z1|NOP56_MOUSE; Nucleolar protein 56 OS=Mus musculus GN=Nop56 PE=1 SV=2	dya:Dyak_GE24041; K14564 NOP56 nucleolar protein 56 - ko03008; Genetic Information Processing; Translation; Ribosome biogenesis in eukaryotes	7300850; KOG2573 Ribosome biogenesis protein - Nop56p/Sik1p AJ R processing and modification ; Translation, ribosomal structure and biogenesis ;
transcript_HQ_all_transcript/84170/f4p0/1428	P00357.2; Recme: Full=Glyceraldehyde-3-phosphate dehydrogese; Short=GAPDH	sp|P00357|G3P_HOMAM; Glyceraldehyde-3-phosphate dehydrogese OS=Homarus americanus PE=1 SV=2	aec:105145092; K00134 GAPDH, gapA glyceraldehyde 3-phosphate dehydrogese 1.2.1.12 ko01200; Metabolism; Global and overview maps; Carbon metabolism | ko01230; Metabolism; Global and overview maps; Biosynthesis of amino acids | ko00010; Metabolism; Carbohydrate metabolism; Glycolysis / Gluconeogenesis | ko00710; Metabolism; Energy metabolism; Carbon fixation in photosynthetic organisms | ko04066; E…	7293147; KOG0657 Glyceraldehyde 3-phosphate dehydrogese G Carbohydrate transport and metabolism ;	GO:0016620; oxidoreductase activity, acting on the aldehyde or oxo group of donors, D or DP as acceptor; molecular_function GO:0055114; oxidation-reduction process; biological_process	KY027066.1; Macrobrachium olfersii glyceraldehyde 3-phosphate dehydrogese (gapdh) mR, complete cds	PF02800:Glyceraldehyde 3-phosphate dehydrogese, C-termil domain PF00044:Glyceraldehyde 3-phosphate dehydrogese, D binding domain
transcript_HQ_all_transcript/84174/f4p0/1450	CAX46431.1; hemocyanin subunit 4 precursor [Odontodactylus scyllarus]	sp|P10787|HCYB_PANIN; Hemocyanin B chain OS=Panulirus interruptus PE=1 SV=1	phu:Phum_PHUM494820; - - - - -			FM999831.1; Odontodactylus scyllarus mR for hemocyanin subunit 4 precursor (hc4 gene)
transcript_HQ_all_transcript/84325/f2p0/1555	XP_018023003.1; PREDICTED: transmembrane protein 184C-like [Hyalella azteca]	sp|Q28CV2|T184C_XENTR; Transmembrane protein 184C OS=Xenopus tropicalis GN=tmem184c PE=2 SV=1	pxy:105398019; - - - - -	7297586; KOG2641 Predicted seven transmembrane receptor - rhodopsin family T Sigl transduction mechanisms ;	GO:0006812; cation transport; biological_process GO:0016021; integral to membrane; cellular_component GO:0050909; sensory perception of taste; biological_process GO:0008324; cation transmembrane transporter activity; molecular_function GO:0055085; transmembrane transport; biological_process		PF08395:7tm Chemosensory receptor PF01545:Cation efflux family
transcript_HQ_all_transcript/84345/f61p0/1352	AJS11554.1; cathepsin L [Marsupeeus japonicus]	sp|Q26636|CATL_SARPE; Cathepsin L OS=Sarcophaga peregri PE=1 SV=1	aag:AaeL_AAEL002833; K01365 CTSL cathepsin L 3.4.22.15 ko04145; Cellular Processes; Transport and catabolism; Phagosome | ko04142; Cellular Processes; Transport and catabolism; Lysosome | ko04140; Cellular Processes; Transport and catabolism; Autophagy - animal | ko04210; Cellular Processes; Cell growth and death; Apoptosis | ko04612; Organismal Systems; Immune system; Antigen processing and pres…	7303249; KOG1543 Cysteine proteise Cathepsin L O Posttranslatiol modification, protein turnover, chaperones ;	GO:0008234; cysteine-type peptidase activity; molecular_function GO:0004197; cysteine-type endopeptidase activity; molecular_function GO:0006508; proteolysis; biological_process		PF00112:Papain family cysteine protease PF03051:Peptidase C1-like family
transcript_HQ_all_transcript/8482/f5p0/4908	XP_018022904.1; PREDICTED: putative glutamate synthase [DPH] [Hyalella azteca]	sp|Q9C102|GLT1_SCHPO; Putative glutamate synthase [DPH] OS=Schizosaccharomyces pombe (strain 972 / ATCC 24843) GN=glt1 PE=2 SV=1	soc:105197574; K00264 GLT1 glutamate synthase (DPH/DH) [EC:1.4.1.13 1.4.1.14] 1.4.1.13,1.4.1.14 ko01230; Metabolism; Global and overview maps; Biosynthesis of amino acids | ko00910; Metabolism; Energy metabolism; Nitrogen metabolism | ko00250; Metabolism; Amino acid metabolism; Alanine, aspartate and glutamate metabolism	CE02372; KOG0399 Glutamate synthase E Amino acid transport and metabolism ;	GO:0006537; glutamate biosynthetic process; biological_process GO:0016491; oxidoreductase activity; molecular_function GO:0015930; glutamate synthase activity; molecular_function GO:0006807; nitrogen compound metabolic process; biological_process GO:0008152; GO:0016638; oxidoreductase activity, acting on the CH-NH2 group of donors; molecular_function GO:0055114; oxidation-reduction process; biolo…	XM_014395592.1; PREDICTED: Cimex lectularius glutamate synthase 1 [DH], chloroplastic (LOC106667559), transcript variant X4, mR	PF01493:GXGXG motif PF04898:Glutamate synthase central domain PF01070:FMN-dependent dehydrogese PF01645:Conserved region in glutamate synthase
transcript_HQ_all_transcript/84827/f2p0/1438	CAX46429.1; hemocyanin subunit 2 precursor, partial [Odontodactylus scyllarus]	sp|P80096|HCYC_PANIN; Hemocyanin C chain OS=Panulirus interruptus PE=1 SV=1	phu:Phum_PHUM494820; - - - - -			FM999829.1; Odontodactylus scyllarus partial mR for hemocyanin subunit 2 precursor (hc2 gene)
transcript_HQ_all_transcript/84870/f51p0/1402	XP_018022086.1; PREDICTED: 26S protease regulatory subunit 8 [Hyalella azteca]	sp|O18413|PRS8_DROME; 26S protease regulatory subunit 8 OS=Drosophila melanogaster GN=Rpt6 PE=1 SV=2	mde:101889234; K03066 PSMC5, RPT6 26S proteasome regulatory subunit T6 - ko03050; Genetic Information Processing; Folding, sorting and degradation; Proteasome | ko05169; Human Diseases; Infectious diseases: Viral; Epstein-Barr virus infection	7295522; KOG0728 26S proteasome regulatory complex, ATPase RPT6 O Posttranslatiol modification, protein turnover, chaperones ;	GO:0005524; ATP binding; molecular_function GO:0016301; kise activity; molecular_function GO:0006355; regulation of transcription, D-dependent; biological_process GO:0009378; four-way junction helicase activity; molecular_function GO:0003723; R binding; molecular_function GO:0003678; D helicase activity; molecular_function GO:0007165; sigl transduction; biological_process GO:0006310; D recombitio…	XM_002055422.2; Drosophila virilis uncharacterized protein (Dvir\GJ19383), mR	PF00005:ABC transporter PF02185:Hr1 repeat PF01057:Parvovirus non-structural protein NS1 PF02562:PhoH-like protein PF00910:R helicase PF02367:Threonylcarbamoyl adenosine biosynthesis protein TsaE PF05496:Holliday junction D helicase ruvB N-terminus PF07726:ATPase family associated with various cellular activities (AAA) PF01695:IstB-like ATP binding protein PF00158:Sigma-54 interaction domain PF06…
transcript_HQ_all_transcript/84889/f2p0/1428	CAX46429.1; hemocyanin subunit 2 precursor, partial [Odontodactylus scyllarus]	sp|P80888|HCY_PALVU; Hemocyanin OS=Palinurus vulgaris PE=1 SV=2	phu:Phum_PHUM494820; - - - - -		GO:0016491; oxidoreductase activity; molecular_function GO:0004803; transposase activity; molecular_function GO:0008152; GO:0003677; D binding; molecular_function GO:0006313; transposition, D-mediated; biological_process	FM999829.1; Odontodactylus scyllarus partial mR for hemocyanin subunit 2 precursor (hc2 gene)	PF04986:Putative transposase PF00264:Common central domain of tyrosise
transcript_HQ_all_transcript/85390/f96p0/1338	XP_018014001.1; PREDICTED: obg-like ATPase 1 isoform X1 [Hyalella azteca]	sp|Q7ZWM6|OLA1_XENLA; Obg-like ATPase 1 OS=Xenopus laevis GN=ola1 PE=2 SV=1	bter:100646722; K19788 OLA1 obg-like ATPase 1 - -; bter:100646722; K19788 OLA1 obg-like ATPase 1 - -	Hs9558757; KOG1491 Predicted GTP-binding protein (ODN superfamily) R General function prediction only ;	GO:0005525; GTP binding; molecular_function GO:0007264; small GTPase mediated sigl transduction; biological_process	GQ887154.1; Neogonodactylus oerstedii voucher NeoMALA GTP-binding protein mR, partial cds	PF02421:Ferrous iron transport protein B PF01926:50S ribosome-binding GTPase PF08477:Ras of Complex, Roc, domain of DAPkise
transcript_HQ_all_transcript/86034/f6p0/1322	KDR23391.1; Brix domain-containing protein 1 [Zootermopsis nevadensis]	sp|Q9H7B2|RPF2_HUMAN; Ribosome production factor 2 homolog OS=Homo sapiens GN=RPF2 PE=1 SV=2	sko:100376978; K14847 RPF2 ribosome production factor 2 - -	Hs20551627; KOG3031 Protein required for biogenesis of the ribosomal 60S subunit J Translation, ribosomal structure and biogenesis ;
transcript_HQ_all_transcript/86200/f99p0/1348	CAA75311.1; trypsin, partial [Litopeeus vanmei]	sp|P00765|TRYP_ASTAS; Trypsin-1 OS=Astacus astacus PE=1 SV=1	dpx:DAPPUDRAFT_347242; K01312 PRSS1_2_3 trypsin 3.4.21.4 ko04080; Environmental Information Processing; Sigling molecules and interaction; Neuroactive ligand-receptor interaction | ko04972; Organismal Systems; Digestive system; Pancreatic secretion | ko04974; Organismal Systems; Digestive system; Protein digestion and absorption | ko05164; Human Diseases; Infectious diseases: Viral; Influenza A	Hs20452472; KOG3627 Trypsin E Amino acid transport and metabolism ;	GO:0004252; serine-type endopeptidase activity; molecular_function GO:0006508; proteolysis; biological_process	XM_013243594.1; PREDICTED: Stomoxys calcitrans serine proteise stubble (LOC106081566), transcript variant X6, mR	PF00089:Trypsin
transcript_HQ_all_transcript/86221/f2p0/1376	AEZ68613.1; trypsinogen 2 [Litopeeus vanmei]	sp|P00765|TRYP_ASTAS; Trypsin-1 OS=Astacus astacus PE=1 SV=1	tup:102498709; K01312 PRSS1_2_3 trypsin 3.4.21.4 ko04080; Environmental Information Processing; Sigling molecules and interaction; Neuroactive ligand-receptor interaction | ko04972; Organismal Systems; Digestive system; Pancreatic secretion | ko04974; Organismal Systems; Digestive system; Protein digestion and absorption | ko05164; Human Diseases; Infectious diseases: Viral; Influenza A	Hs20452472; KOG3627 Trypsin E Amino acid transport and metabolism ;	GO:0006508; proteolysis; biological_process GO:0004252; serine-type endopeptidase activity; molecular_function		PF00089:Trypsin
transcript_HQ_all_transcript/86308/f4p0/1375	P04069.1; Recme: Full=Carboxypeptidase B	sp|P04069|CBPB_ASTAS; Carboxypeptidase B OS=Astacus astacus PE=1 SV=1	bim:100746741; - - - - -	7290634_2; KOG2650 Zinc carboxypeptidase S Function unknown ;	GO:0008270; zinc ion binding; molecular_function GO:0006508; proteolysis; biological_process GO:0004181; metallocarboxypeptidase activity; molecular_function		PF00246:Zinc carboxypeptidase
transcript_HQ_all_transcript/86310/f67p0/1333	XP_018015889.1; PREDICTED: 26S protease regulatory subunit 10B [Hyalella azteca]	sp|P62335|PRS10_ICTTR; 26S protease regulatory subunit 10B OS=Ictidomys tridecemlineatus GN=PSMC6 PE=2 SV=1	bim:100741869; K03064 PSMC6, RPT4 26S proteasome regulatory subunit T4 - ko03050; Genetic Information Processing; Folding, sorting and degradation; Proteasome | ko05169; Human Diseases; Infectious diseases: Viral; Epstein-Barr virus infection	Hs4506215; KOG0651 26S proteasome regulatory complex, ATPase RPT4 O Posttranslatiol modification, protein turnover, chaperones ;	GO:0005524; ATP binding; molecular_function GO:0001104; R polymerase II transcription cofactor activity; molecular_function GO:0046806; viral scaffold; cellular_component GO:0003723; R binding; molecular_function GO:0006357; regulation of transcription from R polymerase II promoter; biological_process GO:0009378; four-way junction helicase activity; molecular_function GO:0019069; viral capsid ass…	XM_013560636.1; PREDICTED: Lingula ati 26S protease regulatory subunit 10B (LOC106177761), mR	PF00004:ATPase family associated with various cellular activities (AAA) PF07728:AAA domain (dynein-related subfamily) PF06068:TIP49 C-terminus PF06810:Phage minor structural protein GP20 PF07724:AAA domain (Cdc48 subfamily) PF05496:Holliday junction D helicase ruvB N-terminus PF02367:Threonylcarbamoyl adenosine biosynthesis protein TsaE PF01695:IstB-like ATP binding protein PF07726:ATPase family …
transcript_HQ_all_transcript/86413/f39p0/1278	XP_018014921.1; PREDICTED: probable very-long-chain enoyl-CoA reductase art-1 [Hyalella azteca]	sp|Q9N5Y2|TECR_CAEEL; Probable very-long-chain enoyl-CoA reductase art-1 OS=Caenorhabditis elegans GN=art-1 PE=3 SV=1	phu:Phum_PHUM037790; K10258 TER, TSC13, CER10 very-long-chain enoyl-CoA reductase 1.3.1.93 ko01212; Metabolism; Global and overview maps; Fatty acid metabolism | ko00062; Metabolism; Lipid metabolism; Fatty acid elongation | ko01040; Metabolism; Lipid metabolism; Biosynthesis of unsaturated fatty acids	7292402; KOG1639 Steroid reductase required for elongation of the very long chain fatty acids I Lipid transport and metabolism ;	GO:0016627; oxidoreductase activity, acting on the CH-CH group of donors; molecular_function GO:0006629; lipid metabolic process; biological_process GO:0016021; integral to membrane; cellular_component GO:0005737; cytoplasm; cellular_component	JF284497.1; Cherax quadricaritus clone V1-1004 steroid reductase mR, partial cds	PF02544:3-oxo-5-alpha-steroid 4-dehydrogese
transcript_HQ_all_transcript/86629/f4p0/1349	AAC78681.1; actin 1 [Peeus monodon]	sp|P45887|ACT5_BACDO; Actin-5, muscle-specific OS=Bactrocera dorsalis PE=2 SV=1	aga:AgaP_AGAP011516; K05692 ACTB_G1 actin beta/gamma 1 - ko04015; Environmental Information Processing; Sigl transduction; Rap1 sigling pathway | ko04390; Environmental Information Processing; Sigl transduction; Hippo sigling pathway | ko04391; Environmental Information Processing; Sigl transduction; Hippo sigling pathway - fly | ko04145; Cellular Processes; Transport and catabolism; Phagosome | …	CE12358; KOG0676 Actin and related proteins Z Cytoskeleton ;		XM_010380426.1; PREDICTED: Rhinopithecus roxella actin, muscle-like (LOC104675775), transcript variant X1, mR
transcript_HQ_all_transcript/86673/f2p0/1358	ACK56132.1; glyceraldehyde-3-phosphate dehydrogese [Portunus trituberculatus]	sp|P00357|G3P_HOMAM; Glyceraldehyde-3-phosphate dehydrogese OS=Homarus americanus PE=1 SV=2	xma:102237772; K00134 GAPDH, gapA glyceraldehyde 3-phosphate dehydrogese 1.2.1.12 ko01200; Metabolism; Global and overview maps; Carbon metabolism | ko01230; Metabolism; Global and overview maps; Biosynthesis of amino acids | ko00010; Metabolism; Carbohydrate metabolism; Glycolysis / Gluconeogenesis | ko00710; Metabolism; Energy metabolism; Carbon fixation in photosynthetic organisms | ko04066; E…	7293147; KOG0657 Glyceraldehyde 3-phosphate dehydrogese G Carbohydrate transport and metabolism ;	GO:0055114; oxidation-reduction process; biological_process GO:0051287; D binding; molecular_function GO:0016620; oxidoreductase activity, acting on the aldehyde or oxo group of donors, D or DP as acceptor; molecular_function	KY027066.1; Macrobrachium olfersii glyceraldehyde 3-phosphate dehydrogese (gapdh) mR, complete cds	PF02800:Glyceraldehyde 3-phosphate dehydrogese, C-termil domain PF02826:D-isomer specific 2-hydroxyacid dehydrogese, D binding domain PF00044:Glyceraldehyde 3-phosphate dehydrogese, D binding domain
transcript_HQ_all_transcript/86683/f2p0/1386	XP_018009716.1; PREDICTED: glyceraldehyde-3-phosphate dehydrogese [Hyalella azteca]	sp|P00357|G3P_HOMAM; Glyceraldehyde-3-phosphate dehydrogese OS=Homarus americanus PE=1 SV=2	tca:663023; K00134 GAPDH, gapA glyceraldehyde 3-phosphate dehydrogese 1.2.1.12 ko01200; Metabolism; Global and overview maps; Carbon metabolism | ko01230; Metabolism; Global and overview maps; Biosynthesis of amino acids | ko00010; Metabolism; Carbohydrate metabolism; Glycolysis / Gluconeogenesis | ko00710; Metabolism; Energy metabolism; Carbon fixation in photosynthetic organisms | ko04066; Envi…	7293147; KOG0657 Glyceraldehyde 3-phosphate dehydrogese G Carbohydrate transport and metabolism ;	GO:0055114; oxidation-reduction process; biological_process GO:0016620; oxidoreductase activity, acting on the aldehyde or oxo group of donors, D or DP as acceptor; molecular_function	HM143922.2; Eriocheir sinensis glyceraldehyde-3-phosphate dehydrogese mR, complete cds	PF02800:Glyceraldehyde 3-phosphate dehydrogese, C-termil domain
transcript_HQ_all_transcript/8699/f8p0/4920	KDR21089.1; Glycine dehydrogese [decarboxylating], mitochondrial [Zootermopsis nevadensis]	sp|P23378|GCSP_HUMAN; Glycine dehydrogese (decarboxylating), mitochondrial OS=Homo sapiens GN=GLDC PE=1 SV=2	dvi:Dvir_GJ23552; K00281 GLDC, gcvP glycine dehydrogese 1.4.4.2 ko01200; Metabolism; Global and overview maps; Carbon metabolism | ko00630; Metabolism; Carbohydrate metabolism; Glyoxylate and dicarboxylate metabolism | ko00260; Metabolism; Amino acid metabolism; Glycine, serine and threonine metabolism	7299318; KOG2040 Glycine dehydrogese (decarboxylating) E Amino acid transport and metabolism ;	GO:0016829; lyase activity; molecular_function GO:0055114; oxidation-reduction process; biological_process GO:0006520; cellular amino acid metabolic process; biological_process GO:0004375; glycine dehydrogese (decarboxylating) activity; molecular_function GO:0006546; glycine catabolic process; biological_process	XM_018162967.1; PREDICTED: Hyalella azteca glycine dehydrogese (decarboxylating), mitochondrial-like (LOC108674978), partial mR	PF01212:Beta-elimiting lyase PF02347:Glycine cleavage system P-protein
transcript_HQ_all_transcript/87007/f67p0/1316	KZS08534.1; Cytochrome c1 [Daphnia mag]	sp|P00125|CY1_BOVIN; Cytochrome c1, heme protein, mitochondrial OS=Bos taurus GN=CYC1 PE=1 SV=2	tca:660744; K00413 CYC1, CYT1, petC ubiquinol-cytochrome c reductase cytochrome c1 subunit - ko00190; Metabolism; Energy metabolism; Oxidative phosphorylation | ko02020; Environmental Information Processing; Sigl transduction; Two-component system | ko04260; Organismal Systems; Circulatory system; Cardiac muscle contraction | ko05010; Human Diseases; Neurodegenerative diseases; Alzheimer's diseas…	7295470; KOG3052 Cytochrome c1 C Energy production and conversion ;	GO:0009055; GO:0020037; heme binding; molecular_function		PF02167:Cytochrome C1 family PF13442:Cytochrome C oxidase, cbb3-type, subunit III PF00034:Cytochrome c
transcript_HQ_all_transcript/87238/f2p0/1337	CAX46429.1; hemocyanin subunit 2 precursor, partial [Odontodactylus scyllarus]	sp|P80888|HCY_PALVU; Hemocyanin OS=Palinurus vulgaris PE=1 SV=2	phu:Phum_PHUM598430; - - - - -		GO:0008152; GO:0016491; oxidoreductase activity; molecular_function	FM999829.1; Odontodactylus scyllarus partial mR for hemocyanin subunit 2 precursor (hc2 gene)	PF00264:Common central domain of tyrosise
transcript_HQ_all_transcript/87256/f28p0/1328	CAA75311.1; trypsin, partial [Litopeeus vanmei]	sp|P00765|TRYP_ASTAS; Trypsin-1 OS=Astacus astacus PE=1 SV=1	dpx:DAPPUDRAFT_347242; K01312 PRSS1_2_3 trypsin 3.4.21.4 ko04080; Environmental Information Processing; Sigling molecules and interaction; Neuroactive ligand-receptor interaction | ko04972; Organismal Systems; Digestive system; Pancreatic secretion | ko04974; Organismal Systems; Digestive system; Protein digestion and absorption | ko05164; Human Diseases; Infectious diseases: Viral; Influenza A	Hs20452472; KOG3627 Trypsin E Amino acid transport and metabolism ;	GO:0004252; serine-type endopeptidase activity; molecular_function GO:0006508; proteolysis; biological_process	XM_013243594.1; PREDICTED: Stomoxys calcitrans serine proteise stubble (LOC106081566), transcript variant X6, mR	PF00089:Trypsin
transcript_HQ_all_transcript/87288/f3p0/1324	CAX46431.1; hemocyanin subunit 4 precursor [Odontodactylus scyllarus]	sp|P10787|HCYB_PANIN; Hemocyanin B chain OS=Panulirus interruptus PE=1 SV=1	aga:AgaP_AGAP001345; - - - - -			FM999831.1; Odontodactylus scyllarus mR for hemocyanin subunit 4 precursor (hc4 gene)
transcript_HQ_all_transcript/87465/f2p0/1199	XP_015510445.1; PREDICTED: ras-related protein Rab-2 [Neodiprion lecontei]	sp|Q05975|RAB2_LYMST; Ras-related protein Rab-2 OS=Lymea staglis GN=RAB2 PE=2 SV=1	bfo:BRAFLDRAFT_58617; K07877 RAB2A Ras-related protein Rab-2A - ko04152; Environmental Information Processing; Sigl transduction; AMPK sigling pathway	CE10986; KOG0098 GTPase Rab2, small G protein superfamily U Intracellular trafficking, secretion, and vesicular transport ;	GO:0005524; ATP binding; molecular_function GO:0003924; GTPase activity; molecular_function GO:0005525; GTP binding; molecular_function GO:0007264; small GTPase mediated sigl transduction; biological_process GO:0016887; ATPase activity; molecular_function	XM_018461323.1; PREDICTED: Trachymyrmex zeteki ras-related protein Rab-2 (LOC108731167), mR	PF03193:Protein of unknown function, DUF258 PF00071:Ras family PF00005:ABC transporter PF04670:Gtr1/RagA G protein conserved region PF00025:ADP-ribosylation factor family PF01926:50S ribosome-binding GTPase PF08477:Ras of Complex, Roc, domain of DAPkise
transcript_HQ_all_transcript/8814/f26p0/4845	KDR10316.1; Regulator of nonsense transcripts 1 [Zootermopsis nevadensis]	sp|Q9EPU0|RENT1_MOUSE; Regulator of nonsense transcripts 1 OS=Mus musculus GN=Upf1 PE=1 SV=2	cfo:105258992; K14326 UPF1, RENT1 regulator of nonsense transcripts 1 3.6.4.- ko03013; Genetic Information Processing; Translation; R transport | ko03015; Genetic Information Processing; Translation; mR surveillance pathway	Hs18375673; KOG1802 R helicase nonsense mR reducing factor (pNORF1) A R processing and modification ;	GO:0003676; nucleic acid binding; molecular_function GO:0004386; helicase activity; molecular_function GO:0000184; nuclear-transcribed mR catabolic process, nonsense-mediated decay; biological_process GO:0005525; GTP binding; molecular_function GO:0005524; ATP binding; molecular_function GO:0008270; zinc ion binding; molecular_function GO:0006281; D repair; biological_process GO:0003677; D bindin…		PF05970:PIF1-like helicase PF00270:DEAD/DEAH box helicase PF02562:PhoH-like protein PF00437:Type II/IV secretion system protein PF04851:Type III restriction enzyme, res subunit PF09416:R helicase (UPF2 interacting domain) PF00448:SRP54-type protein, GTPase domain
transcript_HQ_all_transcript/88174/f4p0/1293	XP_018006637.1; PREDICTED: isocitrate dehydrogese [DP] cytoplasmic-like [Hyalella azteca]	sp|Q9Z2K9|IDHC_MICME; Isocitrate dehydrogese [DP] cytoplasmic OS=Microtus mexicanus GN=IDH1 PE=2 SV=1	dpl:KGM_00835; K00031 IDH1, IDH2, icd isocitrate dehydrogese 1.1.1.42 ko01200; Metabolism; Global and overview maps; Carbon metabolism | ko01210; Metabolism; Global and overview maps; 2-Oxocarboxylic acid metabolism | ko01230; Metabolism; Global and overview maps; Biosynthesis of amino acids | ko00020; Metabolism; Carbohydrate metabolism; Citrate cycle (TCA cycle) | ko00720; Metabolism; Energy me…	7295108; KOG1526 DP-dependent isocitrate dehydrogese C Energy production and conversion ;	GO:0006952; defense response; biological_process GO:0055114; oxidation-reduction process; biological_process GO:0016616; oxidoreductase activity, acting on the CH-OH group of donors, D or DP as acceptor; molecular_function	XM_019693141.1; PREDICTED: Aedes albopictus isocitrate dehydrogese [DP] cytoplasmic-like (LOC109418926), mR	PF00180:Isocitrate/isopropylmalate dehydrogese PF01097:Arthropod defensin
transcript_HQ_all_transcript/88178/f2p0/1357	CAX46429.1; hemocyanin subunit 2 precursor, partial [Odontodactylus scyllarus]	sp|P80096|HCYC_PANIN; Hemocyanin C chain OS=Panulirus interruptus PE=1 SV=1	phu:Phum_PHUM494820; - - - - -			FM999829.1; Odontodactylus scyllarus partial mR for hemocyanin subunit 2 precursor (hc2 gene)
transcript_HQ_all_transcript/88291/f176p0/1261	AAX62421.1; ribosomal protein L3 [Lysiphlebus testaceipes]	sp|O16797|RL3_DROME; 60S ribosomal protein L3 OS=Drosophila melanogaster GN=RpL3 PE=1 SV=3	hst:105184450; K02925 RP-L3e, RPL3 large subunit ribosomal protein L3e - ko03010; Genetic Information Processing; Translation; Ribosome	7299419; KOG0746 60S ribosomal protein L3 and related proteins J Translation, ribosomal structure and biogenesis ;	GO:0005840; ribosome; cellular_component GO:0006412; translation; biological_process GO:0003735; structural constituent of ribosome; molecular_function GO:0005622; intracellular; cellular_component	NM_001312190.1; Papilio xuthus 60S ribosomal protein L3 (LOC106127711), mR	PF00297:Ribosomal protein L3
transcript_HQ_all_transcript/88479/f2p0/1259	XP_011265440.1; PREDICTED: 60S ribosomal protein L3 [Camponotus floridanus]	sp|O16797|RL3_DROME; 60S ribosomal protein L3 OS=Drosophila melanogaster GN=RpL3 PE=1 SV=3	aec:105155008; K02925 RP-L3e, RPL3 large subunit ribosomal protein L3e - ko03010; Genetic Information Processing; Translation; Ribosome	Hs4506649; KOG0746 60S ribosomal protein L3 and related proteins J Translation, ribosomal structure and biogenesis ;	GO:0003735; structural constituent of ribosome; molecular_function GO:0005622; intracellular; cellular_component GO:0005840; ribosome; cellular_component GO:0006412; translation; biological_process	XM_013333384.1; PREDICTED: Amyelois transitella 60S ribosomal protein L3 (LOC106133596), mR	PF00297:Ribosomal protein L3
transcript_HQ_all_transcript/88721/f18p0/1271	YP_003795352.1; cytochrome c oxidase subunit III [Oratosquilla oratoria]	sp|P00418|COX3_DROYA; Cytochrome c oxidase subunit 3 OS=Drosophila yakuba GN=mt:CoIII PE=3 SV=1	phd:102317595; - - - - -	DmMi005; KOG4664 Cytochrome oxidase subunit III and related proteins C Energy production and conversion ;		GQ292769.1; Oratosquilla oratoria mitochondrion, complete genome
transcript_HQ_all_transcript/88785/f13p0/1196	AOW41609.1; trypsin [Euphausia superba]	sp|P00765|TRYP_ASTAS; Trypsin-1 OS=Astacus astacus PE=1 SV=1	dpx:DAPPUDRAFT_347242; K01312 PRSS1_2_3 trypsin 3.4.21.4 ko04080; Environmental Information Processing; Sigling molecules and interaction; Neuroactive ligand-receptor interaction | ko04972; Organismal Systems; Digestive system; Pancreatic secretion | ko04974; Organismal Systems; Digestive system; Protein digestion and absorption | ko05164; Human Diseases; Infectious diseases: Viral; Influenza A	Hs4504877; KOG3627 Trypsin E Amino acid transport and metabolism ;	GO:0004252; serine-type endopeptidase activity; molecular_function GO:0006508; proteolysis; biological_process		PF00089:Trypsin
transcript_HQ_all_transcript/88884/f2p0/1266	KDR19576.1; D-directed R polymerase III subunit RPC6 [Zootermopsis nevadensis]	sp|Q921X6|RPC6_MOUSE; D-directed R polymerase III subunit RPC6 OS=Mus musculus GN=Polr3f PE=1 SV=1	cfr:102519877; K03025 RPC6, POLR3F D-directed R polymerase III subunit RPC6 - ko00230; Metabolism; Nucleotide metabolism; Purine metabolism | ko00240; Metabolism; Nucleotide metabolism; Pyrimidine metabolism | ko03020; Genetic Information Processing; Transcription; R polymerase | ko04623; Organismal Systems; Immune system; Cytosolic D-sensing pathway | ko05169; Human Diseases; Infectious diseases…	Hs18592434; KOG3233 R polymerase III, subunit C34 K Transcription ;	GO:0045892; negative regulation of transcription, D-dependent; biological_process GO:0006359; regulation of transcription from R polymerase III promoter; biological_process GO:0005666; D-directed R polymerase III complex; cellular_component GO:0003899; D-directed R polymerase activity; molecular_function GO:0003677; D binding; molecular_function		PF03965:Penicillise repressor PF05158:R polymerase Rpc34 subunit
transcript_HQ_all_transcript/88926/f21p0/1245	XP_780027.1; PREDICTED: 26S proteasome non-ATPase regulatory subunit 14 [Strongylocentrotus purpuratus]	sp|O00487|PSDE_HUMAN; 26S proteasome non-ATPase regulatory subunit 14 OS=Homo sapiens GN=PSMD14 PE=1 SV=1	crg:105329473; K03030 PSMD14, RPN11, POH1 26S proteasome regulatory subunit N11 - ko03050; Genetic Information Processing; Folding, sorting and degradation; Proteasome | ko05169; Human Diseases; Infectious diseases: Viral; Epstein-Barr virus infection	Hs5031981; KOG1555 26S proteasome regulatory complex, subunit RPN11 O Posttranslatiol modification, protein turnover, chaperones ;	GO:0005515; protein binding; molecular_function	XM_018152757.1; PREDICTED: Hyalella azteca 26S proteasome non-ATPase regulatory subunit 14-like (LOC108665948), mR	PF01398:JAB1/Mov34/MPN/PAD-1 ubiquitin protease
transcript_HQ_all_transcript/88949/f3p0/1268	ANV82809.1; N-acetyl-beta-D-glucosaminidase [Macrobrachium nipponense]	sp|P49010|HEXC_BOMMO; Chitooligosaccharidolytic beta-N-acetylglucosaminidase OS=Bombyx mori PE=1 SV=1	dpx:DAPPUDRAFT_220035; K12373 HEXA_B hexosaminidase 3.2.1.52 ko00520; Metabolism; Carbohydrate metabolism; Amino sugar and nucleotide sugar metabolism | ko00513; Metabolism; Glycan biosynthesis and metabolism; Various types of N-glycan biosynthesis | ko00531; Metabolism; Glycan biosynthesis and metabolism; Glycosaminoglycan degradation | ko00603; Metabolism; Glycan biosynthesis and metabolism; Gl…	7292477; KOG2499 Beta-N-acetylhexosaminidase G Carbohydrate transport and metabolism ;	GO:0004553; hydrolase activity, hydrolyzing O-glycosyl compounds; molecular_function GO:0005975; carbohydrate metabolic process; biological_process	FJ888482.1; Litopeeus vanmei beta-N-acetylglucosaminidase mR, complete cds	PF00728:Glycosyl hydrolase family 20, catalytic domain
transcript_HQ_all_transcript/88954/f47p0/1256	AFA45340.1; arginine kise [Scylla paramamosain]	sp|Q9NH49|KARG_CALSI; Arginine kise OS=Callinectes sapidus PE=2 SV=1	bim:100741837; K00933 E2.7.3.2 creatine kise 2.7.3.2 ko00330; Metabolism; Amino acid metabolism; Arginine and proline metabolism	7294998; KOG3581 Creatine kises C Energy production and conversion ;	GO:0016772; transferase activity, transferring phosphorus-containing groups; molecular_function GO:0016301; kise activity; molecular_function	EU346737.1; Litopeeus vanmei arginine kise mR, complete cds	PF02807:ATP:guanido phosphotransferase, N-termil domain PF00217:ATP:guanido phosphotransferase, C-termil catalytic domain
transcript_HQ_all_transcript/8925/f258p0/4760	XP_018023233.1; PREDICTED: splicing factor 3B subunit 1-like isoform X1 [Hyalella azteca]	sp|O75533|SF3B1_HUMAN; Splicing factor 3B subunit 1 OS=Homo sapiens GN=SF3B1 PE=1 SV=3	bim:100748439; K12828 SF3B1, SAP155 splicing factor 3B subunit 1 - ko03040; Genetic Information Processing; Transcription; Spliceosome	7296186; KOG0213 Splicing factor 3b, subunit 1 A R processing and modification ;	GO:0005634; nucleus; cellular_component GO:0016192; vesicle-mediated transport; biological_process GO:0051090; regulation of sequence-specific D binding transcription factor activity; biological_process GO:0003887; D-directed D polymerase activity; molecular_function GO:0030117; membrane coat; cellular_component GO:0005515; protein binding; molecular_function GO:0004674; protein serine/threonine …	XM_009182682.1; PREDICTED: Papio anubis splicing factor 3b subunit 1 (SF3B1), transcript variant X2, mR	PF07571:TAF6 C-termil HEAT repeat domain PF08064:UME (NUC010) domain PF04931:D polymerase phi PF01602:Adaptin N termil region PF02985:HEAT repeat
transcript_HQ_all_transcript/89341/f4p0/1250	AAT09986.1; trypsin, partial [Squilla oratoria]	sp|P00765|TRYP_ASTAS; Trypsin-1 OS=Astacus astacus PE=1 SV=1	dpx:DAPPUDRAFT_347242; K01312 PRSS1_2_3 trypsin 3.4.21.4 ko04080; Environmental Information Processing; Sigling molecules and interaction; Neuroactive ligand-receptor interaction | ko04972; Organismal Systems; Digestive system; Pancreatic secretion | ko04974; Organismal Systems; Digestive system; Protein digestion and absorption | ko05164; Human Diseases; Infectious diseases: Viral; Influenza A	Hs20452472; KOG3627 Trypsin E Amino acid transport and metabolism ;	GO:0004252; serine-type endopeptidase activity; molecular_function GO:0006508; proteolysis; biological_process	AY596941.1; Squilla oratoria trypsin gene, partial cds	PF00089:Trypsin
transcript_HQ_all_transcript/89466/f2p0/1139	YP_220586.1; cytochrome b [Harpiosquilla harpax]	sp|Q9MDZ9|CYB_DROSI; Cytochrome b OS=Drosophila simulans GN=mt:Cyt-b PE=3 SV=1	isc:IscW_ISCW016730; - - - - -	DmMi013; KOG4663 Cytochrome b C Energy production and conversion ;		GQ292769.1; Oratosquilla oratoria mitochondrion, complete genome
transcript_HQ_all_transcript/89501/f4p0/1241	ABC48600.1; ribosomal protein L8 [Litopeeus vanmei]	sp|Q6RYS3|RL8_MAMBR; 60S ribosomal protein L8 OS=Mamestra brassicae GN=RpL8 PE=2 SV=1	hst:105192147; K02938 RP-L8e, RPL8 large subunit ribosomal protein L8e - ko03010; Genetic Information Processing; Translation; Ribosome	7292250; KOG2309 60s ribosomal protein L2/L8 J Translation, ribosomal structure and biogenesis ;	GO:0006412; translation; biological_process GO:0005840; ribosome; cellular_component GO:0005622; intracellular; cellular_component GO:0003735; structural constituent of ribosome; molecular_function	DQ316258.1; Litopeeus vanmei ribosomal protein L8 mR, complete cds	PF00181:Ribosomal Proteins L2, R binding domain PF03947:Ribosomal Proteins L2, C-termil domain
transcript_HQ_all_transcript/89895/f9p0/1218	ABG11961.1; tail muscle elongation factor 1 gamma [Procambarus clarkii]	sp|P12261|EF1G_ARTSA; Elongation factor 1-gamma OS=Artemia sali PE=1 SV=3	phu:Phum_PHUM604750; K03233 EEF1G elongation factor 1-gamma - ko05134; Human Diseases; Infectious diseases: Bacterial; Legionellosis	7301765_2; KOG1627 Translation elongation factor EF-1 gamma J Translation, ribosomal structure and biogenesis ;	GO:0003746; translation elongation factor activity; molecular_function GO:0030123; AP-3 adaptor complex; cellular_component GO:0006414; translatiol elongation; biological_process GO:0015031; protein transport; biological_process		PF06375:Bovine leukaemia virus receptor (BLVR) PF00647:Elongation factor 1 gamma, conserved domain
transcript_HQ_all_transcript/90231/f7p0/1209	ACE80257.1; trypsin [Marsupeeus japonicus]	sp|P00765|TRYP_ASTAS; Trypsin-1 OS=Astacus astacus PE=1 SV=1	cpic:101952530; K01324 KLKB1 plasma kallikrein 3.4.21.34 ko04610; Organismal Systems; Immune system; Complement and coagulation cascades; cpic:101952530; K01324 KLKB1 plasma kallikrein 3.4.21.34 ko04610; Organismal Systems; Immune system; Complement and coagulation cascades	Hs4504877; KOG3627 Trypsin E Amino acid transport and metabolism ;	GO:0006508; proteolysis; biological_process GO:0004252; serine-type endopeptidase activity; molecular_function		PF00089:Trypsin
transcript_HQ_all_transcript/90331/f3p0/1209	YP_003795358.1; cytochrome b [Oratosquilla oratoria]	sp|Q9MDZ9|CYB_DROSI; Cytochrome b OS=Drosophila simulans GN=mt:Cyt-b PE=3 SV=1	isc:IscW_ISCW016730; - - - - -	DmMi013; KOG4663 Cytochrome b C Energy production and conversion ;		GQ292769.1; Oratosquilla oratoria mitochondrion, complete genome
transcript_HQ_all_transcript/90452/f2p0/1189	ADJ94951.2; voltage-dependent anion-selective channel [Eriocheir sinensis]	sp|P82013|VDAC2_MELGA; Voltage-dependent anion-selective channel protein 2 OS=Meleagris gallopavo GN=VDAC2 PE=1 SV=1	tca:662925; K15040 VDAC2 voltage-dependent anion channel protein 2 - ko04020; Environmental Information Processing; Sigl transduction; Calcium sigling pathway | ko04022; Environmental Information Processing; Sigl transduction; cGMP-PKG sigling pathway | ko04621; Organismal Systems; Immune system; NOD-like receptor sigling pathway | ko05012; Human Diseases; Neurodegenerative diseases; Parkinson's …	Hs4507881; KOG3126 Porin/voltage-dependent anion-selective channel protein P Inorganic ion transport and metabolism ;	GO:0055085; transmembrane transport; biological_process GO:0005741; mitochondrial outer membrane; cellular_component		PF01459:Eukaryotic porin
transcript_HQ_all_transcript/90464/f4p0/1157	AEZ68613.1; trypsinogen 2 [Litopeeus vanmei]	sp|P00765|TRYP_ASTAS; Trypsin-1 OS=Astacus astacus PE=1 SV=1	tup:102498709; K01312 PRSS1_2_3 trypsin 3.4.21.4 ko04080; Environmental Information Processing; Sigling molecules and interaction; Neuroactive ligand-receptor interaction | ko04972; Organismal Systems; Digestive system; Pancreatic secretion | ko04974; Organismal Systems; Digestive system; Protein digestion and absorption | ko05164; Human Diseases; Infectious diseases: Viral; Influenza A	Hs4506147; KOG3627 Trypsin E Amino acid transport and metabolism ;	GO:0006508; proteolysis; biological_process GO:0004252; serine-type endopeptidase activity; molecular_function	AY596943.1; Fenneropeeus chinensis trypsin gene, partial cds	PF00089:Trypsin
transcript_HQ_all_transcript/90735/f11p0/1161	YP_003795355.1; DH dehydrogese subunit 4 [Oratosquilla oratoria]	sp|Q1HR20|NU4M_AEDAE; DH-ubiquinone oxidoreductase chain 4 OS=Aedes aegypti GN=mt:ND4 PE=2 SV=1	cmy:102929425; K03881 ND4 DH-ubiquinone oxidoreductase chain 4 1.6.5.3 ko00190; Metabolism; Energy metabolism; Oxidative phosphorylation | ko05012; Human Diseases; Neurodegenerative diseases; Parkinson's disease	DmMi009; KOG4845 DH dehydrogese, subunit 4 C Energy production and conversion ;		GQ292769.1; Oratosquilla oratoria mitochondrion, complete genome
transcript_HQ_all_transcript/90810/f3p0/1253	AFW99839.1; troponin I [Litopeeus vanmei]	sp|P05547|TNNI_ASTLP; Troponin I OS=Astacus leptodactylus PE=1 SV=1	dsi:Dsimw501_GD24482; - - - - -	7293426; KOG3977 Troponin I Z Cytoskeleton ;	GO:0005524; ATP binding; molecular_function GO:0005861; troponin complex; cellular_component GO:0008241; peptidyl-dipeptidase activity; molecular_function GO:0008237; metallopeptidase activity; molecular_function GO:0030983; mismatched D binding; molecular_function GO:0016020; membrane; cellular_component GO:0006508; proteolysis; biological_process GO:0006298; mismatch repair; biological_process	JX683730.1; Litopeeus vanmei clone TPNi3 troponin I mR, complete cds	PF05190:MutS family domain IV PF00992:Troponin PF01401:Angiotensin-converting enzyme
transcript_HQ_all_transcript/90960/f3p0/1190	ADJ94951.2; voltage-dependent anion-selective channel [Eriocheir sinensis]	sp|P82013|VDAC2_MELGA; Voltage-dependent anion-selective channel protein 2 OS=Meleagris gallopavo GN=VDAC2 PE=1 SV=1	tca:662925; K15040 VDAC2 voltage-dependent anion channel protein 2 - ko04020; Environmental Information Processing; Sigl transduction; Calcium sigling pathway | ko04022; Environmental Information Processing; Sigl transduction; cGMP-PKG sigling pathway | ko04621; Organismal Systems; Immune system; NOD-like receptor sigling pathway | ko05012; Human Diseases; Neurodegenerative diseases; Parkinson's …	7297771; KOG3126 Porin/voltage-dependent anion-selective channel protein P Inorganic ion transport and metabolism ;	GO:0005741; mitochondrial outer membrane; cellular_component GO:0055085; transmembrane transport; biological_process		PF01459:Eukaryotic porin
transcript_HQ_all_transcript/90995/f99p0/1163	AFE88208.1; proteasome alpha 3 [Peeus monodon]	sp|P25788|PSA3_HUMAN; Proteasome subunit alpha type-3 OS=Homo sapiens GN=PSMA3 PE=1 SV=2	dpl:KGM_01034; K02727 PSMA3 20S proteasome subunit alpha 7 3.4.25.1 ko03050; Genetic Information Processing; Folding, sorting and degradation; Proteasome	Hs4506183; KOG0184 20S proteasome, regulatory subunit alpha type PSMA3/PRE10 O Posttranslatiol modification, protein turnover, chaperones ;	GO:0006511; ubiquitin-dependent protein catabolic process; biological_process GO:0004175; endopeptidase activity; molecular_function GO:0051603; proteolysis involved in cellular protein catabolic process; biological_process GO:0005839; proteasome core complex; cellular_component GO:0019773; proteasome core complex, alpha-subunit complex; cellular_component GO:0004298; threonine-type endopeptidase…		PF00227:Proteasome subunit PF10584:Proteasome subunit A N-termil sigture
transcript_HQ_all_transcript/91506/f6p0/1153	XP_018013109.1; PREDICTED: acylpyruvase FAHD1, mitochondrial-like isoform X2 [Hyalella azteca]	sp|Q2HJ98|FAHD1_BOVIN; Acylpyruvase FAHD1, mitochondrial OS=Bos taurus GN=FAHD1 PE=2 SV=1	dpx:DAPPUDRAFT_49587; K01557 FAHD1 acylpyruvate hydrolase 3.7.1.5 ko00350; Metabolism; Amino acid metabolism; Tyrosine metabolism	Hs13654274; KOG1535 Predicted fumarylacetoacetate hydralase R General function prediction only ;	GO:0008152; GO:0003824;		PF01557:Fumarylacetoacetate (FAA) hydrolase family
transcript_HQ_all_transcript/91673/f15p0/1133	CAX46429.1; hemocyanin subunit 2 precursor, partial [Odontodactylus scyllarus]	sp|P04254|HCYA_PANIN; Hemocyanin A chain OS=Panulirus interruptus PE=1 SV=2	phu:Phum_PHUM494820; - - - - -		GO:0016491; oxidoreductase activity; molecular_function GO:0008152;	FM999829.1; Odontodactylus scyllarus partial mR for hemocyanin subunit 2 precursor (hc2 gene)	PF00264:Common central domain of tyrosise
transcript_HQ_all_transcript/92007/f3p0/1104	ACG70181.1; cathepsin D-like protein [Homarus americanus]	sp|Q03168|ASPP_AEDAE; Lysosomal aspartic protease OS=Aedes aegypti GN=AAEL006169 PE=1 SV=2	bim:100742346; K01379 CTSD cathepsin D 3.4.23.5 ko04071; Environmental Information Processing; Sigl transduction; Sphingolipid sigling pathway | ko04142; Cellular Processes; Transport and catabolism; Lysosome | ko04140; Cellular Processes; Transport and catabolism; Autophagy - animal | ko04210; Cellular Processes; Cell growth and death; Apoptosis | ko05152; Human Diseases; Infectious diseases: Ba…	7304149; KOG1339 Aspartyl protease O Posttranslatiol modification, protein turnover, chaperones ;	GO:0004144; diacylglycerol O-acyltransferase activity; molecular_function		PF06974:Protein of unknown function (DUF1298)
transcript_HQ_all_transcript/92156/f2p0/1148	XP_010378728.1; PREDICTED: actin, muscle-like isoform X1 [Rhinopithecus roxella]	sp|P53501|ACT3_DROME; Actin-57B OS=Drosophila melanogaster GN=Act57B PE=1 SV=1	nvi:100117792; K05692 ACTB_G1 actin beta/gamma 1 - ko04015; Environmental Information Processing; Sigl transduction; Rap1 sigling pathway | ko04390; Environmental Information Processing; Sigl transduction; Hippo sigling pathway | ko04391; Environmental Information Processing; Sigl transduction; Hippo sigling pathway - fly | ko04145; Cellular Processes; Transport and catabolism; Phagosome | ko0421…	Hs4501887; KOG0676 Actin and related proteins Z Cytoskeleton ;		KM244725.1; Eriocheir sinensis skeletal muscle actin 1 (ActSK1) mR, complete cds
transcript_HQ_all_transcript/92198/f3p0/1141	CAX46429.1; hemocyanin subunit 2 precursor, partial [Odontodactylus scyllarus]	sp|P80888|HCY_PALVU; Hemocyanin OS=Palinurus vulgaris PE=1 SV=2	phu:Phum_PHUM494820; - - - - -		GO:0016491; oxidoreductase activity; molecular_function GO:0008152;	FM999829.1; Odontodactylus scyllarus partial mR for hemocyanin subunit 2 precursor (hc2 gene)	PF00264:Common central domain of tyrosise
transcript_HQ_all_transcript/9229/f20p0/4830	XP_018017849.1; PREDICTED: intron-binding protein aquarius-like [Hyalella azteca]	sp|O60306|AQR_HUMAN; Intron-binding protein aquarius OS=Homo sapiens GN=AQR PE=1 SV=4	phu:Phum_PHUM420720; K12874 AQR intron-binding protein aquarius - ko03040; Genetic Information Processing; Transcription; Spliceosome	Hs14750549; KOG1806 DEAD box containing helicases L Replication, recombition and repair ;	GO:0006281; D repair; biological_process GO:0016887; ATPase activity; molecular_function GO:0019079; viral genome replication; biological_process GO:0003697; single-stranded D binding; molecular_function GO:0006260; D replication; biological_process GO:0003677; D binding; molecular_function GO:0016787; hydrolase activity; molecular_function GO:0003678; D helicase activity; molecular_function GO:0…	XM_015350875.1; PREDICTED: Lepisosteus oculatus aquarius intron-binding spliceosomal factor (aqr), mR	PF01057:Parvovirus non-structural protein NS1 PF02562:PhoH-like protein PF00270:DEAD/DEAH box helicase PF03796:DB-like helicase C termil domain PF00154:recA bacterial D recombition protein PF07728:AAA domain (dynein-related subfamily) PF00004:ATPase family associated with various cellular activities (AAA) PF04851:Type III restriction enzyme, res subunit
transcript_HQ_all_transcript/92547/f2p0/1131	KDR12367.1; 39S ribosomal protein L19, mitochondrial [Zootermopsis nevadensis]	sp|Q9VHN6|RM19_DROME; 39S ribosomal protein L19, mitochondrial OS=Drosophila melanogaster GN=mRpL19 PE=2 SV=1	tca:662330; K02884 RP-L19, MRPL19, rplS large subunit ribosomal protein L19 - ko03010; Genetic Information Processing; Translation; Ribosome	7299066; KOG1698 Mitochondrial/chloroplast ribosomal protein L19 J Translation, ribosomal structure and biogenesis ;	GO:0005840; ribosome; cellular_component GO:0006412; translation; biological_process GO:0003735; structural constituent of ribosome; molecular_function GO:0005622; intracellular; cellular_component		PF01245:Ribosomal protein L19
transcript_HQ_all_transcript/92644/f32p0/1095	AOS87743.1; proliferating cell nuclear antigen [Peeus monodon]	sp|O01377|PC_BOMMO; Proliferating cell nuclear antigen OS=Bombyx mori GN=PC PE=2 SV=1	pxy:105382745; K04802 PC proliferating cell nuclear antigen - ko03030; Genetic Information Processing; Replication and repair; D replication | ko03410; Genetic Information Processing; Replication and repair; Base excision repair | ko03420; Genetic Information Processing; Replication and repair; Nucleotide excision repair | ko03430; Genetic Information Processing; Replication and repair; Mismatch …	7302405; KOG1636 D polymerase delta processivity factor (proliferating cell nuclear antigen) L Replication, recombition and repair ;	GO:0000077; D damage checkpoint; biological_process GO:0030896; checkpoint clamp complex; cellular_component GO:0003677; D binding; molecular_function GO:0005634; nucleus; cellular_component GO:0006275; regulation of D replication; biological_process	XM_013921676.1; PREDICTED: Limulus polyphemus proliferating cell nuclear antigen-like (LOC106461821), mR	PF00705:Proliferating cell nuclear antigen, N-termil domain PF02747:Proliferating cell nuclear antigen, C-termil domain PF02144:Repair protein Rad1/Rec1/Rad17 PF04139:Rad9
transcript_HQ_all_transcript/92833/f5p0/1115	XP_018011117.1; PREDICTED: troponin I-like isoform X2 [Hyalella azteca]	sp|P05547|TNNI_ASTLP; Troponin I OS=Astacus leptodactylus PE=1 SV=1	aga:AgaP_AGAP001053; - - - - -	7293426; KOG3977 Troponin I Z Cytoskeleton ;	GO:0005861; troponin complex; cellular_component GO:0016021; integral to membrane; cellular_component	JX683730.1; Litopeeus vanmei clone TPNi3 troponin I mR, complete cds	PF09726:Transmembrane protein PF00992:Troponin
transcript_HQ_all_transcript/93527/f316p0/1011	XP_018026363.1; PREDICTED: 60S ribosomal protein L5-like [Hyalella azteca]	sp|Q26481|RL5_STYCL; 60S ribosomal protein L5 OS=Styela clava GN=RPL5 PE=3 SV=3	dpx:DAPPUDRAFT_299917; K02932 RP-L5e, RPL5 large subunit ribosomal protein L5e - ko03010; Genetic Information Processing; Translation; Ribosome	Hs14591909; KOG0875 60S ribosomal protein L5 J Translation, ribosomal structure and biogenesis ;	GO:0005622; intracellular; cellular_component GO:0003735; structural constituent of ribosome; molecular_function GO:0005840; ribosome; cellular_component GO:0008097; 5S rR binding; molecular_function GO:0006412; translation; biological_process	XM_019531103.1; PREDICTED: Crocodylus porosus ribosomal protein L5 (RPL5), mR	PF17144:Ribosomal large subunit proteins 60S L5, and 50S L18
transcript_HQ_all_transcript/93563/f9p0/1061	XP_018009277.1; PREDICTED: L-xylulose reductase-like [Hyalella azteca]	sp|Q91XV4|DCXR_MESAU; L-xylulose reductase OS=Mesocricetus auratus GN=DCXR PE=1 SV=1	bter:100642454; K03331 DCXR L-xylulose reductase 1.1.1.10 ko00040; Metabolism; Carbohydrate metabolism; Pentose and glucurote interconversions; bter:100642454; K03331 DCXR L-xylulose reductase 1.1.1.10 ko00040; Metabolism; Carbohydrate metabolism; Pentose and glucurote interconversions	Hs7705925; KOG1207 Diacetyl reductase/L-xylulose reductase Q Secondary metabolites biosynthesis, transport and catabolism ;	GO:0055114; oxidation-reduction process; biological_process GO:0050662; coenzyme binding; molecular_function GO:0006813; potassium ion transport; biological_process GO:0051287; D binding; molecular_function GO:0003824;		PF02826:D-isomer specific 2-hydroxyacid dehydrogese, D binding domain PF02254:TrkA-N domain PF01370:D dependent epimerase/dehydratase family
transcript_HQ_all_transcript/93891/f21p0/1035	XP_015178043.1; PREDICTED: proteasome subunit alpha type-4 [Polistes dominula]	sp|P25789|PSA4_HUMAN; Proteasome subunit alpha type-4 OS=Homo sapiens GN=PSMA4 PE=1 SV=1	nvi:100114544; K02728 PSMA4 20S proteasome subunit alpha 3 3.4.25.1 ko03050; Genetic Information Processing; Folding, sorting and degradation; Proteasome	Hs4506185; KOG0178 20S proteasome, regulatory subunit alpha type PSMA4/PRE9 O Posttranslatiol modification, protein turnover, chaperones ;	GO:0051603; proteolysis involved in cellular protein catabolic process; biological_process GO:0004175; endopeptidase activity; molecular_function GO:0005839; proteasome core complex; cellular_component GO:0019773; proteasome core complex, alpha-subunit complex; cellular_component GO:0004298; threonine-type endopeptidase activity; molecular_function GO:0006511; ubiquitin-dependent protein cataboli…	XM_008214053.2; PREDICTED: sonia vitripennis proteasome subunit alpha type-4 (LOC100114544), mR	PF00227:Proteasome subunit PF10584:Proteasome subunit A N-termil sigture
transcript_HQ_all_transcript/9427/f20p0/4817	XP_018023233.1; PREDICTED: splicing factor 3B subunit 1-like isoform X1 [Hyalella azteca]	sp|O75533|SF3B1_HUMAN; Splicing factor 3B subunit 1 OS=Homo sapiens GN=SF3B1 PE=1 SV=3	bter:100650395; K12828 SF3B1, SAP155 splicing factor 3B subunit 1 - ko03040; Genetic Information Processing; Transcription; Spliceosome; bter:100650395; K12828 SF3B1, SAP155 splicing factor 3B subunit 1 - ko03040; Genetic Information Processing; Transcription; Spliceosome	7296186; KOG0213 Splicing factor 3b, subunit 1 A R processing and modification ;	GO:0030117; membrane coat; cellular_component GO:0016192; vesicle-mediated transport; biological_process GO:0005634; nucleus; cellular_component GO:0003887; D-directed D polymerase activity; molecular_function GO:0051090; regulation of sequence-specific D binding transcription factor activity; biological_process GO:0004674; protein serine/threonine kise activity; molecular_function GO:0005515; pr…	XM_009182682.1; PREDICTED: Papio anubis splicing factor 3b subunit 1 (SF3B1), transcript variant X2, mR	PF01602:Adaptin N termil region PF02985:HEAT repeat PF08064:UME (NUC010) domain PF04931:D polymerase phi PF07571:TAF6 C-termil HEAT repeat domain
transcript_HQ_all_transcript/94644/f2p0/1056	XP_019865003.1; PREDICTED: SURF1-like protein [Aethi tumida]	sp|P09925|SURF1_MOUSE; Surfeit locus protein 1 OS=Mus musculus GN=Surf1 PE=1 SV=3	aam:106483744; K14998 SURF1, SHY1 surfeit locus 1 family protein - -	Hs4507319; KOG1563 Mitochondrial protein Surfeit 1/SURF1/SHY1, required for expression of cytochrome oxidase C Energy production and conversion ;	GO:0016020; membrane; cellular_component		PF02104:SURF1 family
transcript_HQ_all_transcript/94666/f20p0/1021	ADB66711.1; trypsin 1a [Panulirus argus]	sp|P00765|TRYP_ASTAS; Trypsin-1 OS=Astacus astacus PE=1 SV=1	dpx:DAPPUDRAFT_347242; K01312 PRSS1_2_3 trypsin 3.4.21.4 ko04080; Environmental Information Processing; Sigling molecules and interaction; Neuroactive ligand-receptor interaction | ko04972; Organismal Systems; Digestive system; Pancreatic secretion | ko04974; Organismal Systems; Digestive system; Protein digestion and absorption | ko05164; Human Diseases; Infectious diseases: Viral; Influenza A	Hs20452472; KOG3627 Trypsin E Amino acid transport and metabolism ;	GO:0006508; proteolysis; biological_process GO:0004252; serine-type endopeptidase activity; molecular_function		PF00089:Trypsin
transcript_HQ_all_transcript/94680/f2p0/1065	CAX46429.1; hemocyanin subunit 2 precursor, partial [Odontodactylus scyllarus]	sp|P80888|HCY_PALVU; Hemocyanin OS=Palinurus vulgaris PE=1 SV=2	phu:Phum_PHUM598430; - - - - -		GO:0008152; GO:0016491; oxidoreductase activity; molecular_function	FM999831.1; Odontodactylus scyllarus mR for hemocyanin subunit 4 precursor (hc4 gene)	PF00264:Common central domain of tyrosise
transcript_HQ_all_transcript/9476/f12p0/4817	AEX07319.1; +/K+-ATPase alpha subunit [Litopeeus stylirostris]	sp|P13607|AT_DROME; Sodium/potassium-transporting ATPase subunit alpha OS=Drosophila melanogaster GN=Atpalpha PE=1 SV=3	ame:411083; K01539 ATP1A sodium/potassium-transporting ATPase subunit alpha 3.6.3.9 ko04024; Environmental Information Processing; Sigl transduction; cAMP sigling pathway | ko04022; Environmental Information Processing; Sigl transduction; cGMP-PKG sigling pathway | ko04911; Organismal Systems; Endocrine system; Insulin secretion | ko04918; Organismal Systems; Endocrine system; Thyroid hormone syn…	7300678; KOG0203 +/K+ ATPase, alpha subunit P Inorganic ion transport and metabolism ;	GO:0000166; nucleotide binding; molecular_function GO:0055085; transmembrane transport; biological_process GO:0008137; DH dehydrogese (ubiquinone) activity; molecular_function GO:0006812; cation transport; biological_process GO:0016021; integral to membrane; cellular_component GO:0046872; metal ion binding; molecular_function GO:0008324; cation transmembrane transporter activity; molecular_functi…	EF672699.1; Peeus monodon sodium/potassium-transporting ATPase subunit alpha mR, complete cds	PF00499:DH-ubiquinone/plastoquinone oxidoreductase chain 6 PF00122:E1-E2 ATPase PF01545:Cation efflux family
transcript_HQ_all_transcript/94817/f152p0/909	AEZ68613.1; trypsinogen 2 [Litopeeus vanmei]	sp|P00765|TRYP_ASTAS; Trypsin-1 OS=Astacus astacus PE=1 SV=1	tad:TRIADDRAFT_20634; K01312 PRSS1_2_3 trypsin 3.4.21.4 ko04080; Environmental Information Processing; Sigling molecules and interaction; Neuroactive ligand-receptor interaction | ko04972; Organismal Systems; Digestive system; Pancreatic secretion | ko04974; Organismal Systems; Digestive system; Protein digestion and absorption | ko05164; Human Diseases; Infectious diseases: Viral; Influenza A	7303613; KOG3627 Trypsin E Amino acid transport and metabolism ;	GO:0004252; serine-type endopeptidase activity; molecular_function GO:0006508; proteolysis; biological_process		PF00089:Trypsin
transcript_HQ_all_transcript/95179/f2p0/1053	YP_003795359.1; DH dehydrogese subunit 1 [Oratosquilla oratoria]	sp|P33502|NU1M_ANOQU; DH-ubiquinone oxidoreductase chain 1 OS=Anopheles quadrimaculatus GN=ND1 PE=3 SV=1	isc:IscW_ISCW016073; - - - - -	DmMi006; KOG4770 DH dehydrogese subunit 1 C Energy production and conversion ;	GO:0016020; membrane; cellular_component GO:0055114; oxidation-reduction process; biological_process	GQ292769.1; Oratosquilla oratoria mitochondrion, complete genome	PF00146:DH dehydrogese
transcript_HQ_all_transcript/95212/f7p0/1006	ADB66714.1; trypsin 3 [Panulirus argus]	sp|P00765|TRYP_ASTAS; Trypsin-1 OS=Astacus astacus PE=1 SV=1	dpx:DAPPUDRAFT_347242; K01312 PRSS1_2_3 trypsin 3.4.21.4 ko04080; Environmental Information Processing; Sigling molecules and interaction; Neuroactive ligand-receptor interaction | ko04972; Organismal Systems; Digestive system; Pancreatic secretion | ko04974; Organismal Systems; Digestive system; Protein digestion and absorption | ko05164; Human Diseases; Infectious diseases: Viral; Influenza A	Hs20452472; KOG3627 Trypsin E Amino acid transport and metabolism ;	GO:0004252; serine-type endopeptidase activity; molecular_function GO:0006508; proteolysis; biological_process		PF00089:Trypsin
transcript_HQ_all_transcript/95404/f3p0/1008	XP_012695251.1; PREDICTED: dehydrogese/reductase SDR family member 11 [Clupea harengus]	sp|Q71R50|DHR11_CHICK; Dehydrogese/reductase SDR family member 11 OS=Gallus gallus GN=DHRS11 PE=2 SV=1	crg:105332739; - - - - -	Hs13236542; KOG1205 Predicted dehydrogese Q Secondary metabolites biosynthesis, transport and catabolism ;	GO:0050662; coenzyme binding; molecular_function GO:0003824;		PF01370:D dependent epimerase/dehydratase family
transcript_HQ_all_transcript/95612/f7p0/980	ABH10628.1; laminin receptor [Litopeeus vanmei]	sp|B4NPT0|RSSA_DROWI; 40S ribosomal protein SA OS=Drosophila willistoni GN=sta PE=3 SV=1	bfo:BRAFLDRAFT_200833; K02998 RP-SAe, RPSA small subunit ribosomal protein SAe - ko03010; Genetic Information Processing; Translation; Ribosome	Hs9845502; KOG0830 40S ribosomal protein SA (P40)/Laminin receptor 1 J Translation, ribosomal structure and biogenesis ;	GO:0006412; translation; biological_process GO:0005840; ribosome; cellular_component GO:0003735; structural constituent of ribosome; molecular_function GO:0042742; defense response to bacterium; biological_process GO:0005622; intracellular; cellular_component	NM_001329186.1; Diaphori citri 40S ribosomal protein SA (LOC103518740), mR	PF10439:Bacteriocin class II with double-glycine leader peptide PF00318:Ribosomal protein S2
transcript_HQ_all_transcript/95798/f269p0/931	YP_003795359.1; DH dehydrogese subunit 1 [Oratosquilla oratoria]	sp|P33502|NU1M_ANOQU; DH-ubiquinone oxidoreductase chain 1 OS=Anopheles quadrimaculatus GN=ND1 PE=3 SV=1	isc:IscW_ISCW016073; - - - - -	DmMi006; KOG4770 DH dehydrogese subunit 1 C Energy production and conversion ;	GO:0055114; oxidation-reduction process; biological_process GO:0016020; membrane; cellular_component	GQ292769.1; Oratosquilla oratoria mitochondrion, complete genome	PF00146:DH dehydrogese
transcript_HQ_all_transcript/95834/f3p0/977	AHX56189.1; activated protein kise C receptor, partial [Litopeeus vanmei]	sp|O18640|GBLP_DROME; Guanine nucleotide-binding protein subunit beta-like protein OS=Drosophila melanogaster GN=Rack1 PE=1 SV=2	nvi:100117752; K14753 RACK1 guanine nucleotide-binding protein subunit beta-2-like 1 protein - ko05162; Human Diseases; Infectious diseases: Viral; Measles	7297305; KOG0279 G protein beta subunit-like protein T Sigl transduction mechanisms ;	GO:0005515; protein binding; molecular_function	KC668413.1; Marsupeeus japonicus activated C kise 1 receptor (RACK1) mR, complete cds	PF00400:WD domain, G-beta repeat
transcript_HQ_all_transcript/95973/f9p0/985	ODM97839.1; putative zinc finger protein [Orchesella cincta]	sp|Q9VAU9|ZN330_DROME; Zinc finger protein 330 homolog OS=Drosophila melanogaster GN=Noa36 PE=2 SV=1	tca:663581; - - - - -		GO:0019031; viral envelope; cellular_component GO:0019888; protein phosphatase regulator activity; molecular_function GO:0008270; zinc ion binding; molecular_function GO:0030289; protein phosphatase 4 complex; cellular_component GO:0005634; nucleus; cellular_component	XM_017353151.1; PREDICTED: Danio rerio zinc finger protein 330 (znf330), transcript variant X1, mR	PF03286:Pox virus Ag35 surface protein PF06524:NOA36 protein PF09184:PPP4R2
transcript_HQ_all_transcript/96112/f6p0/979	KDR12367.1; 39S ribosomal protein L19, mitochondrial [Zootermopsis nevadensis]	sp|Q9VHN6|RM19_DROME; 39S ribosomal protein L19, mitochondrial OS=Drosophila melanogaster GN=mRpL19 PE=2 SV=1	tca:662330; K02884 RP-L19, MRPL19, rplS large subunit ribosomal protein L19 - ko03010; Genetic Information Processing; Translation; Ribosome	7299066; KOG1698 Mitochondrial/chloroplast ribosomal protein L19 J Translation, ribosomal structure and biogenesis ;	GO:0005840; ribosome; cellular_component GO:0005515; protein binding; molecular_function GO:0006412; translation; biological_process GO:0003735; structural constituent of ribosome; molecular_function GO:0005622; intracellular; cellular_component		PF01245:Ribosomal protein L19 PF13013:F-box-like domain
transcript_HQ_all_transcript/96139/f2p0/987	EFB24154.1; hypothetical protein PANDA_021359 [Ailuropoda melanoleuca]	sp|O42248|GBLP_DANRE; Guanine nucleotide-binding protein subunit beta-2-like 1 OS=Danio rerio GN=gnb2l1 PE=2 SV=1	nvi:100117752; K14753 RACK1 guanine nucleotide-binding protein subunit beta-2-like 1 protein - ko05162; Human Diseases; Infectious diseases: Viral; Measles	Hs5174447; KOG0279 G protein beta subunit-like protein T Sigl transduction mechanisms ;	GO:0005515; protein binding; molecular_function	KC668413.1; Marsupeeus japonicus activated C kise 1 receptor (RACK1) mR, complete cds	PF00400:WD domain, G-beta repeat
transcript_HQ_all_transcript/96218/f10p0/955	XP_002609891.1; hypothetical protein BRAFLDRAFT_60200 [Branchiostoma floridae]	sp|Q9CR47|NSA2_MOUSE; Ribosome biogenesis protein NSA2 homolog OS=Mus musculus GN=Nsa2 PE=2 SV=1	bfo:BRAFLDRAFT_60200; K14842 NSA2 ribosome biogenesis protein NSA2 - -	Hs7662677; KOG3163 Uncharacterized conserved protein related to ribosomal protein S8E R General function prediction only ;		XM_019759797.1; PREDICTED: Branchiostoma belcheri ribosome biogenesis protein NSA2 homolog (LOC109463084), mR
transcript_HQ_all_transcript/96306/f2p0/974	AHB12488.1; 60S Ribosomal Protein LP0 [Pantala flavescens]	sp|Q9DG68|RLA0_RANSY; 60S acidic ribosomal protein P0 OS=Ra sylvatica GN=RPLP0 PE=2 SV=1	pxy:105386741; K02941 RP-LP0, RPLP0 large subunit ribosomal protein LP0 - ko03010; Genetic Information Processing; Translation; Ribosome	Hs4506667; KOG0815 60S acidic ribosomal protein P0 J Translation, ribosomal structure and biogenesis ;	GO:0005622; intracellular; cellular_component GO:0042254; ribosome biogenesis; biological_process	GU084274.1; Manduca sexta ribosomal protein P0 (rpp0) mR, complete cds	PF00466:Ribosomal protein L10
transcript_HQ_all_transcript/96473/f2p0/952	AHB12488.1; 60S Ribosomal Protein LP0 [Pantala flavescens]	sp|Q9U3U0|RLA0_CERCA; 60S acidic ribosomal protein P0 OS=Ceratitis capitata GN=RpLP0 PE=3 SV=1	dpl:KGM_01132; K02941 RP-LP0, RPLP0 large subunit ribosomal protein LP0 - ko03010; Genetic Information Processing; Translation; Ribosome	7296522; KOG0815 60S acidic ribosomal protein P0 J Translation, ribosomal structure and biogenesis ;	GO:0005622; intracellular; cellular_component GO:0042254; ribosome biogenesis; biological_process	FM165435.1; Mytilus galloprovincialis mR for ribosomal protein (p0 gene)	PF00466:Ribosomal protein L10
transcript_HQ_all_transcript/96645/f3p0/956	ACO12290.1; 60S acidic ribosomal protein P0 [Lepeophtheirus salmonis]	sp|P19889|RLA0_DROME; 60S acidic ribosomal protein P0 OS=Drosophila melanogaster GN=RpLP0 PE=1 SV=1	pxy:105386741; K02941 RP-LP0, RPLP0 large subunit ribosomal protein LP0 - ko03010; Genetic Information Processing; Translation; Ribosome	7296522; KOG0815 60S acidic ribosomal protein P0 J Translation, ribosomal structure and biogenesis ;	GO:0005622; intracellular; cellular_component GO:0042254; ribosome biogenesis; biological_process	GU084274.1; Manduca sexta ribosomal protein P0 (rpp0) mR, complete cds	PF00466:Ribosomal protein L10
transcript_HQ_all_transcript/96802/f19p0/908	XP_005082034.1; PREDICTED: 3-hydroxybutyrate dehydrogese type 2 isoform X1 [Mesocricetus auratus]	sp|D4A1J4|BDH2_RAT; 3-hydroxybutyrate dehydrogese type 2 OS=Rattus norvegicus GN=Bdh2 PE=3 SV=2	ecb:100068172; K00019 E1.1.1.30, bdh 3-hydroxybutyrate dehydrogese 1.1.1.30 ko00650; Metabolism; Carbohydrate metabolism; Butanoate metabolism | ko00072; Metabolism; Lipid metabolism; Synthesis and degradation of ketone bodies	Hs10047132; KOG0725 Reductases with broad range of substrate specificities R General function prediction only ;	GO:0004488; methylenetetrahydrofolate dehydrogese (DP+) activity; molecular_function GO:0003824; GO:0009396; folic acid-containing compound biosynthetic process; biological_process GO:0051287; D binding; molecular_function GO:0006813; potassium ion transport; biological_process GO:0050662; coenzyme binding; molecular_function GO:0055114; oxidation-reduction process; biological_process		PF02826:D-isomer specific 2-hydroxyacid dehydrogese, D binding domain PF02882:Tetrahydrofolate dehydrogese/cyclohydrolase, D(P)-binding domain PF02254:TrkA-N domain PF00107:Zinc-binding dehydrogese PF01370:D dependent epimerase/dehydratase family
transcript_HQ_all_transcript/97169/f5p0/926	ABU49887.1; receptor for activated protein kise c1 [Peeus monodon]	sp|O18640|GBLP_DROME; Guanine nucleotide-binding protein subunit beta-like protein OS=Drosophila melanogaster GN=Rack1 PE=1 SV=2	nvi:100117752; K14753 RACK1 guanine nucleotide-binding protein subunit beta-2-like 1 protein - ko05162; Human Diseases; Infectious diseases: Viral; Measles	7297305; KOG0279 G protein beta subunit-like protein T Sigl transduction mechanisms ;	GO:0005515; protein binding; molecular_function	KC668413.1; Marsupeeus japonicus activated C kise 1 receptor (RACK1) mR, complete cds	PF00400:WD domain, G-beta repeat
transcript_HQ_all_transcript/97845/f31p0/893	AEP83534.1; cyclophilin A [Litopeeus vanmei]	sp|P30405|PPIF_HUMAN; Peptidyl-prolyl cis-trans isomerase F, mitochondrial OS=Homo sapiens GN=PPIF PE=1 SV=1	isc:IscW_ISCW008497; K09565 PPIF peptidyl-prolyl isomerase F (cyclophilin D) 5.2.1.8 ko04020; Environmental Information Processing; Sigl transduction; Calcium sigling pathway | ko04022; Environmental Information Processing; Sigl transduction; cGMP-PKG sigling pathway | ko05012; Human Diseases; Neurodegenerative diseases; Parkinson's disease | ko05016; Human Diseases; Neurodegenerative diseases; H…	Hs5031987; KOG0865 Cyclophilin type peptidyl-prolyl cis-trans isomerase O Posttranslatiol modification, protein turnover, chaperones ;	GO:0003755; peptidyl-prolyl cis-trans isomerase activity; molecular_function GO:0006457; protein folding; biological_process GO:0000413; protein peptidyl-prolyl isomerization; biological_process	XM_017179292.1; PREDICTED: Drosophila kikkawai peptidyl-prolyl cis-trans isomerase (LOC108083492), mR	PF00160:Cyclophilin type peptidyl-prolyl cis-trans isomerase/CLD
transcript_HQ_all_transcript/98400/f332p0/699	YP_003795351.1; ATP synthase F0 subunit 6 [Oratosquilla oratoria]	sp|P34834|ATP6_ANOGA; ATP synthase subunit a OS=Anopheles gambiae GN=mt:ATPase6 PE=3 SV=1	phd:102336673; - - - - -	DmMi001; KOG4665 ATP synthase F0 subunit 6 and related proteins C Energy production and conversion ;	GO:0015078; hydrogen ion transmembrane transporter activity; molecular_function GO:0045263; proton-transporting ATP synthase complex, coupling factor F(o); cellular_component GO:0015986; ATP synthesis coupled proton transport; biological_process	GQ292769.1; Oratosquilla oratoria mitochondrion, complete genome	PF00119:ATP synthase A chain
transcript_HQ_all_transcript/98729/f3p0/881	AHX56189.1; activated protein kise C receptor, partial [Litopeeus vanmei]	sp|O18640|GBLP_DROME; Guanine nucleotide-binding protein subunit beta-like protein OS=Drosophila melanogaster GN=Rack1 PE=1 SV=2	dpl:KGM_22564; K14753 RACK1 guanine nucleotide-binding protein subunit beta-2-like 1 protein - ko05162; Human Diseases; Infectious diseases: Viral; Measles	7297305; KOG0279 G protein beta subunit-like protein T Sigl transduction mechanisms ;	GO:0005515; protein binding; molecular_function	KC668413.1; Marsupeeus japonicus activated C kise 1 receptor (RACK1) mR, complete cds	PF00400:WD domain, G-beta repeat
transcript_HQ_all_transcript/98767/f4p0/881	AIM45537.1; ERGIC-53 [Eriocheir sinensis]	sp|P49257|LMAN1_HUMAN; Protein ERGIC-53 OS=Homo sapiens GN=LMAN1 PE=1 SV=2	dpx:DAPPUDRAFT_191157; K10080 LMAN1, ERGIC53 lectin, mannose-binding 1 - ko04141; Genetic Information Processing; Folding, sorting and degradation; Protein processing in endoplasmic reticulum	7295074; KOG3838 Mannose lectin ERGIC-53, involved in glycoprotein traffic U Intracellular trafficking, secretion, and vesicular transport ;	GO:0016020; membrane; cellular_component	XM_775710.4; PREDICTED: Strongylocentrotus purpuratus protein ERGIC-53 (LOC575299), mR	PF03388:Legume-like lectin family
transcript_HQ_all_transcript/99016/f27p0/814	AEC22816.1; tsugi/Y14 [Macrobrachium nipponense]	sp|Q9V535|RBM8A_DROME; R-binding protein 8A OS=Drosophila melanogaster GN=tsu PE=1 SV=1	nvi:100115053; K12876 RBM8A, Y14 R-binding protein 8A - ko03040; Genetic Information Processing; Transcription; Spliceosome | ko03013; Genetic Information Processing; Translation; R transport | ko03015; Genetic Information Processing; Translation; mR surveillance pathway	7303943; KOG0130 R-binding protein RBM8/Tsugi (RRM superfamily) R General function prediction only ;	GO:0003723; R binding; molecular_function GO:0003676; nucleic acid binding; molecular_function		PF08777:R binding motif PF00076:R recognition motif. (a.k.a. RRM, RBD, or RNP domain)
transcript_HQ_all_transcript/99072/f4p0/861	P07584.2; Recme: Full=Astacin; Altme: Full=Crayfish small molecule proteise; Flags: Precursor	sp|P07584|ASTA_ASTAS; Astacin OS=Astacus astacus PE=1 SV=2	mde:101894484; - - - - -	7300984; KOG3714 Meprin A metalloprotease O Posttranslatiol modification, protein turnover, chaperones ;	GO:0008270; zinc ion binding; molecular_function GO:0031012; extracellular matrix; cellular_component GO:0004222; metalloendopeptidase activity; molecular_function GO:0006508; proteolysis; biological_process		PF01400:Astacin (Peptidase family M12A) PF00413:Matrixin
transcript_HQ_all_transcript/99130/f2p0/793	YP_337863.1; cytochrome c oxidase subunit I [Squilla empusa]	sp|P33504|COX1_ANOQU; Cytochrome c oxidase subunit 1 OS=Anopheles quadrimaculatus GN=COI PE=3 SV=1	phd:102341612; - - - - -	DmMi003; KOG4769 Cytochrome c oxidase, subunit I C Energy production and conversion ;		FJ229782.1; Oratosquilla oratoria isolate Oor 07-01 cytochrome oxidase subunit I (COI) gene, partial cds; mitochondrial
transcript_HQ_all_transcript/99155/f36p0/810	XP_013787231.1; PREDICTED: lactoylglutathione lyase-like [Limulus polyphemus]	sp|Q6P7Q4|LGUL_RAT; Lactoylglutathione lyase OS=Rattus norvegicus GN=Glo1 PE=1 SV=3	gga:421428; K01759 GLO1, gloA lactoylglutathione lyase 4.4.1.5 ko00620; Metabolism; Carbohydrate metabolism; Pyruvate metabolism	Hs5729842; KOG2944 Glyoxalase G Carbohydrate transport and metabolism ;		XM_012363631.1; PREDICTED: Linepithema humile lactoylglutathione lyase (LOC105670231), transcript variant X2, mR
transcript_HQ_all_transcript/99466/f6p0/861	AAT09986.1; trypsin, partial [Squilla oratoria]	sp|P00765|TRYP_ASTAS; Trypsin-1 OS=Astacus astacus PE=1 SV=1	dpx:DAPPUDRAFT_347804; K01312 PRSS1_2_3 trypsin 3.4.21.4 ko04080; Environmental Information Processing; Sigling molecules and interaction; Neuroactive ligand-receptor interaction | ko04972; Organismal Systems; Digestive system; Pancreatic secretion | ko04974; Organismal Systems; Digestive system; Protein digestion and absorption | ko05164; Human Diseases; Infectious diseases: Viral; Influenza A	Hs20452472; KOG3627 Trypsin E Amino acid transport and metabolism ;	GO:0004252; serine-type endopeptidase activity; molecular_function GO:0006508; proteolysis; biological_process	AY596941.1; Squilla oratoria trypsin gene, partial cds	PF00089:Trypsin
transcript_HQ_all_transcript/99554/f6p0/842	XP_018010487.1; PREDICTED: mediator of R polymerase II transcription subunit 20-like isoform X2 [Hyalella azteca]	sp|Q17LR9|MED20_AEDAE; Mediator of R polymerase II transcription subunit 20 OS=Aedes aegypti GN=MED20 PE=3 SV=1	cfo:105259237; K13528 MED20 mediator of R polymerase II transcription subunit 20 - -	7297338; KOG4309 Transcription mediator-related factor K Transcription ;	GO:0001104; R polymerase II transcription cofactor activity; molecular_function GO:0016592; mediator complex; cellular_component GO:0006357; regulation of transcription from R polymerase II promoter; biological_process		PF08612:TATA-binding related factor (TRF) of subunit 20 of Mediator complex
transcript_HQ_all_transcript/99810/f4p0/839	CAX46429.1; hemocyanin subunit 2 precursor, partial [Odontodactylus scyllarus]	sp|P80888|HCY_PALVU; Hemocyanin OS=Palinurus vulgaris PE=1 SV=2	phu:Phum_PHUM494820; - - - - -			FM999829.1; Odontodactylus scyllarus partial mR for hemocyanin subunit 2 precursor (hc2 gene)
transcript_HQ_all_transcript/99932/f2p0/842	ADB66714.1; trypsin 3 [Panulirus argus]	sp|P00765|TRYP_ASTAS; Trypsin-1 OS=Astacus astacus PE=1 SV=1	dpx:DAPPUDRAFT_347242; K01312 PRSS1_2_3 trypsin 3.4.21.4 ko04080; Environmental Information Processing; Sigling molecules and interaction; Neuroactive ligand-receptor interaction | ko04972; Organismal Systems; Digestive system; Pancreatic secretion | ko04974; Organismal Systems; Digestive system; Protein digestion and absorption | ko05164; Human Diseases; Infectious diseases: Viral; Influenza A	Hs20452472; KOG3627 Trypsin E Amino acid transport and metabolism ;	GO:0004252; serine-type endopeptidase activity; molecular_function GO:0006508; proteolysis; biological_process		PF00089:Trypsin
transcript_LQ_all_transcript/102426/f2p0/705	ADY16617.1; ribosomal protein S3a [Fenneropeeus merguiensis]	sp|Q6EV04|RS3A_BIPLU; 40S ribosomal protein S3a OS=Biphyllus lutus PE=2 SV=1	dpx:DAPPUDRAFT_303071; K02984 RP-S3Ae, RPS3A small subunit ribosomal protein S3Ae - ko03010; Genetic Information Processing; Translation; Ribosome	Hs4506723; KOG1628 40S ribosomal protein S3A J Translation, ribosomal structure and biogenesis ;		XM_018165392.1; PREDICTED: Hyalella azteca 40S ribosomal protein S3a-like (LOC108677203), transcript variant X2, mR
transcript_LQ_all_transcript/24335/f2p0/3590	BAD93019.1; ubiquitin C variant, partial [Homo sapiens]	sp|Q63429|UBC_RAT; Polyubiquitin-C OS=Rattus norvegicus GN=Ubc PE=1 SV=1	aga:AgaP_AGAP001971; K08770 UBC ubiquitin C - ko03320; Organismal Systems; Endocrine system; PPAR sigling pathway	CE01921; KOG0001 Ubiquitin and ubiquitin-like proteins OR Posttranslatiol modification, protein turnover, chaperones ; General function prediction only ;	GO:0005515; protein binding; molecular_function	XM_002007103.2; Drosophila mojavensis uncharacterized protein, transcript variant A (Dmoj\GI12770), mR	PF00240:Ubiquitin family PF14560:Ubiquitin-like domain
transcript_LQ_all_transcript/25839/f2p0/3667	XP_014092701.1; PREDICTED: LOW QUALITY PROTEIN: polyubiquitin-C-like [Bactrocera oleae]	sp|Q63429|UBC_RAT; Polyubiquitin-C OS=Rattus norvegicus GN=Ubc PE=1 SV=1	cge:100689267; K08770 UBC ubiquitin C - ko03320; Organismal Systems; Endocrine system; PPAR sigling pathway	Hs16163829; KOG0001 Ubiquitin and ubiquitin-like proteins OR Posttranslatiol modification, protein turnover, chaperones ; General function prediction only ;	GO:0005515; protein binding; molecular_function GO:0006364; rR processing; biological_process GO:0008168; methyltransferase activity; molecular_function	XM_015161810.1; Drosophila mojavensis uncharacterized protein, transcript variant C (Dmoj\GI12770), mR	PF14560:Ubiquitin-like domain PF00240:Ubiquitin family PF04452:R methyltransferase
transcript_LQ_all_transcript/62737/f2p0/2324	CAX46429.1; hemocyanin subunit 2 precursor, partial [Odontodactylus scyllarus]	sp|P80096|HCYC_PANIN; Hemocyanin C chain OS=Panulirus interruptus PE=1 SV=1	aga:AgaP_AGAP004978; - - - - -		GO:0007224; smoothened sigling pathway; biological_process	FM999829.1; Odontodactylus scyllarus partial mR for hemocyanin subunit 2 precursor (hc2 gene)	PF15324:Hedgehog siglling target
transcript_LQ_all_transcript/63134/f2p0/2256	CAX46431.1; hemocyanin subunit 4 precursor [Odontodactylus scyllarus]	sp|P80888|HCY_PALVU; Hemocyanin OS=Palinurus vulgaris PE=1 SV=2	phu:Phum_PHUM494820; - - - - -		GO:0016491; oxidoreductase activity; molecular_function GO:0008152;	FM999829.1; Odontodactylus scyllarus partial mR for hemocyanin subunit 2 precursor (hc2 gene)	PF00264:Common central domain of tyrosise
transcript_LQ_all_transcript/64557/f2p0/2203	CAX46431.1; hemocyanin subunit 4 precursor [Odontodactylus scyllarus]	sp|P10787|HCYB_PANIN; Hemocyanin B chain OS=Panulirus interruptus PE=1 SV=1	aga:AgaP_AGAP001345; - - - - -			FM999829.1; Odontodactylus scyllarus partial mR for hemocyanin subunit 2 precursor (hc2 gene)
transcript_LQ_all_transcript/66045/f2p0/2113	CAX46429.1; hemocyanin subunit 2 precursor, partial [Odontodactylus scyllarus]	sp|P83180|HCYB_ASTLP; Hemocyanin B chain OS=Astacus leptodactylus PE=1 SV=1	aag:AaeL_AAEL006877; - - - - -			FM999829.1; Odontodactylus scyllarus partial mR for hemocyanin subunit 2 precursor (hc2 gene)
transcript_LQ_all_transcript/76096/f2p0/1770	AID47194.1; arginine kise [Macrophthalmus japonicus]	sp|Q9NH49|KARG_CALSI; Arginine kise OS=Callinectes sapidus PE=2 SV=1	bim:100741837; K00933 E2.7.3.2 creatine kise 2.7.3.2 ko00330; Metabolism; Amino acid metabolism; Arginine and proline metabolism	7294998; KOG3581 Creatine kises C Energy production and conversion ;	GO:0016772; transferase activity, transferring phosphorus-containing groups; molecular_function GO:0016301; kise activity; molecular_function	EU346737.1; Litopeeus vanmei arginine kise mR, complete cds	PF00217:ATP:guanido phosphotransferase, C-termil catalytic domain
transcript_LQ_all_transcript/78658/f2p0/1653	YP_003795355.1; DH dehydrogese subunit 4 [Oratosquilla oratoria]	sp|P34852|NU4M_ANOGA; DH-ubiquinone oxidoreductase chain 4 OS=Anopheles gambiae GN=mt:ND4 PE=3 SV=1	cmy:102929425; K03881 ND4 DH-ubiquinone oxidoreductase chain 4 1.6.5.3 ko00190; Metabolism; Energy metabolism; Oxidative phosphorylation | ko05012; Human Diseases; Neurodegenerative diseases; Parkinson's disease	DmMi009; KOG4845 DH dehydrogese, subunit 4 C Energy production and conversion ;		GQ292769.1; Oratosquilla oratoria mitochondrion, complete genome
transcript_LQ_all_transcript/80940/f2p0/1630	YP_003795348.1; cytochrome c oxidase subunit I [Oratosquilla oratoria]	sp|Q34345|COX1_DROMA; Cytochrome c oxidase subunit 1 OS=Drosophila mauritia GN=mt:CoI PE=3 SV=3	phd:102341612; - - - - -	DmMi003; KOG4769 Cytochrome c oxidase, subunit I C Energy production and conversion ;		GQ292769.1; Oratosquilla oratoria mitochondrion, complete genome
transcript_LQ_all_transcript/82878/f2p0/1528						GQ292769.1; Oratosquilla oratoria mitochondrion, complete genome
transcript_LQ_all_transcript/83587/f2p0/1520						GQ292769.1; Oratosquilla oratoria mitochondrion, complete genome
transcript_LQ_all_transcript/86735/f3p0/1334	XP_011265440.1; PREDICTED: 60S ribosomal protein L3 [Camponotus floridanus]	sp|O16797|RL3_DROME; 60S ribosomal protein L3 OS=Drosophila melanogaster GN=RpL3 PE=1 SV=3	aec:105155008; K02925 RP-L3e, RPL3 large subunit ribosomal protein L3e - ko03010; Genetic Information Processing; Translation; Ribosome	7299419; KOG0746 60S ribosomal protein L3 and related proteins J Translation, ribosomal structure and biogenesis ;	GO:0003735; structural constituent of ribosome; molecular_function GO:0005622; intracellular; cellular_component GO:0006412; translation; biological_process GO:0005840; ribosome; cellular_component	JN997411.1; Haliotis diversicolor putative 60S ribosomal protein L3 (RPL3) mR, complete cds	PF00297:Ribosomal protein L3
transcript_LQ_all_transcript/90162/f2p0/1269	CAM36311.1; hypothetical protein [Thermobia domestica]					GQ292769.1; Oratosquilla oratoria mitochondrion, complete genome
transcript_LQ_all_transcript/93151/f3p0/1079	AAT09986.1; trypsin, partial [Squilla oratoria]	sp|P00765|TRYP_ASTAS; Trypsin-1 OS=Astacus astacus PE=1 SV=1	dpx:DAPPUDRAFT_347242; K01312 PRSS1_2_3 trypsin 3.4.21.4 ko04080; Environmental Information Processing; Sigling molecules and interaction; Neuroactive ligand-receptor interaction | ko04972; Organismal Systems; Digestive system; Pancreatic secretion | ko04974; Organismal Systems; Digestive system; Protein digestion and absorption | ko05164; Human Diseases; Infectious diseases: Viral; Influenza A	Hs20452472; KOG3627 Trypsin E Amino acid transport and metabolism ;	GO:0004252; serine-type endopeptidase activity; molecular_function GO:0006508; proteolysis; biological_process	AY596941.1; Squilla oratoria trypsin gene, partial cds	PF00089:Trypsin
transcript_LQ_all_transcript/97099/f2p0/961	XP_014615572.1; PREDICTED: 40S ribosomal protein S4-like [Polistes cadensis]	sp|Q95V34|RS4_SPOFR; 40S ribosomal protein S4 OS=Spodoptera frugiperda GN=RpS4 PE=2 SV=1	bter:100643087; K02987 RP-S4e, RPS4 small subunit ribosomal protein S4e - ko03010; Genetic Information Processing; Translation; Ribosome; bter:100643087; K02987 RP-S4e, RPS4 small subunit ribosomal protein S4e - ko03010; Genetic Information Processing; Translation; Ribosome	7294504; KOG0378 40S ribosomal protein S4 J Translation, ribosomal structure and biogenesis ;	GO:0003723; R binding; molecular_function	XM_018752326.1; PREDICTED: Scleropages formosus 40S ribosomal protein S4 (LOC108934462), transcript variant X2, mR	PF01479:S4 domain

## Sheet: DE Nor up_anno
id	nr	SwissProt	KEGG	KOG	GO	nt	pfam
transcript_HQ_all_transcript/100384/f3p0/814	CBN08634.1; small nucleolar R, C/D box 21 [Microcosmus squamiger]	sp|Q26481|RL5_STYCL; 60S ribosomal protein L5 OS=Styela clava GN=RPL5 PE=3 SV=3	dpx:DAPPUDRAFT_299917; K02932 RP-L5e, RPL5 large subunit ribosomal protein L5e - ko03010; Genetic Information Processing; Translation; Ribosome	Hs14591909; KOG0875 60S ribosomal protein L5 J Translation, ribosomal structure and biogenesis ;	GO:0003735; structural constituent of ribosome; molecular_function GO:0005622; intracellular; cellular_component GO:0005840; ribosome; cellular_component GO:0006412; translation; biological_process GO:0008097; 5S rR binding; molecular_function	XM_019531103.1; PREDICTED: Crocodylus porosus ribosomal protein L5 (RPL5), mR	PF00861:Ribosomal L18 of archaea, bacteria, mitoch. and chloroplast PF17144:Ribosomal large subunit proteins 60S L5, and 50S L18
transcript_HQ_all_transcript/101373/f4p0/780	AID47194.1; arginine kise [Macrophthalmus japonicus]	sp|Q9NH49|KARG_CALSI; Arginine kise OS=Callinectes sapidus PE=2 SV=1	bter:100631087; K00933 E2.7.3.2 creatine kise 2.7.3.2 ko00330; Metabolism; Amino acid metabolism; Arginine and proline metabolism; bter:100631087; K00933 E2.7.3.2 creatine kise 2.7.3.2 ko00330; Metabolism; Amino acid metabolism; Arginine and proline metabolism	7294998; KOG3581 Creatine kises C Energy production and conversion ;	GO:0016301; kise activity; molecular_function GO:0016772; transferase activity, transferring phosphorus-containing groups; molecular_function	FJ895112.1; Fenneropeeus merguiensis arginine kise mR, complete cds	PF02807:ATP:guanido phosphotransferase, N-termil domain PF00217:ATP:guanido phosphotransferase, C-termil catalytic domain
transcript_HQ_all_transcript/101904/f6p0/744	--	--	--	--	--	--	--
transcript_HQ_all_transcript/101978/f2p0/684	XP_013145319.1; PREDICTED: ADP-ribosylation factor 1 [Papilio polytes]	sp|P61210|ARF1_LOCMI; ADP-ribosylation factor 1 OS=Locusta migratoria GN=ARF1 PE=2 SV=2	dsi:Dsimw501_GD12049; K07937 ARF1 ADP-ribosylation factor 1 - ko04072; Environmental Information Processing; Sigl transduction; Phospholipase D sigling pathway | ko04144; Cellular Processes; Transport and catabolism; Endocytosis | ko05110; Human Diseases; Infectious diseases: Bacterial; Vibrio cholerae infection | ko05134; Human Diseases; Infectious diseases: Bacterial; Legionellosis	7296589; KOG0070 GTP-binding ADP-ribosylation factor Arf1 U Intracellular trafficking, secretion, and vesicular transport ;	GO:0007186; G-protein coupled receptor protein sigling pathway; biological_process GO:0005524; ATP binding; molecular_function GO:0031683; G-protein beta/gamma-subunit complex binding; molecular_function GO:0005525; GTP binding; molecular_function GO:0003924; GTPase activity; molecular_function GO:0003873; 6-phosphofructo-2-kise activity; molecular_function GO:0006000; fructose metabolic process;…	NM_203687.1; Xenopus tropicalis ADP ribosylation factor 5 (arf5), mR	PF00071:Ras family PF04670:Gtr1/RagA G protein conserved region PF00025:ADP-ribosylation factor family PF01926:50S ribosome-binding GTPase PF08477:Ras of Complex, Roc, domain of DAPkise PF01591:6-phosphofructo-2-kise PF00503:G-protein alpha subunit
transcript_HQ_all_transcript/102543/f3p0/750	XP_011555667.1; PREDICTED: 60S acidic ribosomal protein P0 [Plutella xylostella]	sp|P19945|RLA0_RAT; 60S acidic ribosomal protein P0 OS=Rattus norvegicus GN=Rplp0 PE=1 SV=2	pxy:105386741; K02941 RP-LP0, RPLP0 large subunit ribosomal protein LP0 - ko03010; Genetic Information Processing; Translation; Ribosome	Hs4506667; KOG0815 60S acidic ribosomal protein P0 J Translation, ribosomal structure and biogenesis ;	GO:0042254; ribosome biogenesis; biological_process GO:0005622; intracellular; cellular_component	GU084274.1; Manduca sexta ribosomal protein P0 (rpp0) mR, complete cds	PF00466:Ribosomal protein L10
transcript_HQ_all_transcript/102677/f2p0/744	XP_014220477.1; PREDICTED: succinyl-CoA ligase [GDP-forming] subunit beta, mitochondrial [Trichogramma pretiosum]	sp|O82662|SUCB_ARATH; Succite--CoA ligase [ADP-forming] subunit beta, mitochondrial OS=Arabidopsis thalia GN=At2g20420 PE=1 SV=1	dpx:DAPPUDRAFT_306482; K01900 LSC2 succinyl-CoA synthetase beta subunit [EC:6.2.1.4 6.2.1.5] 6.2.1.4,6.2.1.5 ko01200; Metabolism; Global and overview maps; Carbon metabolism | ko00020; Metabolism; Carbohydrate metabolism; Citrate cycle (TCA cycle) | ko00640; Metabolism; Carbohydrate metabolism; Propanoate metabolism	7295455; KOG1447 GTP-specific succinyl-CoA synthetase, beta subunit C Energy production and conversion ;	GO:0003824; GO:0008152;	XM_020025351.1; PREDICTED: Aethi tumida succite--CoA ligase [GDP-forming] subunit beta, mitochondrial (LOC109608804), mR	PF00549:CoA-ligase
transcript_HQ_all_transcript/105693/f13p0/566	XP_012280131.1; PREDICTED: zinc finger protein 593 homolog [Orussus abietinus]	sp|Q9W3Y0|ZN593_DROME; Zinc finger protein 593 homolog OS=Drosophila melanogaster GN=CG3224 PE=2 SV=1	bim:100744025; K14821 BUD20 bud site selection protein 20 - -	7290735; KOG3408 U1-like Zn-finger-containing protein, probabl erole in R processing/splicing A R processing and modification ;
transcript_HQ_all_transcript/105997/f2p0/643	ABQ57495.1; tropomyosin [Squilla oratoria]	sp|P86704|TPM_PANBO; Tropomyosin OS=Pandalus borealis GN=TM1 PE=1 SV=1	dpx:DAPPUDRAFT_230081; - - - - -	CE28782; KOG1003 Actin filament-coating protein tropomyosin Z Cytoskeleton ;	GO:0015991; ATP hydrolysis coupled proton transport; biological_process GO:0005940; septin ring; cellular_component GO:0010508; positive regulation of autophagy; biological_process GO:0007155; cell adhesion; biological_process GO:0000921; septin ring assembly; biological_process GO:0005737; cytoplasm; cellular_component GO:0016020; membrane; cellular_component GO:0007165; sigl transduction; biolo…	AB308320.1; Oratosquilla oratoria Tm mR for tropomyosin, complete cds	PF04871:Uso1 / p115 like vesicle tethering protein, C termil region PF09787:Golgin subfamily A member 5 PF10186:Vacuolar sorting 38 and autophagy-related subunit 14 PF02321:Outer membrane efflux protein PF06160:Septation ring formation regulator, EzrA PF01920:Prefoldin subunit PF07851:TMPIT-like protein PF01496:V-type ATPase 116kDa subunit family PF04420:CHD5-like protein PF09798:D damage checkpo…
[truncated: 205 more rows]

## Sheet: DE Sou up_anno
id	nr	SwissProt	KEGG	KOG	GO	nt	pfam
[truncated: 262 more rows]
