# Supplementary material for: Concerted genetic and transcriptomic shifts underlie adaptation to a latitudinal thermal gradient within a widespread mantis shrimp
Source: BMC Ecol Evol. 2025 Oct 17;25:109. doi: 10.1186/s12862-025-02452-1 (PMC12535113; doi:10.1186/s12862-025-02452-1)
Supplement: Supplementary file 6 — Supplementary Material 6: Table S6. Common GO terms of highly divergent and distinctively expressed CGTs in O. oratoria populations. [file 12862_2025_2452_MOESM6_ESM.xls]

## Sheet: BP
17 common elements in ‘Biological Progress’:
GO:0008152	metabolic process
GO:0006094	gluconeogenesis
GO:0019319	hexose biosynthetic process
GO:0046364	monosaccharide biosynthetic process
GO:0006006	glucose metabolic process
GO:0005975	carbohydrate metabolic process
GO:0016051	carbohydrate biosynthetic process
GO:0019318	hexose metabolic process
GO:0005996	monosaccharide metabolic process
GO:0044283	small molecule biosynthetic process
GO:1901564	organonitrogen compound metabolic process
GO:0006030	chitin metabolic process
GO:1901071	glucosamine-containing compound metabolic process
GO:0044281	small molecule metabolic process
GO:0006040	amino sugar metabolic process
GO:0044723	single-organism carbohydrate metabolic process
GO:0044711	single-organism biosynthetic process

## Sheet: MF
36 common elements in ‘Molecular Function’:
GO:0003824	catalytic activity
GO:0016491	oxidoreductase activity
GO:0004611	phosphoenolpyruvate carboxykinase activity
GO:0016831	carboxy-lyase activity
GO:0097367	carbohydrate derivative binding
GO:0016830	carbon-carbon lyase activity
GO:0016829	lyase activity
GO:0004553	hydrolase activity, hydrolyzing O-glycosyl compounds
GO:0016798	hydrolase activity, acting on glycosyl bonds
GO:0005525	GTP binding
GO:0032561	guanyl ribonucleotide binding
GO:0019001	guanyl nucleotide binding
GO:0043168	anion binding
GO:0003870	5-aminolevulinate synthase activity
GO:0016748	succinyltransferase activity
GO:0016749	N-succinyltransferase activity
GO:0008061	chitin binding
GO:0016903	oxidoreductase activity, acting on the aldehyde or oxo group of donors
GO:0035639	purine ribonucleoside triphosphate binding
GO:0001883	purine nucleoside binding
GO:0032549	ribonucleoside binding
GO:0032550	purine ribonucleoside binding
GO:0032555	purine ribonucleotide binding
GO:0001882	nucleoside binding
GO:0017076	purine nucleotide binding
GO:0032553	ribonucleotide binding
GO:0036094	small molecule binding
GO:0000166	nucleotide binding
GO:1901265	nucleoside phosphate binding
GO:0016620	oxidoreductase activity, acting on the aldehyde or oxo group of donors, NAD or NADP as acceptor
GO:0004386	helicase activity
GO:0030170	pyridoxal phosphate binding
GO:0009378	four-way junction helicase activity
GO:0008097	5S rRNA binding
GO:0098519	nucleotide phosphatase activity, acting on free nucleotides
GO:0004181	metallocarboxypeptidase activity

## Sheet: CC
3 common elements in ‘Cellular Component’:
GO:0005759	mitochondrial matrix
GO:0005737	cytoplasm
GO:0044444	cytoplasmic part
